# Supplementary material for: Cuproptosis-related lncRNA SNHG16 as a biomarker for the diagnosis and prognosis of head and neck squamous cell carcinoma
Source: PeerJ. 2023 Oct 12;11:e16197. doi: 10.7717/peerj.16197 (PMC10576967; doi:10.7717/peerj.16197)
Supplement: Supplemental Information 3 [file peerj-11-16197-s003.zip]

Archive with 81 entries (76 files):
- Data or code/
- Data or code/TMB.pl
- Data or code/biotype.pl
- Data or code/cell line data/
- Data or code/cell line data/admin_2023-04-11 17-43-36_BR009687 -  ANOVA Results_ANOVA.csv
- Data or code/cell line data/admin_2023-04-11 17-43-36_BR009687 -  End Point Results_SYBR.csv
- Data or code/cell line data/admin_2023-04-11 17-43-36_BR009687 -  Gene Expression Results - Bar Chart.csv
- Data or code/cell line data/admin_2023-04-11 17-43-36_BR009687 -  Melt Curve Derivative Results_SYBR.csv
- Data or code/cell line data/admin_2023-04-11 17-43-36_BR009687 -  Melt Curve Peak Results.csv
- Data or code/cell line data/admin_2023-04-11 17-43-36_BR009687 -  Melt Curve Plate View Results_SYBR.csv
- Data or code/cell line data/admin_2023-04-11 17-43-36_BR009687 -  Melt Curve RFU Results_SYBR.csv
- Data or code/cell line data/admin_2023-04-11 17-43-36_BR009687 -  Melt Curve Summary.csv
- Data or code/cell line data/admin_2023-04-11 17-43-36_BR009687 -  Quantification Amplification Results_SYBR.csv
- Data or code/cell line data/admin_2023-04-11 17-43-36_BR009687 -  Quantification Cq Results.csv
- Data or code/cell line data/admin_2023-04-11 17-43-36_BR009687 -  Quantification Plate View Results_SYBR.csv
- Data or code/cell line data/admin_2023-04-11 17-43-36_BR009687 -  Quantification Summary.csv
- Data or code/cell line data/admin_2023-04-11 17-43-36_BR009687 -  Standard Curve Results.csv
- Data or code/cell line data/admin_2023-04-11 17-43-36_BR009687 - Run Information.csv
- Data or code/cuproptosis08.cuproptosisExp.R
- Data or code/cuproptosis09.cor.R
- Data or code/cuproptosis12.ggalluvial.R
- Data or code/cuproptosis13.mergeTime.R
- Data or code/cuproptosis14.model.R
- Data or code/cuproptosis15.cliStat.R
- Data or code/cuproptosis16.corplot.R
- Data or code/cuproptosis17.survial.R
- Data or code/cuproptosis18.PFS.R
- Data or code/cuproptosis19.riskPlot.R
- Data or code/cuproptosis20.indep.R
- Data or code/cuproptosis21.ROC.R
- Data or code/cuproptosis22.C-index.R
- Data or code/cuproptosis23.Nomo.R
- Data or code/cuproptosis24.cliGroupSur.R
- Data or code/cuproptosis25.PCA.R
- Data or code/cuproptosis26.riskDiff.R
- Data or code/cuproptosis27.GO.R
- Data or code/cuproptosis28.KEGG.R
- Data or code/cuproptosis29.immFunction.R
- Data or code/cuproptosis30.preMaftools.pl
- Data or code/cuproptosis31.maftools.R
- Data or code/cuproptosis32.riskTMB.R
- Data or code/cuproptosis33.tmbSur.R
- Data or code/cuproptosis34.TIDE.R
- Data or code/cuproptosis35.pRRophetic.R
- Data or code/gdc_download_20220521_041316.929355.tar.gz
- Data or code/gene.txt
- Data or code/getClinical.pl
- Data or code/hospital data/
- Data or code/hospital data/20230420-1/
- Data or code/hospital data/20230420-1/admin_2023-04-20 09-02-24_BR009687 -  ANOVA Results_ANOVA.csv
- Data or code/hospital data/20230420-1/admin_2023-04-20 09-02-24_BR009687 -  End Point Results_SYBR.csv
- Data or code/hospital data/20230420-1/admin_2023-04-20 09-02-24_BR009687 -  Gene Expression Results - Bar Chart.csv
- Data or code/hospital data/20230420-1/admin_2023-04-20 09-02-24_BR009687 -  Melt Curve Derivative Results_SYBR.csv
- Data or code/hospital data/20230420-1/admin_2023-04-20 09-02-24_BR009687 -  Melt Curve Peak Results.csv
- Data or code/hospital data/20230420-1/admin_2023-04-20 09-02-24_BR009687 -  Melt Curve Plate View Results_SYBR.csv
- Data or code/hospital data/20230420-1/admin_2023-04-20 09-02-24_BR009687 -  Melt Curve RFU Results_SYBR.csv
- Data or code/hospital data/20230420-1/admin_2023-04-20 09-02-24_BR009687 -  Melt Curve Summary.csv
- Data or code/hospital data/20230420-1/admin_2023-04-20 09-02-24_BR009687 -  Quantification Amplification Results_SYBR.csv
- Data or code/hospital data/20230420-1/admin_2023-04-20 09-02-24_BR009687 -  Quantification Cq Results.csv
- Data or code/hospital data/20230420-1/admin_2023-04-20 09-02-24_BR009687 -  Quantification Plate View Results_SYBR.csv
- Data or code/hospital data/20230420-1/admin_2023-04-20 09-02-24_BR009687 -  Quantification Summary.csv
- Data or code/hospital data/20230420-1/admin_2023-04-20 09-02-24_BR009687 -  Standard Curve Results.csv
- Data or code/hospital data/20230420-1/admin_2023-04-20 09-02-24_BR009687 - Run Information.csv
- Data or code/hospital data/20230420-2/
- Data or code/hospital data/20230420-2/admin_2023-04-20 18-20-48_BR009687 -  ANOVA Results_ANOVA.csv
- Data or code/hospital data/20230420-2/admin_2023-04-20 18-20-48_BR009687 -  End Point Results_SYBR.csv
- Data or code/hospital data/20230420-2/admin_2023-04-20 18-20-48_BR009687 -  Gene Expression Results - Bar Chart.csv
- Data or code/hospital data/20230420-2/admin_2023-04-20 18-20-48_BR009687 -  Melt Curve Derivative Results_SYBR.csv
- Data or code/hospital data/20230420-2/admin_2023-04-20 18-20-48_BR009687 -  Melt Curve Peak Results.csv
- Data or code/hospital data/20230420-2/admin_2023-04-20 18-20-48_BR009687 -  Melt Curve Plate View Results_SYBR.csv
- Data or code/hospital data/20230420-2/admin_2023-04-20 18-20-48_BR009687 -  Melt Curve RFU Results_SYBR.csv
- Data or code/hospital data/20230420-2/admin_2023-04-20 18-20-48_BR009687 -  Melt Curve Summary.csv
- Data or code/hospital data/20230420-2/admin_2023-04-20 18-20-48_BR009687 -  Quantification Amplification Results_SYBR.csv
- Data or code/hospital data/20230420-2/admin_2023-04-20 18-20-48_BR009687 -  Quantification Cq Results.csv
- Data or code/hospital data/20230420-2/admin_2023-04-20 18-20-48_BR009687 -  Quantification Plate View Results_SYBR.csv
- Data or code/hospital data/20230420-2/admin_2023-04-20 18-20-48_BR009687 -  Quantification Summary.csv
- Data or code/hospital data/20230420-2/admin_2023-04-20 18-20-48_BR009687 -  Standard Curve Results.csv
- Data or code/hospital data/20230420-2/admin_2023-04-20 18-20-48_BR009687 - Run Information.csv
- Data or code/immune.gmt
- Data or code/merge.pl
- Data or code/moveMutFiles.pl
