# Supplementary material for: Cuproptosis-related lncRNA SNHG16 as a biomarker for the diagnosis and prognosis of head and neck squamous cell carcinoma
Source: PeerJ. 2023 Oct 12;11:e16197. doi: 10.7717/peerj.16197 (PMC10576967; doi:10.7717/peerj.16197)
Supplement: Supplemental Information 3 [file peerj-11-16197-s003.zip › Data or code/cell line data/admin_2023-04-11 17-43-36_BR009687 - End Point Results_SYBR.csv]

	Well	Fluor	Target	Content	Sample	End RFU	Call	Sample Type	CallType	Is Control
	A01	SYBR	AC090587.1	Unkn	HBE	726.26331266298		Unknown	Unassigned	False
	A02	SYBR	SNHG16	Unkn	HBE	781.950292397745		Unknown	Unassigned	False
	A03	SYBR	AC012184.3	Unkn	HBE	774.980348380596		Unknown	Unassigned	False
	A04	SYBR	ACTIN	Unkn	HBE	880.298300827581		Unknown	Unassigned	False
	A05	SYBR	AC090587.1	Unkn	TU686	693.118765519758		Unknown	Unassigned	False
	A06	SYBR		Unkn		0.110539718169184		Unknown	Unassigned	False
	A07	SYBR		Unkn		-0.701754913879722		Unknown	Unassigned	False
	A08	SYBR		Unkn		-1.01477420174097		Unknown	Unassigned	False
	A09	SYBR		Unkn		-1.39139778304343		Unknown	Unassigned	False
	A10	SYBR		Unkn		0.282498533043326		Unknown	Unassigned	False
	A11	SYBR		Unkn		-0.726567667530799		Unknown	Unassigned	False
	A12	SYBR		Unkn		0.212515397562493		Unknown	Unassigned	False
	B01	SYBR	AC090587.1	Unkn	HBE	733.251831194325		Unknown	Unassigned	False
	B02	SYBR	SNHG16	Unkn	HBE	705.568240484333		Unknown	Unassigned	False
	B03	SYBR	AC012184.3	Unkn	HBE	939.891394977543		Unknown	Unassigned	False
	B04	SYBR	ACTIN	Unkn	HBE	921.515551158918		Unknown	Unassigned	False
	B05	SYBR	SNHG16	Unkn	TU686	672.872427257322		Unknown	Unassigned	False
	B06	SYBR		Unkn		0.779860886010556		Unknown	Unassigned	False
	B07	SYBR		Unkn		0.899607211539114		Unknown	Unassigned	False
	B08	SYBR		Unkn		-0.502480529087188		Unknown	Unassigned	False
	B09	SYBR		Unkn		-0.125771895102025		Unknown	Unassigned	False
	B10	SYBR		Unkn		0.588396379267215		Unknown	Unassigned	False
	B11	SYBR		Unkn		0.802232528196237		Unknown	Unassigned	False
	B12	SYBR		Unkn		0.75154991526606		Unknown	Unassigned	False
	C01	SYBR	AC090587.1	Unkn	HBE	741.815026923254		Unknown	Unassigned	False
	C02	SYBR	SNHG16	Unkn	HBE	864.602135930816		Unknown	Unassigned	False
	C03	SYBR	AC012184.3	Unkn	HBE	972.837319845888		Unknown	Unassigned	False
	C04	SYBR	ACTIN	Unkn	HBE	910.030605837432		Unknown	Unassigned	False
	C05	SYBR	AC012184.3	Unkn	TU686	853.846959933161		Unknown	Unassigned	False
	C06	SYBR		Unkn		0.0858980325508128		Unknown	Unassigned	False
	C07	SYBR		Unkn		-2.17499092377566		Unknown	Unassigned	False
	C08	SYBR		Unkn		-0.743778701713745		Unknown	Unassigned	False
	C09	SYBR		Unkn		-0.52108248292343		Unknown	Unassigned	False
	C10	SYBR		Unkn		-0.449474866552737		Unknown	Unassigned	False
	C11	SYBR		Unkn		0.373351091250515		Unknown	Unassigned	False
	C12	SYBR		Unkn		-0.0202046878993315		Unknown	Unassigned	False
	D01	SYBR	AC090587.1	Unkn	TU212	803.445657717792		Unknown	Unassigned	False
	D02	SYBR	SNHG16	Unkn	TU212	727.591736199596		Unknown	Unassigned	False
	D03	SYBR	AC012184.3	Unkn	TU212	845.699106409062		Unknown	Unassigned	False
	D04	SYBR	ACTIN	Unkn	TU212	935.872908165494		Unknown	Unassigned	False
	D05	SYBR	ACTIN	Unkn	TU686	880.933937524056		Unknown	Unassigned	False
	D06	SYBR		Unkn		0.225526448393248		Unknown	Unassigned	False
	D07	SYBR		Unkn		0.153390161246989		Unknown	Unassigned	False
	D08	SYBR		Unkn		-0.607463681475747		Unknown	Unassigned	False
	D09	SYBR		Unkn		1.06078128779536		Unknown	Unassigned	False
	D10	SYBR		Unkn		-0.544124558586009		Unknown	Unassigned	False
	D11	SYBR		Unkn		-0.9270388379221		Unknown	Unassigned	False
	D12	SYBR		Unkn		0.451200773809524		Unknown	Unassigned	False
	E01	SYBR	AC090587.1	Unkn	TU212	938.538305644157		Unknown	Unassigned	False
	E02	SYBR	SNHG16	Unkn	TU212	721.144546241893		Unknown	Unassigned	False
	E03	SYBR	AC012184.3	Unkn	TU212	965.903234109388		Unknown	Unassigned	False
	E04	SYBR	ACTIN	Unkn	TU212	959.856280076731		Unknown	Unassigned	False
	E05	SYBR		Unkn		-0.390382786327336		Unknown	Unassigned	False
	E06	SYBR		Unkn		-1.6308606436779		Unknown	Unassigned	False
	E07	SYBR		Unkn		-0.407632505650781		Unknown	Unassigned	False
	E08	SYBR		Unkn		0.2614362889105		Unknown	Unassigned	False
	E09	SYBR		Unkn		0.325955318489923		Unknown	Unassigned	False
	E10	SYBR		Unkn		0.63684870115103		Unknown	Unassigned	False
	E11	SYBR		Unkn		0.580115522860979		Unknown	Unassigned	False
	E12	SYBR		Unkn		-0.72836044699925		Unknown	Unassigned	False
	F01	SYBR	AC090587.1	Unkn	TU212	885.844965337617		Unknown	Unassigned	False
	F02	SYBR	SNHG16	Unkn	TU212	867.126036034013		Unknown	Unassigned	False
	F03	SYBR	AC012184.3	Unkn	TU212	968.165931169126		Unknown	Unassigned	False
	F04	SYBR	ACTIN	Unkn	TU212	895.810980955982		Unknown	Unassigned	False
	F05	SYBR		Unkn		0.337739591196896		Unknown	Unassigned	False
	F06	SYBR		Unkn		-0.172785373624629		Unknown	Unassigned	False
	F07	SYBR		Unkn		-0.499399653609817		Unknown	Unassigned	False
	F08	SYBR		Unkn		0.0791221859766665		Unknown	Unassigned	False
	F09	SYBR		Unkn		0.0402032849425268		Unknown	Unassigned	False
	F10	SYBR		Unkn		-0.634540354441469		Unknown	Unassigned	False
	F11	SYBR		Unkn		-1.0482778362747		Unknown	Unassigned	False
	F12	SYBR		Unkn		-1.12124909432832		Unknown	Unassigned	False
	G01	SYBR	AC090587.1	Unkn	TU686	930.330328649247		Unknown	Unassigned	False
	G02	SYBR	SNHG16	Unkn	TU686	945.087897711216		Unknown	Unassigned	False
	G03	SYBR	AC012184.3	Unkn	TU686	914.884765324868		Unknown	Unassigned	False
	G04	SYBR	ACTIN	Unkn	TU686	918.358014309209		Unknown	Unassigned	False
	G05	SYBR		Unkn		0.153740492308043		Unknown	Unassigned	False
	G06	SYBR		Unkn		-0.830244832613062		Unknown	Unassigned	False
	G07	SYBR		Unkn		-0.234569282915709		Unknown	Unassigned	False
	G08	SYBR		Unkn		-1.52400266991208		Unknown	Unassigned	False
	G09	SYBR		Unkn		-0.631960541515127		Unknown	Unassigned	False
	G10	SYBR		Unkn		0.825694401195597		Unknown	Unassigned	False
	G11	SYBR		Unkn		0.0573246604394626		Unknown	Unassigned	False
	G12	SYBR		Unkn		-1.2709289318118		Unknown	Unassigned	False
	H01	SYBR	AC090587.1	Unkn	TU686	866.528780703045		Unknown	Unassigned	False
	H02	SYBR	SNHG16	Unkn	TU686	895.608854782877		Unknown	Unassigned	False
	H03	SYBR	AC012184.3	Unkn	TU686	1070.55745954541		Unknown	Unassigned	False
	H04	SYBR	ACTIN	Unkn	TU686	951.418652540074		Unknown	Unassigned	False
	H05	SYBR		Unkn		0.383993814184396		Unknown	Unassigned	False
	H06	SYBR		Unkn		-0.264883773580641		Unknown	Unassigned	False
	H07	SYBR		Unkn		0.640236204679695		Unknown	Unassigned	False
	H08	SYBR		Unkn		0.310756000048059		Unknown	Unassigned	False
	H09	SYBR		Unkn		-0.781406842828255		Unknown	Unassigned	False
	H10	SYBR		Unkn		0.308782717900522		Unknown	Unassigned	False
	H11	SYBR		Unkn		-0.0399196944053074		Unknown	Unassigned	False
	H12	SYBR		Unkn		-0.180427776568922		Unknown	Unassigned	False
