# Supplementary material for: Cuproptosis-related lncRNA SNHG16 as a biomarker for the diagnosis and prognosis of head and neck squamous cell carcinoma
Source: PeerJ. 2023 Oct 12;11:e16197. doi: 10.7717/peerj.16197 (PMC10576967; doi:10.7717/peerj.16197)
Supplement: Supplemental Information 3 [file peerj-11-16197-s003.zip › Data or code/cell line data/admin_2023-04-11 17-43-36_BR009687 - Gene Expression Results - Bar Chart.csv]

	Data Set	Target	Sample	Control	Relative Quantity	Relative Quantity(lg)	Relative Quantity SD	Corrected Relative Quantity SD	SD RQ(lg)	Relative Quantity SEM	Corrected Relative Quantity SEM	SEM RQ(lg)	Relative Quantity 95% CI Low	Relative Quantity 95% CI High	Unscaled Expression	Unscaled Expression(lg)	Unscaled Expression SD	Corrected Unscaled Expression SD	SD Unscaled Expression(lg)	Unscaled Expression SEM	Corrected Unscaled Expression SEM	SEM Unscaled Expression(lg)	Expression	Expression(lg)	Expression SD	Corrected Expression SD	SD Expression(lg)	Expression SEM	Corrected Expression SEM	SEM Expression(lg)	Expression 95% CI Low	Expression 95% CI High	Wells	Mean Cq	Cq SD	Cq SEM	P-Value
	1-SYBR	AC012184.3	HBE	C	1	0	0.178475785117413	0.178475785117413	NaN	0.103043042581368	0.103043042581368	NaN	NaN	NaN	1	0	0.186656832393529	0.186656832393529	NaN	0.107766372428487	0.107766372428487	NaN	1	0	0.186656832393529	0.186656832393529	NaN	0.107766372428487	0.107766372428487	NaN	NaN	NaN	3	24.8298161293776	0.257486130107656	0.14865968653025	NaN
	1-SYBR	AC012184.3	TU212		0.786943797060668	-0.345667491679706	0.0451740567102843	0.0451740567102843	NaN	0.02608125380207	0.02608125380207	NaN	NaN	NaN	1.33046928485988	0.411935204766881	0.0907540826911681	0.0907540826911681	NaN	0.0523968940718034	0.0523968940718034	NaN	1.33046928485988	0.411935204766881	0.0907540826911681	0.0907540826911681	NaN	0.0523968940718034	0.0523968940718034	NaN	NaN	NaN	3	25.1754836210573	0.0828170802491751	0.0478144635753601	NaN
	1-SYBR	AC012184.3	TU686		0.815986950753687	-0.293382014055144	0.11033918276175	0.11033918276175	NaN	0.0637043568696598	0.0637043568696598	NaN	NaN	NaN	2.30204651454735	1.20291698448179	0.355846859823586	0.355846859823586	NaN	0.20544828030943	0.20544828030943	NaN	2.30204651454735	1.20291698448179	0.355846859823586	0.355846859823586	NaN	0.20544828030943	0.20544828030943	NaN	NaN	NaN	3	25.1231981434327	0.195083746914195	0.112631653795431	NaN
	1-SYBR	AC090587.1	HBE	C	1	0	0.0993010617175703	0.0993010617175703	NaN	0.0573314947134548	0.0573314947134548	NaN	NaN	NaN	1	0	0.113348436531545	0.113348436531545	NaN	0.0654417503437109	0.0654417503437109	NaN	1	0	0.113348436531545	0.113348436531545	NaN	0.0654417503437109	0.0654417503437109	NaN	NaN	NaN	3	22.4999246875488	0.143261149294948	0.0827118631098531	NaN
	1-SYBR	AC090587.1	TU212		0.586416883968465	-0.770001453102353	0.0264779559497466	0.0264779559497466	NaN	0.0152870549951773	0.0152870549951773	NaN	NaN	NaN	0.991442661035595	-0.0123987566557664	0.0577793592581273	0.0577793592581273	NaN	0.0333589286212839	0.0333589286212839	NaN	0.991442661035595	-0.0123987566557664	0.0577793592581273	0.0577793592581273	NaN	0.0333589286212839	0.0333589286212839	NaN	NaN	NaN	3	23.2699261406512	0.0651407160773872	0.0376090099624845	NaN
	1-SYBR	AC090587.1	TU686		0.290787385136154	-1.781963410899	0.0583518602899798	0.0583518602899798	NaN	0.0336894622461353	0.0336894622461353	NaN	NaN	NaN	0.820363715141183	-0.285664412362063	0.175713830182951	0.175713830182951	NaN	0.101448427156467	0.101448427156467	NaN	0.820363715141183	-0.285664412362063	0.175713830182951	0.175713830182951	NaN	0.101448427156467	0.101448427156467	NaN	NaN	NaN	3	24.2818880984478	0.289503409604864	0.167144871466683	NaN
	1-SYBR	ACTIN	HBE	C	1	0	0.0546549833584191	0.0546549833584191	NaN	0.0315550693545378	0.0315550693545378	NaN	NaN	NaN	NaN	NaN	NaN	NaN	NaN	NaN	NaN	NaN	NaN	NaN	NaN	NaN	NaN	NaN	NaN	NaN	NaN	NaN	3	17.2603259867917	0.0788504734510601	0.045524342072699	NaN
	1-SYBR	ACTIN	TU212		0.591478364826396	-0.757602696446586	0.0217935524978646	0.0217935524978646	NaN	0.0125825134012404	0.0125825134012404	NaN	NaN	NaN	NaN	NaN	NaN	NaN	NaN	NaN	NaN	NaN	NaN	NaN	NaN	NaN	NaN	NaN	NaN	NaN	NaN	NaN	3	18.0179286832383	0.0531573967566013	0.0306904373268435	NaN
	1-SYBR	ACTIN	TU686		0.354461539155361	-1.49629899853694	0.0265481664719955	0.0265481664719955	NaN	0.0153275910590976	0.0153275910590976	NaN	NaN	NaN	NaN	NaN	NaN	NaN	NaN	NaN	NaN	NaN	NaN	NaN	NaN	NaN	NaN	NaN	NaN	NaN	NaN	NaN	3	18.7566249853287	0.108053777019388	0.0623848772490997	NaN
	1-SYBR	SNHG16	HBE	C	1	0	0.126178357150867	0.126178357150867	NaN	0.0728491084669575	0.0728491084669575	NaN	NaN	NaN	1	0	0.137506890806245	0.137506890806245	NaN	0.0793896404224143	0.0793896404224143	NaN	1	0	0.137506890806245	0.137506890806245	NaN	0.0793896404224143	0.0793896404224143	NaN	NaN	NaN	3	26.714486582792	0.182036890129072	0.105099047518462	NaN
	1-SYBR	SNHG16	TU212		0.87743596858674	-0.188634247160138	0.184122365513674	0.184122365513674	NaN	0.106303097293151	0.10630309729315	NaN	NaN	NaN	1.4834624912177	0.568968449286448	0.316054184432068	0.316054184432068	NaN	0.182473968460362	0.182473968460362	NaN	1.4834624912177	0.568968449286448	0.316054184432068	0.316054184432068	NaN	0.182473968460362	0.182473968460362	NaN	NaN	NaN	3	26.9031208299522	0.302737103507586	0.174785348203792	NaN
	1-SYBR	SNHG16	TU686		0.759584684832099	-0.396717277524658	0.15757492003831	0.15757492003831	NaN	0.0909759225016521	0.0909759225016521	NaN	NaN	NaN	2.14292553895155	1.09958172101228	0.472633314445821	0.472633314445821	NaN	0.27287497132328	0.27287497132328	NaN	2.14292553895155	1.09958172101228	0.472633314445821	0.472633314445821	NaN	0.27287497132328	0.27287497132328	NaN	NaN	NaN	3	27.1112038603167	0.299285333481935	0.172792467850302	NaN
