# Supplementary material for: Cuproptosis-related lncRNA SNHG16 as a biomarker for the diagnosis and prognosis of head and neck squamous cell carcinoma
Source: PeerJ. 2023 Oct 12;11:e16197. doi: 10.7717/peerj.16197 (PMC10576967; doi:10.7717/peerj.16197)
Supplement: Supplemental Information 3 [file peerj-11-16197-s003.zip › Data or code/cell line data/admin_2023-04-11 17-43-36_BR009687 - Melt Curve Derivative Results_SYBR.csv]

	Temperature	A1	A2	A3	A4	A5	A6	A7	A8	A9	A10	A11	A12	B1	B2	B3	B4	B5	B6	B7	B8	B9	B10	B11	B12	C1	C2	C3	C4	C5	C6	C7	C8	C9	C10	C11	C12	D1	D2	D3	D4	D5	D6	D7	D8	D9	D10	D11	D12
	65	-4.23738237598565	-3.62825472456836	-3.91029028939226	-4.37786144341851	-2.49369925597199	0.955427398486393	0.0388770741769804	0.385760105285499	-0.0448540614343074	0.537637414408152	-0.412396463871858	0.254192948197385	-3.65223122567159	-1.04987335241117	-8.07074913300949	-2.79637151661495	-1.33675200097645	-0.0802766811430047	0.217394577626976	0.632648538749095	0.520011538169001	0.368071154016889	-0.00145585600307641	-0.0248754045583155	-4.01424773743088	-3.75262157219618	-9.7943676262139	-5.36493129856115	-1.70295760337058	-0.129877526190739	-0.377146602770779	0.0474371874170174	-0.10836316972717	0.37056039020473	-0.0792180093109778	0.387596672437155	-5.10885926461935	-3.01171361319865	-6.10262801427166	-6.64805200194985	-2.71192991974851	-0.00533026906913392	-0.0917406746293636	0.122728968831154	0.111413862689744	0.93377104129496	-0.146180040263687	0.222121399857485
	65.5	-9.1809951479691	-7.86121856989746	-8.47229562701671	-9.48536646074024	-5.40301505460519	2.07009269672045	0.0842336607167908	0.835813561451914	-0.0971837997742	1.1648810645508	-0.893525671722557	0.55075138776067	-7.91316765562294	-2.27472559689028	-17.4866231215206	-6.05880495266547	-2.89629600211583	-0.173932809142912	0.471021584858647	1.37073850062291	1.12669166603297	0.797487500369925	-0.00315435467359748	-0.053896709876085	-8.69753676443383	-8.13068007309198	-21.2211298567968	-11.6240178135499	-3.68974147397012	-0.281401306746602	-0.817150972670618	0.102780572737061	-0.234786867742855	0.802880845443781	-0.171639020174382	0.839792790280569	-11.0691950733417	-6.52537949526328	-13.2223606975875	-14.4041126708921	-5.87584815945525	-0.0115489163171105	-0.198771461696765	0.265912765801033	0.241396702494512	2.02317058947176	-0.316723420571122	0.481263033024163
	66	-8.47476475197146	-7.25650944913605	-7.82058057878464	-8.75572288683713	-4.98739851194284	1.91085479697273	0.0777541483539608	0.771520210570998	-0.089708122868899	1.07527482881613	-0.824792927743886	0.508385896393975	-7.30446245134419	-2.09974670482177	-16.141498266019	-5.59274303322968	-2.67350400195312	-0.160553362285725	0.434789155254123	1.26529707749808	1.04002307633766	0.736142308033777	-0.00291171200638018	-0.0497508091163468	-8.02849547486198	-7.50524314439258	-19.5887352524278	-10.7298625971231	-3.40591520674172	-0.259755052381479	-0.754293205542126	0.0948743748337506	-0.216726339454908	0.741120780409631	-0.158436018622524	0.775193344874367	-10.2177185292385	-6.02342722639685	-12.2052560285414	-13.2961040039004	-5.42385983949794	-0.0106605381388363	-0.183481349259011	0.245457937662479	0.22282772538	1.86754208258935	-0.292360080527203	0.444242799714175
	66.5	-8.47476475196811	-7.2565094491373	-7.82058057878407	-8.75572288683691	-4.98739851194307	1.9108547969675	0.0777541483485606	0.771520210568326	-0.0897081228671937	1.07527482882568	-0.8247929277411	0.508385896389768	-7.30446245134419	-2.09974670481785	-16.1414982660228	-5.5927430332232	-2.67350400195642	-0.160553362283679	0.434789155253895	1.26529707749273	1.0400230763351	0.736142308029912	-0.00291171200439067	-0.0497508091128793	-8.02849547486494	-7.50524314439383	-19.588735252425	-10.7298625971272	-3.40591520674207	-0.259755052387391	-0.754293205539796	0.0948743748353991	-0.216726339452634	0.741120780405254	-0.158436018625252	0.775193344874822	-10.2177185292396	-6.02342722639304	-12.2052560285387	-13.2961040038958	-5.42385983950203	-0.0106605381399731	-0.183481349253782	0.245457937665435	0.222827725379375	1.86754208258986	-0.292360080532262	0.444242799708093
	67	-8.47476475199699	-7.25650944913559	-7.82058057878976	-8.75572288683873	-4.98739851194279	1.91085479700774	0.0777541483928985	0.771520210590836	-0.089708122878676	1.07527482874929	-0.824792927763383	0.508385896426944	-7.30446245133953	-2.09974670485133	-16.1414982659919	-5.592743033273	-2.67350400192697	-0.160553362305791	0.434789155257306	1.26529707753593	1.04002307635653	0.736142308059243	-0.00291171202030682	-0.0497508091447685	-8.02849547484539	-7.50524314438701	-19.5887352524477	-10.7298625970845	-3.40591520672945	-0.259755052341689	-0.754293205556735	0.0948743748248262	-0.216726339468721	0.741120780442316	-0.158436018601321	0.775193344871184	-10.2177185292314	-6.02342722642567	-12.2052560285682	-13.2961040039255	-5.4238598394702	-0.010660538128775	-0.183481349293061	0.245457937641788	0.222827725385002	1.86754208258742	-0.292360080489743	0.444242799761469
	67.5	-8.25239840416623	-7.18788667612023	-7.68943934574077	-8.5085782358525	-4.90326224762856	1.9018804371309	0.0558356173887091	0.810008510874525	-0.133697688717859	1.02567402042064	-0.832629200114809	0.527959482778442	-7.19223121705613	-1.97103194352127	-15.9799267887822	-5.36345143100584	-2.54960327034911	-0.133881239426444	0.402006141505808	1.2671127945282	1.02467212037465	0.760267770011637	-0.084728751493401	-0.0481222471177603	-7.94227636831192	-7.30423364813976	-19.5052809142135	-10.4887765097659	-3.28667498920515	-0.234403765802313	-0.842507169624923	0.105774881488628	-0.187166345024593	0.738798464485342	-0.139472517650177	0.782151836863818	-10.1589215567531	-5.82826903128642	-12.1269277957061	-12.9874292728185	-5.29569415045455	0.0476204747697011	-0.209620969190837	0.232018430833989	0.264035315556214	1.9768671105719	-0.307983665690585	0.4450000920138
	68	-9.67201557379587	-7.6099971305232	-8.51084427117002	-10.0590258844775	-5.48325595659446	2.01248702852422	0.190780317389169	0.530244813060847	0.164601070002675	1.41778736207152	-0.839062191311598	0.41746438486723	-7.94298110216926	-2.78865188954376	-17.1998866035784	-6.83934185665294	-3.30708046641212	-0.382746655292465	0.693291190448235	1.28688271548219	1.13064412361274	0.621498494333594	0.447972392888857	-0.0843054428414121	-8.5444002265358	-8.60878091375332	-20.1789468204796	-12.0398147776481	-4.09585504448182	-0.409071373727272	-0.196204379014944	-0.0255330105900384	-0.505642464768698	0.77904381033062	-0.293059337907664	0.720557352826972	-10.6158483118714	-7.12509969487331	-12.571911971898	-14.9500427880861	-6.06307881408725	-0.405269908098205	-0.0782279626005788	0.315236517000926	-0.0549874519781497	1.20353361850403	-0.224374802780858	0.370079032287833
	68.5	-12.0488197979641	-8.56955643321953	-10.1149969548709	-12.9743288368362	-6.18369903280444	1.73089178611298	0.477363173451351	0.326231384853145	0.519783676159022	1.4418766907682	-0.458863845798987	0.0730026847044769	-9.0600680166707	-4.27884635823631	-17.9355761638381	-9.24043223136232	-4.89563011780484	-0.0984274976872257	0.446624029378313	1.02457077536963	1.30050173994118	0.215596835367705	1.33215602954238	0.0613128831274139	-9.22821462751131	-10.6288749885113	-20.4102819223242	-14.6152964300445	-5.1467850364894	-0.649930255363358	0.155568578592238	0.260068799032013	0.160872689061307	0.738812042924053	-0.258201622792797	0.775694811484072	-10.8163840289471	-8.87056649730579	-13.8731196967698	-18.3344116062498	-7.75574637730335	-0.511201668973172	0.440270102597367	0.516586076286444	-0.129185328991923	0.500098602279309	0.0964537625341109	0.877152223068833
	69	-13.6724690806366	-8.46228311201367	-10.6733250991018	-14.5551247640566	-5.91025775855042	1.46112661180405	0.582053016354394	0.571481077714225	0.655857180554733	1.19209485767448	0.673294089056753	0.0864131288150816	-8.76630907613753	-4.70650933311617	-16.0568940938948	-10.6467176300769	-5.94442042899976	0.0665001455854508	0.31793343373829	1.01299566206728	0.998433480318965	0.258020430443366	1.30309305158397	0.282393466190229	-8.79999193937124	-11.9879660519631	-18.3971816927647	-15.9237206793767	-5.0363962867151	-0.411381179051659	0.268434009109797	0.817133725808048	0.28233741295287	-0.232364589558244	-0.327877054727196	0.815399363545964	-9.96161762735414	-9.85103658179827	-14.4640672211511	-20.5373148176093	-9.28799458974549	-0.0283958921583007	0.950755803509935	0.374891387745038	0.106936815719337	0.70611556791755	-0.0066617314670907	1.21561690670603
	69.5	-15.3034333514165	-7.63823850750236	-10.1589467238027	-14.5261139751909	-5.06632666937406	1.51133956138091	0.413307490326076	0.0351464818433556	1.00640954264867	0.976446497680627	1.43982173405993	0.102422078460449	-7.00328619156414	-4.59779205856	-11.658341552319	-11.5360206135789	-5.77393683913766	0.00850900241113095	0.565503066098245	0.77101172102698	0.18086775258962	0.097586348238849	1.0250747940226	0.852658271636528	-7.6247563147972	-12.0324297836077	-13.0130781120713	-15.6190435237506	-4.30948132286812	0.343350835881324	1.01617521375596	0.933016146878799	-0.160744241798284	-0.889848735184671	0.0973230471570901	0.441172831952088	-7.76138486295326	-10.9728526828284	-13.3654168870711	-21.7382246077281	-10.2628654086178	-0.218046443233447	1.04503945443975	-0.0268567043318626	0.247200043831469	0.163505330437829	0.106880048354981	0.801288130038586
	70	-14.4848315363945	-6.699150682153	-8.24267628782462	-13.3734085425966	-3.75844439789296	1.72303892197505	-0.0240549179409868	-0.772987113381532	1.07594963046131	0.297095560949799	1.42411923986901	-0.231890090819036	-4.79979859852324	-4.08162398744184	-5.11850782787008	-11.1668776446809	-4.62026242598989	0.780820288375708	-0.38673541951124	0.518755333061392	-0.299378491533844	0.146063530975653	1.69734864686501	1.37624735084484	-4.94794967277198	-10.2488736911569	-4.81869476992745	-13.8754180470296	-2.40215373983312	1.36168927060163	1.72743356111556	0.856359487539237	-0.0502534531359515	-0.327463589276874	0.57021304643564	0.132821802554304	-3.93266730492496	-10.7416892766348	-10.6703908013427	-21.1454033652142	-10.2428547319147	0.0413516195991406	1.44206513412075	0.425624932814458	-0.0269491380753948	-0.78315087197916	0.401912250299119	0.562788529100999
	70.5	-10.6940877847358	-5.24715510303656	-4.73266778228611	-10.5698338256177	-1.86157150983121	1.96831176579349	-0.325684773486273	-0.459422953929163	0.654661845811631	-0.269742903266604	1.59038683540376	-0.730190450215673	-1.85731868476864	-2.39078704927044	3.46530499446953	-9.49232347121983	-3.37696955574887	1.42604046621193	-1.5677202809398	0.580193931484473	-0.742895496649794	0.666094290206729	1.89240868212943	1.20842658057751	-0.683031893725001	-6.85707876862432	4.93930647604395	-10.699006893381	0.715483199310256	1.68651027058979	1.32402983803314	1.05689964068915	0.230466678612743	0.169948789772207	0.265705541864918	0.53719257550182	1.11872738167904	-7.98341665241571	-6.70964005693895	-17.7945378748144	-9.20354931489157	0.984295879769491	1.90424671413928	0.735361657061787	-0.233401834231756	-0.835664407631498	0.376305753828547	0.688010943357199
	71	-6.13136982164747	-2.75546637395951	0.295315179416946	-5.50684631920433	1.02715275739143	2.28988107113258	-0.44364325026396	-0.0809416134279104	0.312634037503358	-0.173065385600239	1.40871220040282	-0.904495313280279	2.49555511758444	1.0303484063665	13.1640263669899	-5.80749027435525	-1.26751891314956	1.08980196763315	-1.21361040389166	0.40163552895217	-0.956936469704146	0.848375659159956	0.584069786916359	1.15593361689423	4.13891876686591	-0.845883770126079	15.0338342700246	-5.36095617027718	4.60083162839044	1.60170771087633	0.910940323027262	1.27002537750764	0.8206948633092	0.281331452619781	0.227651406255802	0.58512055313895	7.02778759240016	-3.51729497972588	-0.197358021455898	-12.0052001952511	-6.6026454864367	1.19741728653264	1.61233092554096	0.166573662709027	0.190626966722164	-0.0176059461334717	0.342768917960029	0.408237572655537
	71.5	-0.373119813663379	0.940756260628859	6.68174424875707	0.826470763579437	4.40992817671315	3.02611029444091	-0.697694139563453	-0.442997249035898	0.0733965404554056	0.00412879683614165	0.624013520855101	-0.951107480940266	7.08461894811296	5.0166441264941	22.5887240990603	-0.55803261853589	1.72197834566947	1.10690570417853	-0.891976045593992	0.273730541403268	-0.464661654557062	0.776115691833013	-0.100422381701208	0.786461081304481	9.41089258211014	6.54293352075501	25.0281950927764	1.33677945353611	9.473465335887	1.44722676619932	1.095356150481	1.11081312988961	0.9544772956977	1.2565408737234	0.10081349951173	0.506683388421322	12.6291819205728	2.30697593166508	8.13953567901672	-3.76417679185147	-2.46122972948604	0.903574928609373	0.736606597845821	-0.230582410939121	0.242911703549908	0.36783285270468	0.153860348464718	0.00173109481750089
	72	7.19581333348378	5.56824481253204	13.5337798028807	7.26660931281117	8.31777367297667	3.31698044387861	-1.02964889761341	-0.25995614488528	-0.0655581032280566	0.0308368259502458	0.0383194859236937	-0.483840488413989	11.0305931278544	9.51051630144781	31.5526804524009	5.65247755302903	4.84450555759395	1.7785661525304	-0.674695475569251	0.475947948589123	0.258764225783352	0.519879125252203	0.197811897674001	0.268333732254177	14.7756028017557	13.5443808379083	34.102747968809	7.97057706909823	15.5714125392136	0.568327133155776	0.490476903517163	0.958094133315171	0.952670422419146	1.79639517486493	-0.419744610176792	1.15116241405173	17.3926650640792	9.3611255267748	17.1319967613321	6.00283024968303	2.76284007914262	1.21213589566491	0.523968886204784	0.113755799516696	0.129852328583922	0.52833303294392	0.230329758249468	0.139489608567146
	72.5	14.0046323109151	10.7307846305648	20.8627386125972	13.5051476747475	12.8306264783877	2.81555857830597	-0.795242081536514	-0.058925701474891	0.208538375926992	0.269466373171838	-0.139823184198065	0.121856206581924	15.3599680515744	14.3975402835176	39.8005374996091	12.2492967226589	8.49291026127958	1.41901929720768	0.142983449559154	0.501571827056409	0.656445992861165	0.174124841172329	0.132251179350817	-0.0184884803529712	19.5353863575392	20.3818362684974	41.2912514267134	14.6597569824517	22.4255735362743	-0.607715894648095	-0.122094184134596	0.92708769286827	1.20177738728262	0.935225516896764	-0.198632400873464	1.36453507139248	21.9447753337455	16.1114150891947	26.8662489959809	15.2465007814897	8.28043443032618	1.32683250145556	0.2739643935044	-0.402294374209021	0.535013018017253	0.817942224402827	0.404987186240305	0.0389529358350273
	73	19.2276721563227	15.9762954160221	28.0338255359299	19.505550172623	17.4816603313361	2.12674204137801	-0.322022627524348	-0.188780213043003	0.181104305252404	0.376684819111006	-0.616478983317563	0.732522784505932	19.8196753893699	18.5396019521886	46.2704664549567	18.9767816859403	12.5924501542933	0.6568217052818	0.747928859971125	0.090505587745497	1.03548156619865	-0.188233734490268	0.138135937371999	0.0767762084130936	23.7824276605855	26.7647915785949	47.3954552013505	21.0885279625691	29.9462623392222	-0.742230648540215	0.234196219659054	0.725888512017036	1.13086326254188	0.301471331339883	0.436003847628228	1.08090757630447	26.1637435512256	21.3264578732289	36.7721130776605	22.9584673698884	13.4379434981287	0.842522269763094	-0.347646188879025	-0.785954686824084	1.01776562782817	0.687441128335536	0.295335671128214	-0.0656799469299472
	73.5	24.5370633201482	20.8827152848074	34.2899415014952	24.2441144750588	21.8371115514656	2.06046660328201	0.171005810931092	-0.0200047211301353	-0.13565180399479	0.273999325691648	-0.703777319633389	1.475171429515	23.7125271622955	22.3002555782497	50.8500184135173	24.2497828811287	16.321993160037	0.537897814241774	0.733797200663673	0.0102905714707617	1.40964112429731	-0.231468817110112	0.989577359913483	0.121647819551811	27.4034559387374	31.5636848194588	52.5017187230605	25.6528171645911	37.6490805875617	-0.125914164626465	0.439125060270271	0.361307018643117	0.0256023998393289	0.052369635630896	0.316015726522267	0.962803850579121	28.7489944281845	25.1935856926647	45.162328330476	28.787480250866	17.8917313458543	0.478238340281962	-0.308918933340067	0.076437202181296	1.02367760253378	0.319578729268471	0.60290078291365	0.365227894605255
	74	28.5288119493633	24.8461577173383	39.2393938139082	27.0569631142757	26.0834957826146	1.95343229869968	0.979664975166543	0.341574440151362	-0.048489138713478	-0.00658338001898073	-0.159151584397023	1.84448986070493	27.1569777247172	25.9516114853741	54.5601288237179	27.6792249959681	19.7302846072225	0.0975997523158298	0.800324473752426	-0.0181707065447654	1.24670860502124	-0.315105256436652	1.5401017833255	0.176571867369375	29.8832836823267	34.8643722191919	55.895450370026	28.8536074329458	44.537205747809	-0.110613951491473	-0.202386381842814	-0.0157990433970667	-0.152058243589295	-0.374642377965301	0.220369854815715	0.973842036863459	30.8807974030835	27.6990298356569	51.6391721319523	32.0360327645816	21.6191484733852	0.30020580383939	0.467778445954934	0.724068181186794	1.20197246368389	0.12334844495382	1.32672736795917	0.69320796037448
	74.5	29.9593204407981	27.6728820804116	42.7597016742908	28.6183212593199	29.7113678524765	2.10102294691904	1.55395954382135	0.398269534905182	-0.0434798249943924	0.0793888334853818	0.288623342590768	1.7253711343119	30.4098939781446	28.6698612848515	56.8395772589444	30.3139989726139	23.0619227773074	-1.02364131272702	1.10565372820099	-0.00320684977776864	0.645892781897146	-0.117714641438624	1.18879153620247	0.534647602927464	31.5422917559733	37.4835511235568	57.4228038284188	31.2399112798886	50.6347801081879	0.00998209950563478	-0.0920006984294446	-0.245693265462535	0.224454852746476	-0.684931827694129	0.384683801131757	0.762069896749779	33.2913612487883	28.8815232912431	56.7899753702604	32.8784318874783	24.3451020176451	-0.386805247327572	1.04920111490145	0.722542906207195	1.39934296976782	0.0298692891379915	0.858146773225428	0.914872989868286
	75	30.5822604494717	29.5766166796674	44.5001121125393	29.5064071044748	32.0834196085747	2.54220274403951	1.35398848474875	0.618963546357179	-0.310408772940264	0.248370627389875	0.323539062799057	1.34794801711774	32.4192413109506	30.2298511568263	57.4930788868719	31.3871741071994	25.1445212253832	-1.59115838491061	1.1556578270343	-0.133449032577118	0.278670357523538	0.18272374654066	0.64089438554339	0.926431738897122	32.4728295026593	38.9878450883269	58.3278341047458	32.1840466425557	55.1556441864449	0.623418254605724	0.390422211918121	-0.421364926596254	-0.0138949313262628	-0.235861289763136	0.318887595381341	0.438746027581089	34.6833559937729	29.6132579948982	59.2516859207417	32.6873613027583	25.7448819846616	-0.89907612823697	1.2064453395584	0.976620773771515	1.09207298939288	-0.0940315663677893	0.114303880407533	1.35833376801702
	75.5	30.9106090309618	30.6680784556301	44.4961872128729	29.5717864775539	33.1654121114457	3.10539969615002	0.865762783562502	0.318956855841463	0.311237860618121	0.426031791384105	0.782366926149166	1.02869449996996	32.9529413507979	31.3991962372263	57.2330190835696	31.0751228759136	26.2675970373759	-1.58472189068925	0.917094542130599	-0.558205647803504	0.0698447616533713	0.838118131015563	0.218193771719541	0.684418963324788	32.3657913679844	39.0028142870635	57.398211318337	31.86700680541	57.2921748818468	0.691294487405571	0.433912307096591	-0.555261535994589	-0.327423045718831	0.184059453270265	0.564483447696603	0.156625987855705	35.0885390300732	30.2215493914701	59.363760503547	32.2026501494793	27.0347727652338	-0.686925858535687	1.39374119547318	1.14268533970471	0.632599583715603	0.206448324188216	-0.00136170751045483	0.89333783929203
	76	29.4498659939974	30.8294700765906	43.7287563375214	29.1244790033105	33.0599516866045	3.58255634779965	0.381392848509506	-0.109342391637256	1.04513918981519	0.693871441020519	1.39470240060024	0.633399479440641	32.846639763362	31.823172329154	55.8294293759038	30.4441507501732	26.9023865915661	-1.47505504570307	0.817607574240469	-0.321604021627024	-0.844726971916884	1.1328495646224	0.0536134768463512	0.214773800780677	31.7258860078875	37.5314104585352	55.096579129045	31.657116379373	57.511681154481	0.0803511098684453	0.442431138731934	0.010650368417771	-0.131747961449491	0.0927092311313231	0.514862074247105	0.522561054918185	35.3392131733549	30.4144832802291	57.8767745688754	31.5712472335969	28.1768912631056	-0.184032203520587	1.12635962488969	0.227891727629071	0.360511010672155	0.164829376917055	-0.445297201006383	0.131898107883785
	76.5	27.9951954160437	30.6106347596823	42.2540707360827	28.5136730929861	31.7931166903399	3.42722595981138	-0.390068580475145	-0.0561769195743977	0.720372090349713	1.06212346398632	1.04783448143337	0.57726457229586	31.7920174458816	30.9682416217075	53.2120307030529	29.975476591182	26.7037133336252	-1.08087381917494	0.713505097525854	-0.132781285658325	-1.32523048854608	0.970063957088826	-0.0774294275400393	0.254586030045459	31.2673617051079	35.9457504369322	52.5894117013881	30.9782849811628	56.3065635998173	-0.0835415250059555	0.789511844552464	0.950838336288257	-0.202676737256411	0.0333166876207542	0.382923903083565	0.940735528963444	35.4505219651179	30.2153117597656	55.6414183433095	30.6463147821513	28.4275385199799	0.142628115045568	0.882875094634528	-0.349887374850539	0.124187686319317	-0.218137861968103	-0.844495472782853	0.0917987544795551
	77	27.5640250165122	30.4438726367159	40.2166614769665	27.7379843828155	29.898474756789	3.06153858347142	-0.688252260529282	0.114015214068104	0.283523140739817	1.07857560275767	0.681301271858501	0.604126547663157	30.0536768536475	29.4016729819696	50.7223271830262	28.9688733678513	25.9899319213063	0.0704436291146067	-0.247344569552752	-0.618968946019947	-1.08894638806737	0.955985171566567	0.00391946857052972	-0.123050516830972	30.730586742754	34.7430599232026	49.5796817923433	29.495145629411	53.2444331727366	0.258831573487328	0.662427646709773	1.09110075383103	-0.326259587181767	-0.0194461272006379	0.873766079532231	0.959509320111295	34.8532721339294	29.7552855198407	52.5077224216728	30.0173250723692	28.1567663440197	0.772538212428458	0.525274356932755	0.00503076725937035	0.195696969659821	-0.016468825709353	-0.226484742099956	0.0558926220493277
	77.5	26.5348451191095	30.5628452731361	38.2916318372298	26.8746709931239	28.4833556909452	3.07207232171396	-0.599273891725318	0.256916085685589	0.579275508430158	0.893445226754693	0.544559766504335	0.612921573456333	28.8090436928865	28.2924769798634	48.6816427629982	28.164028623728	25.367371007721	1.05302508045168	-0.742664784930753	-0.364690404042392	-0.724482282927227	0.902331537275643	0.451486422578228	-0.621979155546683	29.6688751866265	33.182422551692	46.5415977305836	28.2037444069397	49.4792649482812	0.0230936551481591	0.331927971529069	1.0879880001695	0.024061968008823	-0.644769923382967	1.14535200880783	1.51426360239799	34.0578891955368	28.8942492134356	49.5399461915746	29.4949134618453	27.8889462260804	1.10047478005708	0.412039274695417	-0.0428074773631124	0.420364667570198	0.231982498621448	0.843728426994232	-0.262605236809577
	78	25.1705773483089	30.4390059730501	37.8078894634786	25.5775625160159	27.2714875440322	2.79586627231498	-0.368719017922274	0.686903441230641	0.309871835701188	0.521417203422061	0.0452300993484869	0.554082049610145	28.2576936088712	27.4246919255222	47.4198984409397	27.5844715756415	24.9571882909617	1.25336968347619	-0.17735369959513	0.448316133313483	-0.470210969622713	0.241759519623031	0.909326209164021	-0.642971859187355	28.8447633394125	32.1804043303242	45.5994125526606	27.4505850277022	46.9471140361445	-0.416989272508999	-0.251334242172845	1.25095147301272	0.442194552232934	-0.752578024960428	0.611083441668086	1.96489661742004	33.3839569975691	27.8440523223196	47.8722332975397	28.6134691536885	27.0615597597246	0.950316336671278	0.7373610537677	-0.416949790755496	0.425020105968088	-0.194066549207832	1.57999405358947	0.42020461415342
	78.5	24.7654039265016	30.0959276301405	39.7121853151554	23.9694292076841	26.1655039519968	1.89665092521108	0.127692523878238	1.15176165739825	-0.251890635416657	0.0922704110676591	-0.716710265587324	0.484259745472684	27.3580172878087	26.2269170015391	49.7458777332152	26.6977727726936	24.7807904566868	0.933124550893183	0.0230241701302134	0.125482772203327	0.208685335398968	-0.33487799395806	1.1390550315524	-0.7093189245237	28.3954199615483	31.9550573634455	48.7721306488768	26.4537251761911	46.8285062107898	-0.229234697954041	-0.556774718374072	0.719828649422311	0.646962393737113	-0.180477534467229	0.667763032528171	1.41881102492772	33.1238907247186	26.8489921797005	49.0431243394947	27.6112305025913	25.8885484991462	0.537304464192232	1.02665338873402	0.272494241120285	0.460338140310455	-0.180588611698454	1.53048699810086	1.05028794382116
	79	24.5654001462623	29.6216002733635	50.6191084428982	23.4590079678567	25.4558098959251	1.92811042839617	0.691903723721055	1.1487621937444	0.250632403039788	-0.109397390163565	-0.869678631199065	0.111161641258832	27.1148084289702	25.6268926288672	63.4947297377173	25.7548938865245	24.4533080946973	0.814215337962253	-0.0835571784818399	-0.129663712259344	0.801552458227036	-0.0574720283190686	1.24849255612628	-0.749797039828707	27.9785409374644	31.7597753182489	63.6904216415317	25.4441644817793	53.9422394311558	0.175341570989531	-0.370996720173196	0.292013968022673	0.466873926660355	-0.0360653341789998	1.21672677026368	0.820525753358652	32.6876273171428	26.1044311656552	58.4603986472902	27.5408797697014	24.7042789286209	0.49157861408213	0.399113817592706	0.780595439556521	0.349138028987738	0.621332605252348	1.18845982841236	0.44367234439278
	79.5	24.4172147010592	28.672674799508	74.7730902902385	23.4634304875757	24.9221817878034	2.31947063345109	1.0882543707412	1.13858726685999	1.07007460414064	-0.482938351654468	-0.927288600892041	-0.301700260562313	27.6537238232117	26.0761662997224	91.1342081033798	25.0267601946493	23.5830963925325	0.100982571873885	0.480407205581798	0.393761603752921	0.973650714784526	0.0868895087805868	1.51275494368406	-0.554472856820894	27.7349861705949	31.2420015374254	94.8197741518784	25.3601683934497	73.8403562693784	0.158546918596244	-0.0195506900541318	0.514545140247947	0.31529406408356	0.198052487935968	0.67003873306254	0.590838388555028	32.3532362804516	25.8119751423874	80.9089255773479	27.9682334108329	23.9232507973376	0.546076615384038	-0.140531851093215	0.212429011689039	-0.222648105777807	0.829138944900819	0.712831169461708	0.0895097903910482
	80	25.3708096326541	27.6606241494767	104.719294095032	23.6458033369135	24.1664075950319	2.50708638873994	1.33217977963204	0.837843150514345	0.562943897383093	-0.538778963148616	-0.574698551883046	-0.0279996329700225	27.8733869202331	26.3485675576953	124.774945978676	24.6453458777044	23.3661736925226	-0.692467102786054	0.885170554109493	0.443696616954639	1.01958561927415	0.0694490570772928	1.71591022200215	-0.245729938621025	28.1901786669362	31.0923771822889	132.699424498394	26.2946628783324	100.604123560331	0.168725669988135	0.0279801829368012	0.381242841000585	0.144262009731051	0.945333192667078	0.0130087352517307	0.328702044644785	32.4901527088321	26.0974940288777	110.07544205388	28.6085531813142	24.1356683043372	0.245262480518306	-0.366771538294643	-0.0513685049114656	-0.383580320760757	0.70229475485786	-0.2821830383117	0.136844588351153
	80.5	26.7682399448426	27.3250523898684	132.75473866304	25.0979605439729	23.7666818495896	2.8296577217572	1.32026236355046	0.58998648687043	0.157242898464744	-0.0882339570108002	0.0174075011738069	0.50651493975829	27.9411968146144	26.6390715860963	157.17648083206	24.9534594793881	23.7787562471033	-0.55644075384015	0.790924495853972	0.209138556094331	0.817441530758629	0.0486538565752426	1.46340203815168	0.352941302707677	28.6552769318271	31.1286681511444	167.748352817913	27.2310908162623	125.181840937467	0.407589040196683	0.619946581860859	0.306261542329764	0.0461788580851135	0.823534636739907	0.0166968680017021	0.288161324198825	32.4812864548697	27.0341807114941	137.080644529297	29.8812765226294	24.7534936896375	0.175260922098346	-0.771278548515056	0.175225972278724	-0.211975121169758	1.22764168739479	-1.12387290670148	-0.610883834740662
	81	28.3260860466573	28.0591480102315	154.788919184703	27.630270161315	24.3230821394918	3.45947176357078	0.810712585771853	0.543555065618136	0.595882545121356	0.14851062410952	0.517025651946653	0.615736828616207	28.5815379648304	27.8296640766517	182.361224542228	26.5647995360262	23.9475349794881	-0.176100974481187	0.709629036665206	0.353203431226575	0.663928245335455	0.0722309050591434	0.944074741677071	0.928573710777641	29.3440680559859	31.9278916697633	194.232057458725	28.4881650446921	144.474597697957	0.394010166002147	1.1292781169488	0.778761655054666	0.0527310724597214	0.494070783197913	0.120370526738952	0.644017543642974	32.3571443818148	28.2510358156908	158.067877146945	31.5102265736165	25.4677658774747	0.175289949149203	-0.721023781492931	0.157138218364821	-0.247888233332958	1.59827311540613	-1.06415238346801	-1.17358943896664
	81.5	30.1733048883897	29.6769216063855	158.317067593049	29.6115218352289	25.5771570022234	3.72228651275287	-0.0291493359029005	0.515719433679578	0.401600067487095	0.0671867081749156	0.827061452430712	0.86360945036057	29.5552773221044	29.2418050624357	184.747044034388	28.5935533662758	25.2688276579343	-0.352383434461444	0.922203816662318	0.56484818464503	0.423693600754973	-0.0435734668405985	0.722829857674128	0.718612199608287	30.391657649489	33.8203876399932	196.704889111001	30.6629769029399	149.153461217658	0.0509369785200988	0.775574599763956	0.689402648799103	0.231986900453649	0.653914513908603	-0.0213264659171841	0.904981786156952	32.9267193991729	29.8769644046185	161.485348580164	33.1056085192274	26.7566109808112	-0.331213476859091	0.0938143718501578	0.349657364205655	-0.0420436343254096	0.660978610062671	-0.647347333113657	-0.419035295338858
	82	32.5553623164365	33.639742299761	135.465274877109	31.6828697841254	27.8022032158362	3.46588311645456	-0.526055447576596	0.138465443194775	-0.0740858909794611	0.580352697822264	0.814905887248301	1.22491055755569	31.1424906885302	31.3747942218113	157.551728539429	30.8227913989061	28.9690119252605	-0.473861302426883	1.11211716187802	0.40190600022089	0.258850353768025	-0.111911240189784	0.353007711324381	0.700702987054797	32.2780180261185	37.3130671981872	167.193775034388	32.7070428720088	128.846029868987	-0.276099229583906	0.560959462803453	0.545693880969964	0.2083964935523	0.649801742789521	0.108621074652262	0.87799362902274	34.3957991313593	33.0293451940937	138.470837601221	34.3785478879696	28.8789428895023	-0.884721834066738	0.583515576043681	0.700356219902687	0.318961662849517	0.116039412725343	-0.0336884805594195	-0.00226473006040351
	82.5	38.308410054812	41.8100273042023	100.169382619941	34.2245534686778	32.269539688792	3.27359716296502	-0.491412823292478	0.179761998717311	0.209661831183666	0.902833757566668	0.780810913482696	1.03545492929317	37.4994858515419	37.2418370360634	116.062096790423	33.2781887914207	34.7785839498171	-0.0988154848008662	1.09643909097719	0.0356442561169388	0.0018391500103121	-0.0623396226480395	-0.0463648987715715	0.845103960587778	38.5719858113998	45.2466068684595	122.558819302971	33.8731875840629	94.6198432991459	-0.0859599601777745	0.782220286622305	1.05992320199732	-0.0501351101911496	0.429560553705016	0.384416387903286	0.951099848535307	39.7431004250362	39.4738418622879	101.766966066315	36.4675860510786	31.071762997548	-0.849858521757483	0.685190586209956	1.05174899464498	0.350744821392993	0.511163938131006	0.330651591465312	-0.0197844357471695
	83	54.2407013865575	56.5749555840329	65.2910190283247	35.9972670397271	44.5396988021453	3.31128834689162	-0.719241440709823	0.360699690903857	0.429104672339179	0.329038461914649	0.710551914438156	0.690826930031278	53.7434957796979	48.7916961813017	73.9570687229489	36.2834880277324	44.9031438628556	0.197179956707373	0.788070204878295	-0.273121171518085	0.141891163467335	-0.0446365268861655	0.439191276061422	0.370711452358421	55.0002076138296	60.560118099794	78.4498169852536	35.6468488616803	61.7393101104325	0.678081937396882	0.751620510825205	1.08033280817534	-0.179925781492329	0.184347822802977	0.314912630902654	1.01713683382286	55.9973838204606	51.440282909059	65.9021439250218	39.4770300917758	33.4633456360552	-0.678609628109825	0.858847140251669	1.24449362913685	0.0342653482290416	0.135064228145666	0.38419189445159	0.33658156144611
	83.5	81.1310866479627	78.4017834551744	33.6790890348797	38.3028528493803	67.1193798072342	3.3709292380729	-0.943347710353635	-0.252206434412017	-0.00838848338889875	0.100721074339845	0.765836032766629	0.706264491383138	80.3562946006471	66.2044988105155	36.4853783488757	39.3702063471745	62.2189528714795	0.174975098911659	0.550860940329358	-0.263460500265808	0.6226405697671	0.384797108328144	1.22801102020327	0.114573493957437	81.5804950276213	83.564716783339	39.2479651114135	38.6184587503369	32.3504313332019	1.17198548542461	0.229306194199808	0.693405593131217	-0.149879503709144	-0.0814642866972122	-0.0570337011079118	1.21382873668966	84.2930983411041	70.2345369134103	34.1437098558484	43.1621190115454	36.9444551497082	-0.257443372232501	0.898574267352046	0.959552564791807	-0.00228613239266906	-0.542980697581811	0.582620537470405	0.737696763309032
	84	112.668950218607	104.908754798764	11.6246702004331	45.4247124936573	94.5973128206743	3.43941441761609	-0.400306092395567	-0.775314152130306	0.0833033937865935	0.225605021669708	0.882621743943048	0.355792699895289	111.362893351623	87.7100136310288	11.0135627438895	46.7305397996676	84.0610671876301	-0.00797597213659174	0.00730825370919774	-0.483778606658234	0.630796677304147	0.463431357119646	1.49694260289004	0.517805215346925	112.079935875145	111.300901791684	12.4019938856073	46.5652503741803	11.0875063334453	1.47835491445505	-0.165059249134629	0.859519511835401	-0.0178102685376871	-0.255777701603336	-0.421447456211126	1.25405259024706	118.03259222886	93.8429875906319	12.2706819048663	52.3658301995158	45.8019518343813	0.219497885554176	0.473975215022961	0.637302523236087	-0.0176332361499476	0.0338267774195629	0.106506226521105	0.635219404099075
	84.5	143.173390221256	130.469537350716	3.60039623614068	64.7805294364389	121.375294564586	3.65189276055253	-0.283150271317766	-0.611120099159962	0.264850421214021	-0.460672346703348	1.19344651055536	0.311013375826576	140.923400049485	108.212618312007	1.45876235404296	67.1978693617589	104.863338135125	0.776725375174976	-0.288777658860113	-0.342195607440715	0.17255800059695	-0.155347034135673	1.73161423063709	0.811638803844289	140.671773683539	137.981007797916	2.31703763687904	67.5563517431947	3.21762348826661	1.70047142217737	-0.29357822180458	0.753763175834081	0.253297148275863	-0.359486735745861	-0.256745002742662	1.49953409577626	150.926177161004	116.577300504381	4.18275067370479	76.5744578062184	66.3355935161931	0.499064467072458	0.1807271994291	0.473924998810901	-0.025048710214719	0.368350176704325	-0.924964423743631	0.504301074014165
	85	164.895783648942	147.08522512298	2.16833110343322	96.5491436088363	142.766001843821	3.43578903346196	-0.719534994713001	-0.64693261629958	0.169932224555225	-0.77954769711647	0.895140356636375	0.648336737929014	160.752693627032	120.89299209202	0.625464438514484	99.6828214576969	120.423538497908	0.95326849583023	-0.466532281448906	0.432175287154678	0.236518431947218	-0.486994790233439	1.73908406409544	0.493283228214807	159.57383261235	155.771205957751	0.672109420420099	100.975598207221	2.76731695931181	1.38731082598702	-0.353185212832216	0.268150924963606	0.536590460811112	-0.257645035915118	-0.127711943365568	1.64843017221261	174.420920664086	131.920765477997	3.40964601138336	113.461331643577	97.5398217026158	0.629549838234709	0.278972806121601	0.47006860998988	0.105573082173862	-0.146181641376131	-0.88150832942199	0.633580235193335
	85.5	164.780790917119	148.523342056395	1.35092489993775	131.892307688434	147.49245713055	3.37882720766351	-0.324212597871508	-0.924500388242905	0.0757393039877456	-0.0987651292059581	0.176536993505692	0.400265313041245	159.364971652427	121.338979288128	1.2539279984158	133.843769770459	124.921979523848	0.120854809672323	-0.684332779176884	0.942399381016571	0.507118131833806	-0.217949223699065	1.09061440408755	0.185901799021053	157.581143089091	157.266997685545	0.474267409874585	137.482010093313	2.45562894342572	0.581147074957983	-0.549160122690239	0.423782477100758	0.674116028545825	0.450028466754986	-0.138876186887899	1.50156839654079	175.254442002952	133.770641136917	3.50874123187282	151.499129205389	131.481943410868	0.587961373322798	-0.00921425017770616	0.679693128212534	0.381141532588856	0.217055020787598	-0.542040281136792	0.779067102551949
	86	140.362167518158	133.116558507977	1.559329205891	163.922528021126	129.295822290012	3.33405615284602	0.396878299656237	-0.481874144264566	0.452801785889335	0.0720125192729597	-0.495113441281035	0.201452415018764	135.610399222955	107.816245289378	1.54840811890114	164.877674503145	114.144704021683	0.340188912440794	-0.301371749406826	1.03676497835943	-0.170093555132098	-0.470742525476567	0.434107376745601	0.380445043152577	132.701141760025	140.22642300162	0.838978826249161	170.386916389105	2.16122596636507	-0.00214525192626525	-0.189382217256707	0.373429760012186	0.943211282440927	0.911451678242884	0.0938024978879071	1.05525543541711	150.669259939567	119.922260131646	3.06669333789165	185.842140762867	162.769284958951	0.112981865700078	-0.42413405195208	0.641008221155516	0.101039953748852	0.806025785096267	-0.722454679377734	0.996708706563481
	86.5	104.235383056067	105.042133995954	2.0829043858825	185.181161497618	98.193851451782	2.89029095788356	0.635771825127506	0.186088581865704	0.504301188188208	-0.130750628764588	-0.778455951409512	0.643648250868466	100.732369660889	83.8785743832137	1.72169736693542	184.590134323215	91.359651052345	0.946862225507516	0.508374748328038	1.14866293633941	-0.151759474871767	-0.283609561901017	0.0342430832862419	0.55900155004548	96.8903008458943	109.509988541232	1.16272511399222	190.20699019525	1.67493189679396	-0.410328850246856	0.533246223889137	0.0192587594994507	0.948410011258886	0.827826304861674	0.262512775893072	0.8186113679904	112.321865732062	94.2341326510352	2.17767964804307	206.719936908666	181.567658836065	-0.00279873009435505	-0.403791596919518	0.238363600833736	-0.375755068621118	0.520205172577676	-0.230914006562216	0.633646052807762
	87	66.4153039838394	71.8338273829151	1.70850456303214	179.737512288601	65.0835230104	2.65464792905834	0.943445634891873	0.605260894739388	0.337615867797922	0.750873113302305	-0.989079477569703	0.554581704376744	64.263229654181	57.0914191064459	1.96725024029337	176.471790387127	64.497165592739	0.142992386910237	0.620372623846379	0.829706103320177	0.789534567530723	0.771722213453188	-0.119976200629708	0.121782326435152	61.0651378496062	74.3502942537171	1.04087306295884	181.906988691075	1.2297725282898	-0.458610548961246	0.943235581986869	0.118218606497521	0.76675862682589	0.815325195970161	-0.0664066688199796	0.5714843493393	71.7865165479718	64.4309810156748	1.66182412593884	196.174789077588	173.077544574722	0.131446535469706	-0.245456391213622	-0.029591287529172	-0.400184650165102	0.235552553502998	0.674224491966584	-0.00744271099165417
	87.5	33.0747862424197	42.1856517577163	1.54324410761677	146.499980149767	34.7281761744822	2.70749836997481	1.39554280568746	0.98661166270881	0.331455675978248	1.42634134887203	-0.947746378183069	0.250002989561779	32.3051262197484	33.6637172712325	1.67204753460334	142.287792953512	39.4140766565309	0.0675146785581546	0.711023378104528	-0.137405586945249	0.708934844876921	1.09910510630255	0.247414708498127	0.0754437339923015	30.5548707728323	42.5120588004121	1.38141365888157	147.431523404171	1.49086960451569	-0.0637428654218866	0.806721204839391	0.209621304721111	0.680261230166536	0.960195114634359	-0.29417988547857	0.0107705847174202	36.9239129137874	37.4689129772487	1.63007902115947	156.69576722664	140.10210253871	0.43792158693833	-0.126527569475513	-0.21603190825175	-0.57908167225969	0.331828532672944	0.984332996658395	-0.0316281157831781
	88	11.5421776763202	20.6894968957839	1.74184768108387	104.26665820422	12.8108326210742	2.21194559618323	1.39137113559639	1.19937175442055	0.753198377695924	1.13530897317122	-0.406066744103782	0.802696811344504	12.1108846061691	16.2106690316418	1.33566510174711	99.9639050600762	19.9053051744012	0.818366798387956	1.05181732867123	-0.599904285432046	0.310139215027277	1.19319521171622	0.576324958674832	0.239489184812669	10.4414012901306	19.3806877075239	1.40487624262425	103.304240839301	1.5740955674998	-0.170562770780862	0.598998591300528	0.082772244815601	0.119947643549324	0.714804210666614	0.168803873642162	0.00490172337691774	14.0611801886132	18.1191757412172	1.28151261841703	109.799460901346	99.2599473656385	0.712851313851615	0.521539957729715	-0.733889076086143	-0.192851425712377	-0.134136025630823	1.16912746073177	0.0962679188288575
	88.5	3.24583698956206	8.24474056171425	1.33012980233451	63.4613839683586	3.14952839175533	1.67918919351251	0.977196192634437	1.00646190263632	0.909267440192082	1.19937634479351	-0.104155268819682	0.90708722528899	3.62676096149784	6.3587731202785	1.53605919162823	59.4467530694512	8.59364061178053	0.364227062747887	0.646128427564975	-0.500334978151614	0.813415586960787	1.67509440403865	0.786337541361775	-0.243672760975812	2.79483595148491	6.52617594001538	1.11364372167043	60.9574134265363	1.57149294406702	-0.227221275105137	0.65333203262071	0.288533842944503	-0.783198690062704	0.38397265377597	0.564125076134587	0.242052573668673	4.34970401336648	7.64858317858284	1.37033364624926	65.3731207865882	58.9533968874837	1.12086705542049	1.09114352085123	-0.876927922285631	0.738710620890799	-0.431929987866738	1.54466419317748	-0.445106453775395
	89	1.43700028902407	2.81434906666999	0.82598578814958	28.2093833680348	1.03593938134145	1.70329658628464	0.542277891354047	0.371569163069523	0.294300166512357	1.74022907105314	0.0250944521740735	0.588157469478176	1.09227222094421	2.5866552345135	1.70057856966275	25.9154657906461	4.36526731247835	0.010009141964531	0.436946472038812	-0.451341574308799	0.748789785917552	1.68375238432202	1.28387642665672	-0.876716686723171	1.9787319902174	1.79388100101664	1.59452517458624	26.6762985018044	1.81145908312106	0.124628439636922	0.622133791315548	0.220075554742948	-0.824697269235685	0.476662375742592	0.771538461355703	0.607730421572114	2.50465872458204	3.75280797451973	2.02120251706833	28.3420589210499	25.5512026811243	1.15773139396453	1.46401776401967	-0.279777683638599	1.33183433423744	-0.31888627385473	1.34571836933378	-0.136350927090916
	89.5	1.68689642973118	1.56725985932525	1.17811255666822	7.29133921438796	0.552427451650942	2.35162608954943	-0.0349731828006838	-0.326459090551737	0.138300164611735	1.08102649780454	0.393077169735818	0.42633237614433	1.22241699457118	1.51676892634748	1.26080121541827	6.62681949719251	3.18174393804134	0.28239650021635	0.470496982266241	-0.405865663230713	-0.0665262756245966	1.19468251650915	1.27913736813787	-0.882310041300116	2.09909422518814	1.21803411870053	2.37453927892909	7.23358291304123	1.9517326950542	0.0524924298938458	0.156202072100655	0.147163787472095	-0.539567757138229	0.586403749884596	0.863069711291246	1.1582698883895	2.77089367817342	3.165183240462	2.2835780502491	7.55159336481535	7.09146391630463	1.04901681374628	1.68985209206721	0.514354485807701	1.53503689033232	-0.237489612782952	1.16811839163154	0.930572318293628
	90	2.38937051402303	1.32424410214998	1.89120580914482	1.4657804240577	0.472605785085648	3.00585652069844	-0.534842310593149	-0.744469711310558	0.456570495473386	-0.120652995369255	0.544634278479919	-0.133233239884476	2.18794198268432	1.24797805048337	1.4468603610473	1.18174829225353	2.53146422564248	0.0669418735971021	-0.00247140025061299	0.214836765125824	0.00547224957699655	1.08318871686913	0.875896508899473	-0.830860851073112	1.92414915011483	1.76745800639077	2.50689814950294	1.26670503157487	1.68241998411548	-0.270948400653765	0.419978513624756	0.496513317799668	-0.420432823406088	0.17871710914261	1.38064358723994	1.42969259870705	2.38061376454141	3.26204427076908	2.11120437274536	2.24269740908966	1.56405150538347	0.740161205369816	1.69845809350636	0.73028536952063	1.78362862434324	-0.254606082364376	0.906448861663989	0.771219536498222
	90.5	2.37893841995344	1.28773775326863	2.41885432950647	0.822679696812202	0.709858751798436	3.49695028968569	-0.909319161007375	-0.660512177514647	0.111739161891876	-0.25711095658977	0.288452816541849	-0.505792020987599	2.13970409834701	1.44415856849395	1.81663842520533	1.60401328755091	2.73793089774892	-0.265268276470465	-0.458271006959535	0.640223223135763	0.111350720413725	0.755797904780195	1.31424658534081	-0.392467783152711	2.42644130371019	2.36920719144064	2.52025574103004	1.11884268235872	1.79475239428444	0.114402449354998	0.969374473336529	0.569905711626575	0.547655004391004	-0.158298918359151	1.28932067598521	0.990943319857195	2.03255259251699	2.93242282104836	2.30203179356425	2.29270356844353	0.687581989753824	0.39038770357331	1.08157818811264	0.637738675096557	1.39325733476909	-0.121467457402673	0.455586570091157	0.456955680176009
	91	2.25640259706404	1.33284535309281	2.62953821399913	0.761915396667973	0.560224224733929	4.26141130003225	-0.850105941794368	-0.40022304149619	-0.500576941871088	-0.36314934937036	0.726896066023073	0.0436479950125772	1.94424394348039	1.78104199271337	1.29916526903355	2.13815230501399	2.83251098072259	0.183891065838964	-0.156372504835872	0.250277535079306	-0.535507137184027	0.167865777668226	1.50097815140003	0.601147953479995	3.04434741259564	2.37279340187041	2.30045455043535	1.21810323909943	2.05667243803566	0.357372827963445	0.658538460400791	0.488135791864579	1.46233429704108	0.114302178542459	0.522172345463161	0.787574331365647	1.91664193147403	2.34376171548774	2.5473813112921	2.31687426655816	1.02393456780777	0.19641700733365	0.336253436189509	0.913538816171751	0.549882029149387	0.00304256697165783	0.020042780463541	0.895693063422414
	91.5	1.98090414522073	1.33610728462588	2.94775794181186	1.39816838851721	0.533159142676993	4.73628464393852	-0.506417398263011	0.327325760447536	-0.116232029416267	-0.867378188074781	0.908855198430615	0.425748619862304	2.342985724372	2.05145041810823	1.28967859622742	2.19396904700557	1.96481642753474	0.708089021931528	-0.108666711932415	0.185153931068555	-0.59496906106142	-0.30497083048715	0.791283018307922	1.09068898397607	3.22576003895898	2.0050817001129	1.71643804418454	0.549519788837642	1.97819608852359	0.475259902359539	0.258327605494287	1.0677400958466	1.17097614488921	0.357129766157414	0.561256562735309	0.479637683996145	1.52074157494042	1.75055456329869	2.39889566780926	1.99660796552354	1.77031120189395	0.157579671288488	-0.186618345738054	0.462534834306553	0.132181750910945	0.383000851532415	0.239131747034037	0.520054464275404
	92	1.27031095201318	1.50403045686562	2.96844645206113	1.8016982289447	0.871095511160206	3.88666237124335	0.154179643534462	0.859270462536017	-0.00785608729779597	-0.463745047570683	0.492613959972516	0.700678115041057	2.07762171836794	2.14459399913693	1.6959577275826	2.56478082279125	1.25446825281199	1.17874013072361	-0.306548199175154	0.732753574077037	-0.223861726704286	-0.397047659660416	0.603209690720007	1.07708987582106	3.02805804777017	1.59752038848615	1.51062548070649	0.000369416002627077	1.90667078374088	0.674995144783281	0.331713258833702	1.49431635442988	0.651647693193354	0.352484569539399	1.04311586481117	-0.206301469790503	1.44868347056058	0.989591655193635	2.49765721694013	1.9443973272061	2.17898488796959	0.262303608846196	-0.372003728648508	-0.774297912386714	-0.0453275536928004	0.662866900476104	0.38999968996751	-0.223559147684398
	92.5	0.955694890585619	1.80296286084297	2.2903356975271	1.48327242011123	1.02040315648094	2.91903498813599	0.916592421091195	0.641218606722362	-0.288898768466424	0.384619606654496	0.705056007925009	1.46300445978972	1.15397817455403	2.2460632369739	1.26690660131857	2.34778613702622	1.2120657884708	1.27059198139204	0.204083026503667	0.513025001545714	-0.44292762627714	-0.282988711487803	0.78059817211016	1.25264896645274	2.66082557163554	1.19196897174868	1.1658392776726	0.0292008224820961	1.72181820759971	0.661044324250724	0.190483423697174	1.16052272003952	0.242202998755715	0.563818040522619	0.522810752963267	-0.109545718608672	1.76232625510352	0.603485686768181	2.6671471218832	1.70565099789849	2.33452036185395	0.356318454884558	-0.525234925401151	-1.00468429192517	-0.303687340046167	0.500222944805046	0.261587407921979	0.0156999292433966
	93	0.86800061716292	1.7178551396571	1.67969428836204	1.49940046120832	1.17471712393262	2.56724612849621	1.54139020493221	0.343460774422226	0.01871515918765	0.714537871445202	0.991797972325514	1.18470942210115	1.2469872069982	2.33373860393658	0.843783115368296	1.36645594497486	0.470787754347327	0.999730563444075	0.613683724511077	0.198585020808537	-0.347069044069144	-0.215320071994881	0.0948125917564084	0.561743670400233	1.72023438429005	1.1407614124214	1.0508564738501	0.571696474595626	1.65152344867096	0.690955250361071	-0.154389209812052	1.17102139476447	-0.512835074495342	0.782184136667638	0.308355869067555	0.46099024205347	1.9821726832547	0.374065565098476	2.63620724567778	0.989216190676586	2.48732500208456	0.409477448154689	-0.066770836597243	-0.797711439443219	-0.343511728323733	0.497598436036071	0.477509031314298	-0.0311395888326729
	93.5	0.846182282992118	1.36136128138145	1.43034125970473	1.48484788933933	0.502014213494363	0.828616393013874	1.99698212458406	0.158590341795161	1.3977058794091	0.591855623626316	0.515932426735958	0.489351141455529	0.910302510044801	2.41858987677165	1.23540204487784	1.04848024061653	0.156419589111692	-0.34415835470503	0.136505700090197	-0.257206234124055	0.195638357885628	0.11107749282337	0.680492410753004	-0.00688974949383692	0.338246016997914	1.55611901097467	0.513264554964906	1.7782850639116	1.53654023409842	0.504795385291914	0.556598710092658	0.509813965935564	-1.15649777602692	0.330235077974123	1.14646057051073	0.980308994496284	2.24600762507873	0.493712641698892	2.09425893807293	0.991451808647696	1.91928888375526	0.308543097588313	1.34426626765537	-0.194018649769305	-0.232025015903332	0.203203026699157	0.228754937403096	-0.23178541596252
	94	1.10796345778465	1.7065844994687	1.18447686907916	0.96945897901503	0.129684525045832	0.0606122118392705	2.16222246875901	-0.447623973682823	1.95317981647855	0.639827070818171	0.491776732997153	0.356096782977829	0.368130879001399	2.6584646564375	1.07550130009889	0.526481586960472	0.527720825469657	-1.40026669143094	0.0504243966534546	-0.75422044816014	0.22074380097763	0.438344620374949	1.44282116137356	-0.0521388149903714	-0.532953928923064	1.84466030412636	0.196960543332693	2.76829043403563	1.54641405228898	0.238700445667575	1.07047437198577	-0.0157125511867662	-1.30583984939085	0.0284419701528691	0.833149849152051	1.36218591336819	2.71431301860315	0.620361831868991	2.02512963860465	0.985696795343017	1.13682245734225	0.36784836774757	1.74740549060266	0.364069893685837	-0.226864826869303	-0.287242119063365	-0.116007295620307	0.0934311127069805
	94.5	2.08477197791319	1.28532669960862	1.07564732478727	0.437531149709116	-2.29950013441385	-2.2393442667335	2.37065359146123	-0.688370401691429	4.41145304748812	-0.242991560796838	0.306797958933714	0.371288450218117	-1.09495225682991	3.47850639141558	1.52982019437553	0.688029148579062	1.51866278376468	-4.20540183588514	-0.559975982014237	-2.88281270496282	0.313653652235985	0.931353681375469	3.96699269608689	0.938752241968473	-1.63529186204079	2.31064466080375	-1.75849194889236	5.0475852704933	1.69023938524236	-0.363389979880765	2.71490433480545	-2.05178006386529	-1.64167996212564	-0.744024414503258	1.4013251713759	2.57264238995958	3.29160965496925	1.58553650127794	1.26863492983978	1.87006851085624	-0.466965746949256	0.158839965613311	3.68291294880669	2.92082761218785	-0.642692861794956	-0.930263426263707	-1.33671758745857	0.534583542251198
	95	1.2849278095656	0.333094055990955	0.61197264838097	0.0373486960010041	-2.33526962407905	-2.20460883377245	0.999181401400222	-0.186192985837863	3.25484017526202	-0.685960071743068	-0.123557159150039	0.231460455996285	-1.22088579705274	1.99796100101236	1.06893205032742	0.614725463898139	1.1629181243847	-3.18987761458243	-0.652125620940694	-2.29863619040998	0.248175909613451	0.626453832878553	3.08717307059214	0.991017688925353	-1.04863142070309	1.12832092339409	-1.75857255363019	3.25052455243372	0.800528725486345	-0.408432023061948	2.066034874134	-1.85617649526773	-0.906987690309052	-0.741180698259143	1.14054089537649	1.60990068994579	1.68948710687522	1.22910090819039	0.14597371032653	1.32306217698596	-0.961238305640393	-0.0198285180223365	2.5970803058201	2.44944005609909	-0.509836432573309	-0.558107718433973	-1.11848296518826	0.322179816640869
[truncated: 48 more columns]
