# Supplementary material for: Cuproptosis-related lncRNA SNHG16 as a biomarker for the diagnosis and prognosis of head and neck squamous cell carcinoma
Source: PeerJ. 2023 Oct 12;11:e16197. doi: 10.7717/peerj.16197 (PMC10576967; doi:10.7717/peerj.16197)
Supplement: Supplemental Information 3 [file peerj-11-16197-s003.zip › Data or code/cell line data/admin_2023-04-11 17-43-36_BR009687 - Melt Curve Peak Results.csv]

	Well	Fluor	Target	Content	Sample	Melt Temperature	Peak Height	Begin Temperature	End Temperature	Well Note
	A01	SYBR	AC090587.1	Unkn	HBE	85	164.895783648942	79.5	89
	A02	SYBR	SNHG16	Unkn	HBE	85.5	148.523342056395	80.5	90
	A03	SYBR	AC012184.3	Unkn	HBE	81.5	158.317067593049	78	85.5
	A04	SYBR	ACTIN	Unkn	HBE	86.5	185.181161497618	79.5	90.5
	A05	SYBR	AC090587.1	Unkn	TU686	85.5	147.49245713055	80.5	89.5
	A06	SYBR		Unkn		None	None	None	None
	A07	SYBR		Unkn		None	None	None	None
	A08	SYBR		Unkn		None	None	None	None
	A09	SYBR		Unkn		None	None	None	None
	A10	SYBR		Unkn		None	None	None	None
	A11	SYBR		Unkn		None	None	None	None
	A12	SYBR		Unkn		None	None	None	None
	B01	SYBR	AC090587.1	Unkn	HBE	85	160.752693627032	79	89
	B02	SYBR	SNHG16	Unkn	HBE	85.5	121.338979288128	79	90
	B03	SYBR	AC012184.3	Unkn	HBE	81.5	184.747044034388	78	85
	B04	SYBR	ACTIN	Unkn	HBE	86.5	184.590134323215	80	90
	B05	SYBR	SNHG16	Unkn	TU686	85.5	124.921979523848	80	90
	B06	SYBR		Unkn		None	None	None	None
	B07	SYBR		Unkn		None	None	None	None
	B08	SYBR		Unkn		None	None	None	None
	B09	SYBR		Unkn		None	None	None	None
	B10	SYBR		Unkn		None	None	None	None
	B11	SYBR		Unkn		None	None	None	None
	B12	SYBR		Unkn		None	None	None	None
	C01	SYBR	AC090587.1	Unkn	HBE	85	159.57383261235	79.5	89
	C02	SYBR	SNHG16	Unkn	HBE	85.5	157.266997685545	80.5	89.5
	C03	SYBR	AC012184.3	Unkn	HBE	81.5	196.704889111001	78	85.5
	C04	SYBR	ACTIN	Unkn	HBE	86.5	190.20699019525	79.5	90
	C05	SYBR	AC012184.3	Unkn	TU686	81.5	149.153461217658	78.5	87
	C06	SYBR		Unkn		None	None	None	None
	C07	SYBR		Unkn		None	None	None	None
	C08	SYBR		Unkn		None	None	None	None
	C09	SYBR		Unkn		None	None	None	None
	C10	SYBR		Unkn		None	None	None	None
	C11	SYBR		Unkn		None	None	None	None
	C12	SYBR		Unkn		None	None	None	None
	D01	SYBR	AC090587.1	Unkn	TU212	85.5	175.254442002952	81	89
	D02	SYBR	SNHG16	Unkn	TU212	85.5	133.770641136917	79.5	93
	D03	SYBR	AC012184.3	Unkn	TU212	81.5	161.485348580164	78	88
	D04	SYBR	ACTIN	Unkn	TU212	86.5	206.719936908666	79	90
	D05	SYBR	ACTIN	Unkn	TU686	86.5	181.567658836065	79.5	90.5
	D06	SYBR		Unkn		None	None	None	None
	D07	SYBR		Unkn		None	None	None	None
	D08	SYBR		Unkn		None	None	None	None
	D09	SYBR		Unkn		None	None	None	None
	D10	SYBR		Unkn		None	None	None	None
	D11	SYBR		Unkn		None	None	None	None
	D12	SYBR		Unkn		None	None	None	None
	E01	SYBR	AC090587.1	Unkn	TU212	85.5	201.17118794813	81	89.5
	E02	SYBR	SNHG16	Unkn	TU212	85.5	143.253763770557	79.5	92
	E03	SYBR	AC012184.3	Unkn	TU212	81.5	177.645881987374	78	87.5
	E04	SYBR	ACTIN	Unkn	TU212	86.5	196.688025086488	80	90.5
	E05	SYBR		Unkn		None	None	None	None
	E06	SYBR		Unkn		None	None	None	None
	E07	SYBR		Unkn		None	None	None	None
	E08	SYBR		Unkn		None	None	None	None
	E09	SYBR		Unkn		None	None	None	None
	E10	SYBR		Unkn		None	None	None	None
	E11	SYBR		Unkn		None	None	None	None
	E12	SYBR		Unkn		None	None	None	None
	F01	SYBR	AC090587.1	Unkn	TU212	85.5	187.56123267273	79.5	89.5
	F02	SYBR	SNHG16	Unkn	TU212	85.5	157.099628885063	80.5	92
	F03	SYBR	AC012184.3	Unkn	TU212	81.5	172.993129530409	78	85
	F04	SYBR	ACTIN	Unkn	TU212	86.5	182.239109284658	78.5	90
	F05	SYBR		Unkn		None	None	None	None
	F06	SYBR		Unkn		None	None	None	None
	F07	SYBR		Unkn		None	None	None	None
	F08	SYBR		Unkn		None	None	None	None
	F09	SYBR		Unkn		None	None	None	None
	F10	SYBR		Unkn		None	None	None	None
	F11	SYBR		Unkn		None	None	None	None
	F12	SYBR		Unkn		None	None	None	None
	G01	SYBR	AC090587.1	Unkn	TU686	85	198.524152629145	80.5	90
	G02	SYBR	SNHG16	Unkn	TU686	85	172.135204977021	80	90
	G03	SYBR	AC012184.3	Unkn	TU686	81	166.228532418981	78	86
	G04	SYBR	ACTIN	Unkn	TU686	86.5	190.518876101408	80	91.5
	G05	SYBR		Unkn		None	None	None	None
	G06	SYBR		Unkn		None	None	None	None
	G07	SYBR		Unkn		None	None	None	None
	G08	SYBR		Unkn		None	None	None	None
	G09	SYBR		Unkn		None	None	None	None
	G10	SYBR		Unkn		None	None	None	None
	G11	SYBR		Unkn		None	None	None	None
	G12	SYBR		Unkn		None	None	None	None
	H01	SYBR	AC090587.1	Unkn	TU686	85	193.84192264376	79.5	90.5
	H02	SYBR	SNHG16	Unkn	TU686	85	167.125562105706	79	90
	H03	SYBR	AC012184.3	Unkn	TU686	81	208.41522315321	77.5	85.5
	H04	SYBR	ACTIN	Unkn	TU686	86.5	202.425302011171	80	90
	H05	SYBR		Unkn		None	None	None	None
	H06	SYBR		Unkn		None	None	None	None
	H07	SYBR		Unkn		None	None	None	None
	H08	SYBR		Unkn		None	None	None	None
	H09	SYBR		Unkn		None	None	None	None
	H10	SYBR		Unkn		None	None	None	None
	H11	SYBR		Unkn		None	None	None	None
	H12	SYBR		Unkn		None	None	None	None
