# Supplementary material for: Cuproptosis-related lncRNA SNHG16 as a biomarker for the diagnosis and prognosis of head and neck squamous cell carcinoma
Source: PeerJ. 2023 Oct 12;11:e16197. doi: 10.7717/peerj.16197 (PMC10576967; doi:10.7717/peerj.16197)
Supplement: Supplemental Information 3 [file peerj-11-16197-s003.zip › Data or code/cell line data/admin_2023-04-11 17-43-36_BR009687 - Melt Curve Plate View Results_SYBR.csv]

		1	2	3	4	5	6	7	8	9	10	11	12
A	Content	Unkn	Unkn	Unkn	Unkn	Unkn	Unkn	Unkn	Unkn	Unkn	Unkn	Unkn	Unkn
A	Sample	HBE	HBE	HBE	HBE	TU686
A	Peak 1	85	85.5	81.5	86.5	85.5	None	None	None	None	None	None	None
A	Peak 2	None	None	None	None	None	None	None	None	None	None	None	None
B	Content	Unkn	Unkn	Unkn	Unkn	Unkn	Unkn	Unkn	Unkn	Unkn	Unkn	Unkn	Unkn
B	Sample	HBE	HBE	HBE	HBE	TU686
B	Peak 1	85	85.5	81.5	86.5	85.5	None	None	None	None	None	None	None
B	Peak 2	None	None	None	None	None	None	None	None	None	None	None	None
C	Content	Unkn	Unkn	Unkn	Unkn	Unkn	Unkn	Unkn	Unkn	Unkn	Unkn	Unkn	Unkn
C	Sample	HBE	HBE	HBE	HBE	TU686
C	Peak 1	85	85.5	81.5	86.5	81.5	None	None	None	None	None	None	None
C	Peak 2	None	None	None	None	None	None	None	None	None	None	None	None
D	Content	Unkn	Unkn	Unkn	Unkn	Unkn	Unkn	Unkn	Unkn	Unkn	Unkn	Unkn	Unkn
D	Sample	TU212	TU212	TU212	TU212	TU686
D	Peak 1	85.5	85.5	81.5	86.5	86.5	None	None	None	None	None	None	None
D	Peak 2	None	None	None	None	None	None	None	None	None	None	None	None
E	Content	Unkn	Unkn	Unkn	Unkn	Unkn	Unkn	Unkn	Unkn	Unkn	Unkn	Unkn	Unkn
E	Sample	TU212	TU212	TU212	TU212
E	Peak 1	85.5	85.5	81.5	86.5	None	None	None	None	None	None	None	None
E	Peak 2	None	None	None	None	None	None	None	None	None	None	None	None
F	Content	Unkn	Unkn	Unkn	Unkn	Unkn	Unkn	Unkn	Unkn	Unkn	Unkn	Unkn	Unkn
F	Sample	TU212	TU212	TU212	TU212
F	Peak 1	85.5	85.5	81.5	86.5	None	None	None	None	None	None	None	None
F	Peak 2	None	None	None	None	None	None	None	None	None	None	None	None
G	Content	Unkn	Unkn	Unkn	Unkn	Unkn	Unkn	Unkn	Unkn	Unkn	Unkn	Unkn	Unkn
G	Sample	TU686	TU686	TU686	TU686
G	Peak 1	85	85	81	86.5	None	None	None	None	None	None	None	None
G	Peak 2	None	None	None	None	None	None	None	None	None	None	None	None
H	Content	Unkn	Unkn	Unkn	Unkn	Unkn	Unkn	Unkn	Unkn	Unkn	Unkn	Unkn	Unkn
H	Sample	TU686	TU686	TU686	TU686
H	Peak 1	85	85	81	86.5	None	None	None	None	None	None	None	None
H	Peak 2	None	None	None	None	None	None	None	None	None	None	None	None
