# Supplementary material for: Cuproptosis-related lncRNA SNHG16 as a biomarker for the diagnosis and prognosis of head and neck squamous cell carcinoma
Source: PeerJ. 2023 Oct 12;11:e16197. doi: 10.7717/peerj.16197 (PMC10576967; doi:10.7717/peerj.16197)
Supplement: Supplemental Information 3 [file peerj-11-16197-s003.zip › Data or code/cell line data/admin_2023-04-11 17-43-36_BR009687 - Melt Curve RFU Results_SYBR.csv]

	Temperature	A1	A2	A3	A4	A5	A6	A7	A8	A9	A10	A11	A12	B1	B2	B3	B4	B5	B6	B7	B8	B9	B10	B11	B12	C1	C2	C3	C4	C5	C6	C7	C8	C9	C10	C11	C12	D1	D2	D3	D4	D5	D6	D7	D8	D9	D10	D11	D12
	65	3053.9277567465	3070.61856516223	3021.99546605039	3148.53757466298	3017.25484243885	2502.00007050715	2242.52598379075	2255.44982794817	2258.50356651545	2260.7884967247	2239.65174260437	2268.55671863189	3080.62514060263	2982.14807674857	3191.04838267436	3165.82278570445	2947.36762690479	2221.37192057814	2241.49473931014	2226.35798931663	2238.32802438476	2233.77388193251	2350.8707250481	2232.08756292976	3104.81511632841	3154.70514820872	3212.65869338659	3171.92048747332	3104.12519092339	2236.96352240374	2244.15166448324	2282.39826290866	2236.88711178232	2258.65005537386	2249.37293069334	2372.24617196253	3184.67560659201	3011.04129415944	3160.08260013524	3229.96644887027	3132.72775455414	2238.52130540931	2280.36827155344	2231.28939913109	2244.90865591818	2233.19788916937	2238.0324292597	2241.97788230721
	65.5	3058.16513912248	3074.2468198868	3025.90575633978	3152.91543610639	3019.74854169482	2501.04464310867	2242.48710671657	2255.06406784288	2258.54842057688	2260.25085931029	2240.06413906825	2268.30252568369	3084.27737182831	2983.19795010098	3199.11913180737	3168.61915722107	2948.70437890576	2221.45219725929	2241.27734473251	2225.72534077788	2237.8080128466	2233.40581077849	2350.87218090411	2232.11243833432	3108.82936406584	3158.45776978092	3222.45306101281	3177.28541877188	3105.82814852676	2237.09339992993	2244.52881108601	2282.35082572125	2236.99547495205	2258.27949498365	2249.45214870265	2371.85857529009	3189.78446585663	3014.05300777263	3166.18522814951	3236.61450087222	3135.43968447389	2238.52663567838	2280.46001222806	2231.16667016225	2244.79724205549	2232.26411812808	2238.17860929996	2241.75576090735
	66	3062.40252149847	3077.87507461137	3029.81604662917	3157.29329754981	3022.24224095079	2500.08921571018	2242.4482296424	2254.6783077376	2258.59327463832	2259.71322189588	2240.47653553212	2268.0483327355	3087.92960305398	2984.2478234534	3207.18988094038	3171.41552873768	2950.04113090674	2221.53247394043	2241.05995015488	2225.09269223913	2237.28800130843	2233.03773962448	2350.87363676011	2232.13731373888	3112.84361180327	3162.21039135311	3232.24742863902	3182.65035007045	3107.53110613014	2237.22327745612	2244.90595768878	2282.30338853383	2237.10383812177	2257.90893459345	2249.53136671196	2371.47097861765	3194.89332512125	3017.06472138583	3172.28785616378	3243.26255287417	3138.15161439364	2238.53196594745	2280.55175290269	2231.04394119342	2244.6858281928	2231.33034708678	2238.32478934022	2241.5336395075
	66.5	3066.63990387445	3081.50332933594	3033.72633691857	3161.67115899323	3024.73594020677	2499.13378831169	2242.40935256822	2254.29254763231	2258.63812869975	2259.17558448147	2240.88893199599	2267.7941397873	3091.58183427965	2985.29769680581	3215.26063007339	3174.2119002543	2951.37788290772	2221.61275062157	2240.84255557726	2224.46004370038	2236.76798977026	2232.66966847046	2350.87509261611	2232.16218914344	3116.8578595407	3165.96301292531	3242.04179626524	3188.01528136901	3109.23406373351	2237.35315498231	2245.28310429155	2282.25595134641	2237.2122012915	2257.53837420324	2249.61058472127	2371.08338194522	3200.00218438587	3020.07643499903	3178.39048417805	3249.91060487612	3140.86354431339	2238.53729621652	2280.64349357732	2230.92121222459	2244.57441433011	2230.39657604549	2238.47096938049	2241.31151810764
	67	3070.87728625044	3085.13158406051	3037.63662720796	3166.04902043665	3027.22963946274	2498.17836091321	2242.37047549404	2253.90678752703	2258.68298276119	2258.63794706707	2241.30132845986	2267.5399468391	3095.23406550532	2986.34757015822	3223.3313792064	3177.00827177091	2952.71463490869	2221.69302730272	2240.62516099963	2223.82739516163	2236.24797823209	2232.30159731644	2350.87654847212	2232.18706454799	3120.87210727813	3169.7156344975	3251.83616389145	3193.38021266757	3110.93702133688	2237.4830325085	2245.66025089432	2282.208514159	2237.32056446123	2257.16781381304	2249.68980273058	2370.69578527278	3205.11104365049	3023.08814861223	3184.49311219232	3256.55865687807	3143.57547423314	2238.54262648559	2280.73523425195	2230.79848325576	2244.46300046742	2229.46280500419	2238.61714942075	2241.08939670778
	67.5	3075.11466862645	3088.75983878507	3041.54691749735	3170.42688188007	3029.72333871871	2497.22293351469	2242.33159841983	2253.52102742172	2258.72783682263	2258.10030965272	2241.71372492375	2267.28575389088	3098.88629673099	2987.39744351065	3231.40212833939	3179.80464328756	2954.05138690965	2221.77330398388	2240.407766422	2223.19474662285	2235.7279666939	2231.93352616241	2350.87800432813	2232.21193995258	3124.88635501555	3173.4682560697	3261.63053151768	3198.7451439661	3112.63997894024	2237.61291003466	2246.0373974971	2282.16107697159	2237.42892763097	2256.79725342281	2249.76902073987	2370.30818860034	3210.2199029151	3026.09986222545	3190.59574020661	3263.20670888004	3146.28740415286	2238.54795675465	2280.82697492661	2230.67575428695	2244.35158660473	2228.5290339629	2238.76332946098	2240.86727530788
	68	3079.35205100243	3092.38809350964	3045.45720778675	3174.80474332349	3032.21703797468	2496.2675061162	2242.29272134566	2253.13526731644	2258.77269088406	2257.56267223831	2242.12612138762	2267.03156094268	3102.53852795666	2988.44731686307	3239.4728774724	3182.60101480418	2955.38813891062	2221.85358066502	2240.19037184437	2222.5620980841	2235.20795515573	2231.56545500839	2350.87946018413	2232.23681535714	3128.90060275298	3177.22087764189	3271.42489914389	3204.11007526466	3114.34293654361	2237.74278756085	2246.41454409987	2282.11363978417	2237.53729080069	2256.4266930326	2249.84823874919	2369.92059192791	3215.32876217972	3029.11157583865	3196.69836822088	3269.85476088199	3148.99933407261	2238.55328702372	2280.91871560124	2230.55302531812	2244.24017274204	2227.59526292161	2238.90950950125	2240.64515390803
	68.5	3084.9236314654	3096.4280848723	3050.15434547443	3180.66547267283	3035.21555481653	2495.25823255846	2242.12233308545	2252.98043701286	2258.55360755046	2256.72742997393	2242.49150021739	2266.89480951259	3106.86414658804	2990.26947878346	3248.51305546866	3186.7731359344	2957.46829530107	2222.09389008343	2239.77627918423	2221.94034384731	2234.59583788167	2231.34213662609	2350.3900138033	2232.27146213386	3133.43216512962	3182.17955619158	3281.71999279951	3210.92152308713	3116.76133545213	2238.02477280627	2246.26240691823	2282.13160563674	2237.82301393709	2256.04219874665	2250.0412377642	2369.57474620743	3220.79040327921	3033.29423862268	3203.27096563233	3278.35486127059	3152.48025812646	2238.90830337018	2280.85361855648	2230.34965930844	2244.37600442038	2227.31744204822	2238.9619480303	2240.42757626168
	69	3091.31689551932	3100.81756997518	3055.43098539758	3187.60359147182	3038.26783250578	2494.53567543449	2241.84103472335	2252.76353313445	2258.27675500388	2256.16163380919	2242.48915766107	2266.91717812202	3111.3989777487	2992.59194100339	3257.01947661915	3191.72016180566	2960.20741924158	2221.96123616743	2239.7330102402	2221.51346925017	2233.97481247592	2231.29947199188	2349.66045863079	2232.15740934118	3137.97218683144	3187.75334999002	3291.47817322324	3218.55235696996	3119.33274316508	2238.32350643907	2246.28309998928	2281.81954541668	2237.43940012158	2255.8016392658	2250.10918289778	2369.15159024639	3225.97995669213	3037.89256162084	3210.46344376665	3288.04361927394	3156.73983313735	2238.99377996124	2280.47901551533	2230.08114252969	2244.32841828073	2226.99127139774	2238.85984915863	2239.79227853192
	69.5	3098.54050597378	3104.77831191009	3060.64715665477	3194.97169404572	3041.02750077067	2493.75363877768	2241.58228448212	2252.50454227495	2257.87905183808	2255.5432623644	2241.86483203658	2266.80870743386	3115.40948696724	2994.88135848382	3264.16146453041	3197.31522591128	2963.2318488505	2222.04398301705	2239.42861776489	2220.95314060361	2233.66583569508	2231.09924304257	2349.11892807867	2231.94456912371	3142.08973987818	3193.95478492361	3299.59503261848	3226.59161902823	3121.67772169311	2238.35907952826	2245.91925608389	2281.36873482582	2237.61103833243	2256.22969554594	2250.30736419185	2368.81034401711	3230.5311548407	3043.12434949912	3217.47762639215	3298.71110637811	3161.67691840695	2239.00469024101	2279.95099485492	2230.00020843727	2244.2824389403	2226.69769338565	2238.94476929529	2239.30718563744
	70	3106.25223258565	3108.41621113984	3065.35974663484	3201.92376572228	3043.25105905645	2492.99751554081	2241.46465061713	2252.75699587947	2257.31138826835	2255.2419005081	2241.15254047548	2266.86122308568	3118.30339653347	2997.10329846725	3268.318785403	3203.05742883881	2965.83004473209	2221.85332500745	2239.31668109202	2220.74244610697	2233.75853854486	2231.17042892289	2348.52933269659	2231.31603207308	3145.36124910528	3199.49491118642	3304.04212753903	3233.92851871714	3123.45564875122	2237.94895426244	2245.27994147978	2280.91347565169	2237.53551044118	2256.53247988951	2250.00998784195	2368.69777058663	3233.48506890748	3048.64624335937	3223.56725097254	3309.48083283656	3166.84464877808	2239.15400663738	2279.40226080977	2230.00676667527	2244.13326979575	2226.87396702858	2238.73210923237	2238.97573035427
	70.5	3112.58572788751	3111.38778314455	3068.63075502974	3208.07018282535	3044.68340720571	2492.02099077731	2241.59110517762	2253.13901786407	2256.86913092216	2255.22824255125	2240.43749313701	2267.06170169259	3120.07977971687	2998.77358614301	3268.95747642554	3208.25514851807	2967.8056781903	2221.28165481806	2239.8386643954	2220.39822902789	2233.95085294872	2230.89531016358	2347.4914550938	2230.6563936189	3146.7961254315	3203.91746706119	3304.15315865342	3240.2165559221	3123.887692204	2237.0884604085	2244.33419012481	2280.48114439816	2237.62743104308	2256.54983132524	2249.83161560053	2368.59122592109	3234.26299182431	3053.48657643396	3227.90892195699	3319.42322212517	3171.74159080056	2238.88183811984	2278.50981763865	2229.59351224705	2244.29801680353	2227.36003907757	2238.58130891032	2238.70291962072
	71	3116.76968161078	3113.49843575794	3069.84371467033	3212.15105045331	3044.96441759872	2491.01272496334	2241.76727077966	2253.20141516714	2256.65308545928	2255.42404866976	2239.61516190376	2267.54979164696	3119.96252815459	2999.24001835226	3264.67652481295	3212.23827679183	2969.076479404	2220.54753230578	2240.69297076723	2220.18670864273	2234.4586795559	2230.54439014589	2346.82476663305	2230.10948940782	3145.93557322134	3205.9615649437	3299.0310128832	3244.29934383881	3122.59958481321	2236.32868910458	2243.9671736833	2279.8569789206	2237.26902108791	2256.39794396453	2249.72447244586	2368.19557629359	3232.2386487315	3056.34024143973	3229.89146347732	3326.86812505909	3175.80008389474	2238.2590727095	2277.60198858987	2229.3813226048	2244.29134635809	2227.5911317012	2238.36363958063	2238.33488157279
	71.5	3118.51557146639	3113.95317823664	3068.12289424495	3213.37096894023	3043.56494004979	2489.68518475262	2242.04913714148	2253.30335885274	2256.54060044035	2255.38199023807	2239.1081244752	2267.93611322278	3117.53862782756	2997.63039526822	3255.81520977684	3213.80806870818	2968.94150889126	2220.15388420096	2241.03261348088	2219.98840447858	2234.80959080351	2230.08749856776	2346.8368516631	2229.54278728504	3142.58614144437	3204.54554237008	3289.1419542281	3245.3641786413	3119.12210938493	2235.51601988892	2243.36129274022	2279.25815882123	2236.86192357795	2256.17310088474	2249.61747427428	2368.01594512578	3227.27215772292	3056.77583422754	3227.81348608873	3331.0422169095	3178.09910345089	2237.7509940966	2276.97429738053	2229.40882581591	2244.14664043363	2227.42102432084	2238.25484660432	2238.30846104573
	72	3116.90276228678	3112.40657363282	3063.06875143307	3211.28897672608	3040.46623835348	2488.05035377011	2242.46704682643	2253.58607410828	2256.55894863886	2255.433489689	2238.96986438346	2268.42954344756	3112.94751212451	2994.13986190716	3242.16481041538	3212.63584871363	2967.31157686089	2219.36997187646	2241.58661135251	2219.87366288626	2234.88682256489	2229.79819011129	2346.79692397246	2229.34278310351	3136.51488980945	3199.44421103674	3274.15549775664	3242.94376344902	3112.93597596897	2234.9796763711	2242.96240434124	2278.74974330129	2236.33561989999	2255.20662508125	2249.66276566952	2367.60624754296	3219.72512165075	3053.85653582963	3221.6196158977	3330.40158993966	3178.08887706212	2237.29175817064	2276.7920842981	2229.52871720238	2244.06602063694	2227.25621329799	2238.17702429214	2238.26948719028
	72.5	3111.41165441358	3108.29742370741	3054.5215146242	3206.132417589	3035.15754230411	2486.47868299813	2243.00314871439	2253.558305899	2256.55641560156	2255.32854348626	2239.01919409976	2268.39307121174	3106.46736516489	2988.07219934124	3224.39610583928	3208.08752818123	2964.01832791942	2218.50260560857	2241.63593280411	2219.53624622453	2234.58802709329	2229.58240403778	2346.66617951891	2229.2415096723	3127.896013629	3191.03623693004	3255.31820819761	3237.39258952496	3103.41961346535	2234.97971913788	2242.86817229123	2278.28813822301	2235.88708531391	2254.55852550133	2249.94284238692	2366.91669624653	3209.92986670171	3047.45878714315	3210.57135539419	3325.10588041867	3175.28455776271	2236.56477138062	2276.45022289161	2229.38917456204	2243.95288125565	2226.88768896807	2238.01154869319	2238.19015112958
	73	3103.11322518917	3101.66186839933	3042.23535652162	3197.84229552036	3027.61187767113	2485.26259359069	2243.22146997726	2253.68125466787	2256.38625812962	2255.18149561097	2239.13363581571	2268.30241262816	3097.57598562034	2979.83754874508	3202.63977602687	3200.38881789435	2958.75806497485	2218.00870048182	2241.4713524997	2219.42513030185	2234.23875522892	2229.62290865756	2346.64626086562	2229.30927089944	3117.06816750891	3179.15340645082	3233.05753245207	3228.35009332268	3090.40809269184	2235.44824589518	2242.96507151248	2277.84537893477	2235.18633751018	2254.25971194644	2249.80894968591	2366.30855974396	3197.85631094634	3037.97061792531	3194.74639848901	3315.39441463053	3169.86075886414	2236.04210635565	2276.55320599572	2229.90664737098	2243.52038690575	2226.49444707665	2237.79923484106	2238.22533989497
	73.5	3092.22706855098	3092.38024415205	3026.63216662893	3186.82840534294	3017.71381346133	2484.27645478712	2243.31306985892	2253.71124912057	2256.41030662196	2254.9828358528	2239.57935682803	2267.65020390709	3086.72622410368	2969.59713167268	3178.41815966642	3189.32760248989	2951.47087537061	2217.77782882709	2240.96844335573	2219.40957476564	2233.56372807289	2229.72999598501	2346.42505388445	2229.16375877033	3104.22468118531	3164.51012329372	3208.10574035185	3216.57335952534	3073.45248438553	2235.61828071363	2242.65006500531	2277.58577004628	2234.87832878313	2254.20914890761	2249.59515200016	2365.82165316217	3183.99032409011	3026.35698152814	3174.02524079507	3302.46381912538	3161.95676444901	2235.71477458539	2276.70705732244	2230.01850091944	2242.9916486922	2226.2345478966	2237.66245411317	2238.18900029822
	74	3078.79210832395	3080.92690968604	3008.15692068647	3173.89017979336	3005.80636959922	2483.1929803303	2243.01428021754	2253.6769386026	2256.47670263357	2254.92793753601	2239.75229230978	2266.88174171738	3073.93643597104	2957.57693227182	3151.96403976221	3176.41713329858	2942.48665739618	2217.51268785631	2240.73426892523	2219.40332474162	2232.90531979889	2229.84952328219	2345.69673452097	2229.18143313822	3089.83879622343	3147.82405141775	3180.82848619867	3202.92109122748	3052.87651736575	2235.63478508587	2242.62272337188	2277.48612895949	2235.05074722894	2254.22044031954	2249.49726566116	2365.33134832584	3169.19124206527	3013.00083814891	3149.88337757072	3287.01590381276	3152.09419154128	2235.5469174274	2276.76088261149	2229.84759994063	2242.48275389627	2226.15573149624	2237.1562816788	2237.86620085782
	74.5	3064.06509941273	3067.71404570993	2987.633676952	3159.98017862334	2991.73614703756	2482.28457653469	2242.37166550216	2253.40374905005	2256.46606080924	2254.94407484078	2239.74578213451	2265.87873250263	3059.62613094422	2943.78880102461	3124.09032620312	3161.81274870186	2931.77902625034	2217.76189148997	2240.14204741233	2219.42354517154	2232.3783903988	2230.00650813217	2345.00743292121	2228.94869449985	3074.48177897754	3129.78350558224	3152.49615050874	3187.87747575089	3029.06149438201	2235.71654767564	2242.76413752803	2277.58198053258	2234.95597746305	2254.55857029991	2249.3454645481	2364.87582800505	3153.10328222231	2998.86206308794	3122.64115803073	3270.80267538166	3140.50240725492	2235.47268999633	2276.2581222178	2229.37541833238	2241.79388279501	2226.09543670034	2236.48532809257	2237.50840620006
	75	3048.99034377939	3053.4092271664	2965.6838019896	3145.39826044919	2976.29152097671	2481.04816136346	2241.56822497422	2253.27070074464	2256.54135679558	2254.8319072347	2239.51012876113	2265.19758055666	3043.71710669295	2929.08057247278	3095.37788126283	3146.34533756594	2919.60497965602	2218.46680029875	2239.66213179505	2219.42786930975	2232.23630546626	2229.94437429622	2344.5459038597	2228.64818793988	3058.42465194076	3110.52669807416	3123.55351592738	3171.90466772478	3002.50340715059	2235.57069788232	2242.66333340316	2277.72026856485	2234.89517748803	2254.8072288171	2249.13366919833	2364.58501070823	3136.04476042248	2984.2054494176	3093.50876916598	3254.32146126823	3127.94079215178	2235.9066644662	2275.7683958343	2229.10639576161	2241.15009451031	2226.12164817635	2236.34259088402	2236.93983487194
	75.5	3033.56887483924	3038.2760764774	2943.40542709969	3130.60297814553	2959.86323159614	2479.72404073393	2241.06838517533	2252.85096346631	2256.66666096806	2254.69092644321	2239.37378849434	2264.52914142719	3027.43095374784	2913.64542098952	3066.76635522509	3130.63723046443	2906.78899011312	2219.26888049025	2239.02526868352	2219.58669021204	2232.0869701033	2229.78251624861	2344.35115781152	2228.10568280113	3042.16527745979	3091.03260328631	3094.44280115204	3155.88143918309	2974.27628331341	2235.1654756823	2242.42294106503	2277.98472729644	2234.98049997237	2254.7938659219	2248.9944831043	2364.42337160178	3118.56663844051	2969.28301142511	3063.76822577872	3238.17887009403	3114.80018143889	2236.27191941185	2275.06236979432	2228.42412492453	2240.72643142312	2226.1410970723	2236.30180839429	2236.26731035041
	76	3018.31587443284	3022.88285590382	2921.33159454324	3115.91101859769	2943.32356371932	2477.96191038846	2240.71196851136	2252.96843521081	2256.21905126646	2254.39297411981	2238.71757756524	2264.17270121662	3010.89046626573	2897.80899893203	3038.33074525919	3115.33603204229	2893.43349565076	2220.02164954906	2238.73398605698	2219.90779087014	2232.24597958002	2229.1539306929	2344.29189995664	2227.99592998183	3026.1437610974	3071.74390358031	3066.36869597353	3140.05707854045	2945.52869393559	2234.96671866672	2242.23568493937	2278.17991351077	2235.16355771554	2254.68763755688	2248.60273968305	2364.34417326517	3100.99822777345	2954.04797281573	3034.41003507915	3222.14962932824	3100.94567692095	2236.54629598213	2274.43353526103	2228.09697732042	2240.49558085757	2225.95682507372	2236.37394737497	2236.08743666873
	76.5	3004.13299882615	3007.51154634308	2899.79314065836	3101.51296267667	2926.98496164711	2476.22696691156	2240.71619050065	2252.89936591452	2255.75504373995	2253.98880066993	2238.0995741243	2263.85186478216	2994.73065563127	2882.01139012196	3011.11135267542	3100.18904176815	2880.01273643252	2220.69235414829	2238.21944876056	2219.91368376783	2232.87485187877	2228.71166809167	2344.28456432706	2227.83714461541	3010.42940043857	3053.53803535385	3039.406858788	3124.29880310865	2917.01683795311	2235.03248087529	2241.94642366026	2277.92757088392	2235.13848100881	2254.70619693781	2248.48492911199	2363.8888843877	3083.26225521047	2938.93154662182	3006.03384835733	3206.64392075862	3086.75012199971	2236.46818697257	2273.94168480443	2228.15618284108	2240.35337107537	2226.01554182449	2236.72800977509	2236.04924761006
	77	2990.20253163864	2992.26980655135	2879.15804848409	3087.42501071819	2911.62507150408	2474.56690887133	2241.03902466783	2253.00186598049	2255.51925410964	2253.37812969454	2237.68462820439	2263.57976427305	2979.19456034052	2866.94735950722	2985.1144371209	3085.42473249678	2866.80926976061	2221.00425928891	2238.12121785681	2220.11419362632	2233.47099783854	2228.17468642849	2344.33483684513	2227.78852525879	2994.89295181829	3035.75861736564	3013.84545178937	3109.18627740546	2889.49793119504	2234.98884608549	2241.50578099744	2277.32691947517	2235.36853801081	2254.66213233116	2248.14640970533	2363.44447932505	3065.64497362235	2923.88063067261	2978.89439720809	3191.46934998656	3072.60166421698	2236.37261173083	2273.5610736645	2228.33020945981	2240.32867779232	2226.10618245531	2237.08041872438	2235.98672159647
	77.5	2976.63330498187	2977.03549021576	2859.54148304299	3073.79695366741	2897.03399401627	2473.12738435576	2241.34442294424	2252.78134810623	2255.39051625561	2252.94491182499	2237.39720049611	2263.24923331241	2964.61581102143	2852.56175532126	2960.30807433704	3071.19969364746	2854.01746299372	2220.64451549395	2238.4041536673	2220.4412245475	2233.93573324017	2227.76894587588	2344.23007635415	2227.97396119711	2979.76297345756	3018.82481619057	2989.79331788703	3094.78473999017	2863.8695629879	2234.8412458824	2241.32078059691	2276.86580502938	2235.40428191097	2254.7897242419	2247.6413867011	2362.87023325457	3048.44373702248	2909.23614483875	2953.49163287013	3176.61452405349	3058.61331092696	2235.73821409166	2273.37992758992	2228.19065779054	2240.13633301905	2226.02712895323	2236.88660635287	2236.01238229925
	78	2963.70247377771	2961.73764270559	2840.61830248213	3060.61085282054	2883.10667121337	2471.53448144288	2241.6083144969	2252.70838402892	2255.00397023611	2252.51331697683	2237.18639617089	2262.97640874457	2950.2937705089	2838.62195841827	2936.23848165029	3057.23448728389	2841.41089966818	2220.06160208898	2238.72755789358	2220.41430343138	2234.19935214284	2227.34806399598	2343.87951298477	2228.35215953441	2965.19586570582	3002.49650981328	2966.93845951978	3080.9154473691	2839.81709325035	2234.98982816452	2241.20510631282	2276.23239119748	2235.33240740975	2255.23917922639	2247.09699687315	2361.95202012084	3031.56971507304	2895.01647167022	2929.11864571158	3162.01840612143	3044.79178640311	2235.34174220944	2273.09112368651	2228.40296151964	2239.93345822496	2225.95070914941	2236.28381154463	2236.12786991458
	78.5	2951.3416066534	2946.63130721582	2821.22496366608	3048.24772545426	2869.73789346713	2470.39998141429	2241.67486578286	2252.09300681614	2255.10842580234	2252.43097028877	2237.38107645536	2262.70254999502	2936.37859913565	2825.16304328955	2912.1935654886	3043.6512518074	2829.03000173941	2219.46924703158	2238.61418034513	2220.12641978407	2234.35479261564	2227.51267785524	2343.35089197969	2228.61434388713	2950.86596265857	2986.5357102451	2943.40050701482	3067.35462925943	2816.44572408525	2235.17889943841	2241.53259401247	2275.69927266339	2234.99380800841	2255.45395255935	2246.96173850731	2361.03479236845	3015.00752198922	2881.38376988331	2905.06751353471	3148.00585060864	3031.60477684526	2234.82407948183	2272.65432062869	2228.48135445557	2239.71380254192	2226.16365036897	2235.41752289907	2235.60280273404
	79	2938.89240910073	2931.67037839015	2799.47323024969	3036.49656010903	2856.88519237508	2469.52288297339	2241.47025326926	2251.61655630712	2255.12176149775	2252.39510062537	2237.82701647448	2262.5307900316	2922.8430269075	2812.30581480667	2884.71775697901	3030.54402723011	2816.65270947192	2219.12232969088	2238.73730908188	2220.2856523188	2234.00220702457	2227.57509938112	2342.75731910449	2229.05375562386	2936.78544546289	2970.52819578387	2916.29944012766	3054.44890172573	2791.78990419073	2235.18813889854	2241.69228286882	2275.50036938534	2234.73791410376	2255.46049072095	2246.37572480507	2360.55033194059	2998.45899534173	2868.12594496305	2878.73484230996	3134.28077734986	3018.90275012169	2234.7614328722	2272.18038429729	2228.1540840355	2239.49855461106	2226.033954486	2234.80771541554	2235.23131275965
	79.5	2926.74521112504	2917.07294147311	2768.65401707437	3024.69918722146	2844.25518702192	2468.4145021511	2241.00608826634	2250.9572962762	2254.82150253619	2252.55280347975	2238.22190133129	2262.58984208151	2909.15796593712	2799.39410843768	2846.61754336602	3017.86264985333	2804.63668416376	2218.72908361448	2238.62030819449	2220.16491228004	2233.61068430639	2227.57596099322	2342.0868555012	2229.33081636557	2922.85213128341	2954.80864813594	2877.31394664336	3041.77472590037	2760.62308777569	2235.05232356684	2241.87754473471	2275.32860242883	2234.53010982543	2255.47735099154	2245.87778835163	2360.16959396214	2982.30132352028	2855.20588425959	2844.67995169411	3120.38087689646	3006.83231167046	2234.31956617888	2272.25393280856	2227.8346033641	2239.41913294972	2225.60955997574	2234.26075930873	2235.14165272274
	80	2914.32371042834	2903.00031840409	2723.76538040583	3012.97659476532	2831.9798790273	2467.21930990776	2240.40951670711	2250.51527287185	2254.21237852512	2252.83159816363	2238.69492339111	2262.74171528409	2895.2175554945	2786.23183537654	2792.59868309598	3005.45503497051	2792.98420763114	2219.02558677991	2238.27523761756	2219.94426112559	2233.05580041817	2227.50949692987	2341.25817649355	2229.58515712292	2908.95646032932	2939.23866484945	2820.38850639732	3028.94120738731	2716.88943936082	2235.02927061788	2241.73873176977	2275.01911312907	2234.42406550588	2255.20997467889	2245.72575624923	2359.95358739048	2966.04589122435	2842.21997367433	2796.78054287054	3106.26389504224	2994.83773857648	2234.25510747037	2272.28270403108	2227.91252542529	2239.6709296613	2225.24598163505	2234.16046179232	2235.10070389054
	80.5	2901.29530548064	2889.30687612435	2664.20070665663	3000.86858562996	2820.0284774117	2465.88822068997	2239.71849951012	2250.11426293514	2254.25380964613	2253.02532048487	2238.76060018309	2262.57975045153	2881.29717077087	2773.02820564684	2722.04622304467	2993.09987489856	2781.18056536831	2219.30119917511	2237.8000518641	2219.75785986092	2232.62544405318	2227.50919529792	2340.43428075432	2229.53871873863	2894.64399861358	2923.67147199432	2745.03168208338	3015.45408491275	2660.28414306225	2234.85923470472	2241.78688107967	2274.93649345477	2234.37478360992	2254.63813915048	2245.78222245898	2359.80586629891	2949.82210673291	2829.00785042781	2734.88667148343	3091.68019261274	2982.62418926759	2234.04993595953	2272.62968739241	2227.82345964406	2239.75691430917	2224.83470123079	2234.5164809301	2235.09499052351
	81	2887.51802174153	2875.50560049693	2592.16251147797	2987.72656739853	2808.06996106351	2464.35514961683	2239.16262189727	2249.89934848171	2253.95788176159	2252.9425628875	2238.68841597763	2262.28205919395	2867.19698709892	2759.46999782607	2636.79687028029	2980.31390285812	2769.20080126346	2219.54445155923	2237.48628176342	2219.6914126675	2232.23779871452	2227.45766816121	2339.83218246151	2229.24259497661	2880.26145610586	2907.98504974468	2654.23787063822	3001.65175109472	2592.70308784521	2234.6557820215	2241.13485472609	2274.65095463887	2234.36087643802	2254.41879514846	2245.68925007543	2359.61272290266	2933.56617729575	2815.12663848213	2660.84125294783	3076.32662216795	2970.05178072472	2234.07596600047	2272.98579173831	2227.75672324564	2239.89932356209	2224.04885305555	2235.16039015669	2235.67908269593
	81.5	2872.90914129958	2861.06551255501	2512.35949762976	2973.28673155099	2795.57593440911	2462.4791661542	2238.95250396894	2249.56982007633	2253.72898581879	2252.91111752864	2238.27428703045	2261.95168299893	2852.64059966017	2745.13383755055	2543.26192583288	2966.45434983054	2757.04197070495	2219.54135732599	2237.05420833647	2219.39695595192	2231.97131986168	2227.45325398345	2339.45931547372	2228.70796701136	2865.22375908675	2891.55173620461	2554.598977478	2986.84562045725	2518.22332127558	2234.50994903697	2240.76620787651	2274.22090376117	2234.30167043107	2254.08912256853	2245.68592016924	2359.17164600474	2917.35133082071	2800.66428699099	2579.64949948824	3060.17035303792	2957.06561099428	2233.93799995227	2273.25096317531	2227.63954176052	2239.97443342904	2223.39838146412	2235.51694878347	2236.10338015744
	82	2857.19091325976	2845.42429791078	2437.76922329907	2958.10338310146	2782.29802784349	2460.70370420297	2239.14582789231	2249.42106039512	2253.58908317709	2252.80903825841	2237.90657208166	2261.41159663497	2837.45421439784	2730.05487506614	2456.491652655	2951.67963164255	2743.56066020116	2219.89024614006	2236.56626361649	2219.17625044094	2231.80637635825	2227.49535184446	2339.12290269877	2228.51058556944	2849.6589524506	2873.84812855039	2462.31921430661	2971.0024820115	2447.2504512552	2234.59904627193	2240.34901484614	2273.96696551059	2234.15554650985	2253.78226672246	2245.67756109174	2358.74393029899	2900.42255021765	2784.97768107393	2503.29042979065	3043.24653788536	2943.17570765486	2234.4113591072	2272.92676760528	2227.38401166723	2239.92375322029	2223.34506219415	2235.77929031848	2236.12628432819
	82.5	2839.71826695682	2826.71798507353	2378.95680678376	2941.5522422648	2767.31595366492	2459.01037645555	2239.40925145503	2249.38227484444	2253.71302137505	2252.36024370123	2237.4682177299	2260.79770668183	2820.68665309488	2713.158053942	2388.08674624866	2935.58702537166	2727.67240281756	2219.95325521499	2235.97312958861	2219.02565115634	2231.71622680752	2227.54922396286	2339.09702179848	2227.99431667889	2832.17391526839	2853.49842827999	2389.91176609649	2954.23779366459	2391.58381764816	2234.71097057933	2240.15360963865	2273.60099632134	2234.12406558725	2253.46939882599	2245.56075179394	2358.28541618648	2882.2334065031	2767.0779775899	2443.39217770696	3025.67316946734	2928.1552705935	2234.7457999522	2272.72038055932	2226.93971120201	2239.70008976878	2223.17024599998	2235.58359822571	2236.15839180958
	83	2817.32320089809	2802.56383444361	2337.73263397265	2923.94787181371	2748.803334405	2457.40013072638	2239.66026910049	2249.22977928576	2253.38565086583	2252.01768845518	2237.12929689669	2260.3997120025	2798.42035870779	2691.91249428853	2340.7058048431	2918.3120555805	2708.05832971592	2219.99646685668	2235.51035475178	2219.13241030422	2231.75015640384	2227.55396055535	2339.05187932757	2227.73761023924	2809.5308137157	2827.43698953684	2339.9028297925	2937.03139398551	2352.66323803979	2234.60735898282	2239.5998256001	2272.96585840606	2234.19041664878	2253.35981566483	2245.33962952093	2357.79084613067	2858.99757754301	2744.61223443797	2401.60770430492	3006.62044093119	2912.04271485554	2235.23003499551	2272.24222426666	2226.36021609694	2239.61834425711	2222.92000581881	2235.49145481124	2236.10558753269
	83.5	2783.81790273514	2769.04196864287	2313.08307873806	2905.38996206109	2721.23562503394	2455.69216131932	2240.11955669462	2249.1181431938	2253.3594983158	2251.99732164821	2236.74095103158	2260.06933551493	2765.36666924901	2663.44581354601	2313.34772408023	2899.18287408264	2681.69483052196	2219.7982301501	2235.18557196471	2219.26010039483	2231.53259512651	2227.54808593469	2338.61293911148	2227.59478813328	2775.63056407599	2791.74226530692	2310.62081718301	2918.31604175369	2329.24467534717	2234.06069096296	2239.46601562791	2272.57158613692	2234.27982088136	2253.28687742971	2245.2889659302	2357.25357174945	2824.41015197383	2714.58376507704	2376.78949200031	2985.96709371106	2894.43224658502	2235.38825592822	2271.88575998359	2225.75967116611	2239.63563065196	2223.06491409018	2235.1981742744	2235.81909917892
	84	2735.43220780565	2723.46589996968	2302.52551310337	2884.78874371016	2680.89359160855	2454.02571319446	2240.51282116481	2249.47220533541	2253.33552673713	2251.87989260574	2236.35174998175	2259.72958887992	2717.35531830909	2625.10712898606	2302.32188764527	2878.14734949682	2645.15894501347	2219.83312536119	2234.9942238546	2219.41311731975	2231.18866989093	2227.21842845773	2337.88538885909	2227.5386259187	2727.31338859439	2743.15953336454	2298.69052491026	2897.50955989438	2318.97317350987	2233.46530096534	2239.35798582517	2272.21368088432	2234.32203417377	2253.42818248909	2245.39274996723	2356.59199580569	2773.82081690633	2673.66567842538	2365.8818076876	2962.46011238572	2874.17158940332	2235.47934914672	2271.40288584092	2225.41065315485	2239.61367237514	2223.31279228462	2235.00105007465	2235.43143265161
	84.5	2671.37684210507	2664.34521001309	2299.3743740388	2858.09633453267	2626.7542901367	2452.24061162864	2240.56958170748	2249.80844463513	2253.26169744512	2251.86220335178	2235.84285860703	2259.67430864953	2654.30409750914	2575.94212438534	2299.9276787593	2850.49061478527	2597.79104242682	2219.69637384456	2235.14924805307	2219.69054427899	2230.96017812283	2227.17374983186	2337.13316417191	2227.08988307833	2663.91748446363	2680.66707960171	2295.70111770699	2869.77387343759	2316.16588940801	2232.60641935209	2239.5947286044	2271.7440097062	2234.27772876492	2253.52754769986	2245.64351315769	2355.97758600677	2706.57791145627	2620.91275096969	2362.44726390351	2931.36325517285	2846.85299787399	2235.19565292848	2271.39711875753	2225.10052305399	2239.64899791863	2223.05465354096	2235.15608355782	2235.1913333408
	85	2593.80841716915	2594.44229419797	2297.81101758122	2818.14712654832	2560.53653215114	2450.42421970663	2240.85863264897	2250.10030590362	2253.10306426306	2252.2903722137	2235.24028796394	2259.37425327869	2578.0971448986	2518.14306278939	2299.426818739	2809.15721999953	2541.19442808062	2219.13376057949	2235.26361298094	2219.67328973758	2230.95560043827	2227.33985987548	2336.19533542834	2226.80520109172	2588.30579206763	2606.64091464527	2294.95719729797	2828.0855497018	2314.55798852714	2231.84331558262	2239.63917391717	2271.50236403126	2234.06681810608	2253.75051161638	2245.64732260356	2355.10727573077	2624.53520677565	2558.30204712296	2360.4939709597	2883.98471382265	2806.22043617356	2235.0061983109	2271.17694574833	2224.91084633944	2239.61948297354	2223.04088208953	2235.79376643778	2234.89477725227
	85.5	2509.8679189707	2519.67034657348	2296.96949197766	2760.94020138498	2486.63091676219	2448.79156997995	2241.18714693998	2250.47622714456	2253.08890105051	2252.51712443161	2235.00993395242	2259.09273096007	2496.84168226206	2457.00899384469	2298.9397469543	2750.44905427487	2479.1587238699	2218.86366414756	2235.60801902232	2219.28830609281	2230.70338750882	2227.58745507184	2335.4821970493	2226.59722234052	2507.60043396317	2527.47936234019	2294.65642210602	2768.2620706722	2313.22893641492	2231.28763643422	2239.9540510331	2271.40363036742	2233.75787522949	2253.70859003358	2245.78507700441	2354.3730157247	2535.68233389444	2491.13851768396	2358.78330221937	2817.6106520438	2748.83658184417	2234.59743604409	2271.16260243944	2224.60476663571	2239.53182317791	2223.09973358972	2235.99011863694	2234.55166242829
	86	2432.73552462433	2448.57834319071	2296.29644323486	2686.83454018166	2416.50261567543	2447.04811420577	2241.13613305657	2250.93286971308	2252.97274892762	2252.44197506169	2235.05919488468	2258.96698779181	2422.1721580946	2399.00003721291	2298.17121983637	2675.91179415978	2418.64162754555	2218.89105876019	2235.86519791986	2218.7882635532	2230.55345557052	2227.60610163614	2335.11215626282	2226.55703938545	2434.21998026482	2452.2850310189	2294.36561662502	2691.26872701459	2312.08145132105	2231.23890257828	2240.11345397776	2271.09955172391	2233.38274865516	2253.33065094337	2245.75898908079	2353.64601458235	2453.18172039624	2426.99640500751	2357.02799028279	2733.2072772148	2675.27919138049	2234.47091310099	2271.20059213298	2224.26501346849	2239.30971294238	2222.79634282649	2236.38428073109	2234.11554676275
	86.5	2371.47844724922	2388.57365429346	2295.36332866759	2598.94948973004	2359.43770111431	2445.50473086771	2240.84430938104	2250.92195278135	2252.67361058556	2252.48243536051	2235.453335934	2258.81777663273	2363.09403299167	2350.83179550232	2297.40645552879	2587.58982669001	2366.90051528937	2218.4798881482	2235.85593088939	2218.26473109004	2230.78572797181	2227.99598857496	2335.01141727226	2226.22000022229	2376.7178485757	2389.42199670402	2293.81407678261	2600.13135249981	2311.08736541988	2231.25799776715	2240.09400835297	2271.06420611003	2232.84986932885	2252.86883311629	2245.70358785422	2353.29690719872	2387.27667243872	2373.09146086763	2355.7718658794	2634.13853754236	2588.21469999463	2234.44113948911	2271.53100433367	2224.01201885566	2239.45768686492	2222.40066956135	2236.62795621753	2233.63189203992
	87	2328.86564850635	2344.36810700563	2294.31768633594	2505.75660143552	2318.76574070815	2444.13384372576	2240.49720197536	2250.77486613236	2252.4975512588	2252.44493476054	2235.81682316893	2258.38333315006	2321.77834607327	2315.62294778672	2296.45093604829	2495.54944633956	2327.99698356652	2218.10468605926	2235.43867742107	2217.70527958563	2230.59376281138	2227.78367274762	2335.03374147252	2226.0700944048	2337.45195952807	2343.54052756567	2293.25230766824	2505.36130265732	2310.39277636502	2231.59333473451	2239.62253917258	2271.02754853216	2232.46203859558	2252.50116634755	2245.55822438942	2352.82994013543	2341.30547476725	2333.45915338218	2354.80264026728	2531.26064238831	2497.86109113096	2234.43371706524	2271.57935659044	2224.01491342604	2239.63263219214	2222.28452457312	2236.56173900616	2233.51686638468
	87.5	2304.3212083632	2316.24126106857	2293.63686310154	2423.40366040157	2293.89902573465	2442.81915188719	2239.89032924107	2250.32872998997	2252.31312682901	2251.75629824978	2236.40022451794	2258.28538333123	2298.08540405678	2293.26372473441	2295.50766085123	2415.09107765245	2302.15947835171	2218.25385589315	2235.24610352197	2217.51641197032	2230.11528858647	2227.30636659225	2335.0603372266	2226.05567179564	2314.79807314449	2314.58326596182	2292.72630113576	2422.24461698561	2309.76912814744	2231.66112058255	2239.22620993502	2270.94315739041	2232.08265482037	2252.03967109617	2245.75403612881	2352.75608835723	2314.60356325485	2308.24530058754	2354.04657998357	2442.3571948839	2418.89773286433	2234.28307537758	2271.76996851754	2224.03414790111	2239.86064676419	2222.1264185982	2236.02430079812	2233.56409572058
	88	2293.96943743918	2300.92216168914	2292.73574608473	2360.89297928557	2282.69435070052	2441.49136993598	2239.16496574612	2249.81865275044	2252.11457408198	2251.13811685571	2236.69982669076	2258.03533160612	2287.68250454051	2281.00398570829	2294.78436385764	2354.75254418208	2287.69632560072	2217.94075504123	2234.70881472354	2217.77994721534	2229.92714789303	2226.71945905518	2334.78365869377	2225.97310593089	2305.25260391281	2299.67695060361	2291.90864982794	2359.61677504739	2308.91418831122	2231.71222180775	2238.8304801261	2270.84047360598	2231.84558434828	2251.5893059582	2245.76413526453	2352.74836994646	2302.51594621315	2294.81300886087	2353.19664787179	2376.00527041266	2359.20872178638	2233.99507942156	2271.63956725666	2224.26449810689	2240.1322842356	2222.01565044231	2235.60038432763	2233.52851994208
	88.5	2290.75747616641	2294.12000230781	2291.96727130364	2319.04039342899	2279.23563810016	2440.60993076932	2238.55967638129	2249.19191570228	2251.59852722694	2250.58594021512	2236.83088583956	2257.53378221862	2284.1580580481	2275.86240250233	2294.10616321127	2314.9413671512	2280.97971150214	2217.57352807532	2234.28316957776	2218.03763860601	2229.70641769428	2226.07690967328	2334.49524329323	2225.8967548349	2302.45222829061	2293.58573380998	2291.35329601346	2318.76427204537	2308.20387861654	2231.82663716053	2238.59786321011	2270.8253345289	2231.99980273146	2251.33512068935	2245.58579554221	2352.70896919528	2298.50392148865	2288.73578256057	2352.70440084244	2332.27016509705	2319.60836047026	2233.55956786125	2271.25352424664	2224.71250485301	2239.98041317907	2222.24064771096	2234.8431167692	2233.53535180445
	89	2289.60885698998	2291.53501829426	2291.41203803916	2296.45041488023	2278.3236353587	2439.73174835989	2238.20020591072	2248.87658235738	2251.29994470843	2249.8939243223	2236.82571327728	2257.18670511722	2283.02488564089	2273.67638411998	2293.25294553913	2294.13519268999	2277.99067981636	2217.57226430697	2234.04610983945	2218.27566695858	2229.18363096397	2225.10718866611	2333.97093975762	2226.23569382777	2301.33360843781	2291.84439659606	2290.69752414558	2297.34398817123	2307.31535352286	2231.89409073366	2238.1897569211	2270.58159910897	2232.51890774564	2251.15358835701	2245.22512293849	2352.4823971801	2296.87542176932	2286.09806361378	2351.75428284877	2309.36116950161	2299.10579617227	2232.92276481776	2270.57704216961	2225.03843458471	2239.43365495684	2222.3935413214	2234.12703153924	2233.86452256857
	89.5	2288.91158670696	2290.61255727979	2291.02797755102	2288.631448969	2277.83047335067	2438.81731443955	2238.03542771368	2248.83093826128	2251.25169648172	2248.99901605122	2236.7823855972	2256.93889477176	2282.58501862879	2272.79555074962	2292.47266945291	2286.83278413246	2276.07615574753	2217.49129239556	2233.8212350146	2218.48016004733	2229.04764667574	2224.45876990398	2333.2766109856	2226.69433840488	2300.21512505341	2291.0798895415	2289.71915800696	2289.80680253557	2306.40740750501	2231.75274433923	2238.02041649079	2270.60336447196	2232.77004985887	2250.8577662093	2244.82668797726	2352.08062166835	2295.57759178439	2284.41723768232	2350.72966167691	2301.443112315	2291.79470927629	2232.42976087974	2269.8166289462	2224.96407218992	2238.70387625945	2222.55796570371	2233.5054636501	2233.58147800989
	90	2287.82432349767	2289.74869586499	2290.17731079272	2286.87772381379	2277.66866899264	2437.37021881556	2238.22464375334	2249.16024820084	2251.10572911928	2248.8840979708	2236.46239146493	2256.80517684807	2281.6518225117	2271.98910309363	2291.91988520871	2285.37667477602	2274.65948343869	2217.34292445493	2233.63501705051	2218.61206930004	2229.14971846021	2223.87685520671	2332.73785879266	2227.09347437038	2299.22816995648	2290.39348246191	2288.4026968235	2288.01480997981	2305.41117391769	2231.86884987513	2237.94370911946	2270.38516647889	2233.05937775209	2250.63044437221	2244.32050551305	2351.36797226045	2294.1332609266	2282.78149768198	2349.52594964997	2299.44120168252	2290.00672832139	2231.90301193322	2268.92851143724	2224.59837070034	2237.91099488412	2222.64087674116	2232.9734695908	2233.07942402305
	90.5	2286.60258680636	2289.23298202963	2289.15812867205	2286.20690018386	2277.31047188155	2435.82745095199	2238.54534002541	2249.50248790663	2250.87460350141	2248.99348839003	2236.28277435916	2257.03955032233	2280.50805498198	2271.4647678496	2291.0064878604	2284.6341408226	2273.42060410905	2217.43318826033	2233.81740915987	2218.29366335834	2229.03596001052	2223.4023370971	2332.30541978233	2227.46513892798	2298.20328579114	2289.28662544897	2287.24191311036	2287.53234399222	2304.68083794547	2231.93966487168	2237.56669322954	2270.13685621314	2233.08615624024	2250.66839131023	2243.52727440648	2350.74318916845	2293.191996816	2281.19435454893	2348.57920355357	2298.21998273326	2289.36460116108	2231.69564566741	2268.2043909401	2224.27812069293	2237.00935393935	2222.7943933923	2232.62333153145	2232.83799735001
	91	2285.47308086933	2288.4438809059	2287.80048186225	2285.84870714345	2276.99925831625	2433.84797958357	2239.07045054106	2249.78216125236	2251.02262383877	2249.12578506052	2236.09662904382	2257.19255008248	2279.53682836247	2270.51798922277	2290.20465496535	2283.6365359647	2271.93505206233	2217.50908246666	2234.0006746001	2218.07271403738	2229.12297113966	2223.15485851234	2331.45678918486	2227.41693290615	2296.78378924034	2288.10303189413	2285.92095386981	2286.74855001389	2303.59731695126	2231.76376458939	2237.07984191289	2269.82861294521	2232.52516185622	2250.71089181933	2243.1136758957	2350.36109277319	2292.07434460939	2279.88726417124	2347.21784409847	2297.03231730222	2289.0492402829	2231.49081035141	2267.86988668189	2223.93253482594	2236.57924814206	2222.75732633598	2232.50866776004	2232.54399450854
	91.5	2284.37527619995	2287.9004641267	2286.52647208436	2285.3353937871	2276.73434045037	2431.62110232177	2239.34596704941	2249.84316960836	2251.25728920897	2249.38984702942	2235.58700312757	2257.00312852105	2278.50329002507	2269.69159119365	2289.65065805723	2282.53575336721	2270.70829012311	2217.22894683054	2233.99686936959	2218.00665728484	2229.50177243381	2223.21758377766	2330.91353363524	2226.92719999211	2295.21872714654	2286.97152814793	2284.98674882358	2286.3897789024	2302.6650661393	2231.5984767494	2236.92572567823	2269.57037047226	2231.78225271828	2250.55155227611	2242.90797509438	2349.9712456894	2291.30157680178	2278.85790652275	2346.07700802626	2295.92825868327	2288.26029690686	2231.47447444665	2267.83710003207	2223.4638172453	2236.40944633157	2222.7607577179	2232.52056842455	2232.03977597483
	92	2283.54425422876	2287.08562476009	2284.90128737521	2284.47716501977	2276.42096289163	2429.28789757397	2239.52902429454	2249.48436356568	2251.16375312859	2249.87607098974	2235.25759800831	2256.77569040795	2277.27916651736	2268.48994180227	2288.86823839752	2281.41848896293	2269.95603743556	2216.81233941166	2234.13246369927	2217.8176859225	2229.66317502347	2223.4060233172	2330.60863852431	2226.39685060428	2293.61778527529	2286.10946446483	2284.16410983181	2286.18290869586	2301.62503409652	2231.28358186468	2236.76719947132	2268.78209530305	2231.40215535867	2250.38154517048	2242.49914508905	2349.9178704162	2290.50975240168	2278.15248376549	2344.79267329925	2295.00865488197	2287.31590169441	2231.31214421112	2268.0077047901	2223.56517601626	2236.41102619676	2222.39004674775	2232.27162141836	2232.06781140216
	92.5	2283.0573985531	2286.38357657091	2283.65112042657	2283.62357352556	2275.88306334058	2427.76450273881	2239.17542566367	2249.08406097584	2251.30624564347	2249.79150669531	2235.02365726568	2256.25916464527	2276.50467456732	2267.54909099431	2288.0532268952	2280.0535790905	2269.37738566009	2216.10777795192	2234.2197216816	2217.36436202573	2229.78777671463	2223.5818305531	2330.26791260781	2225.84861441685	2292.22981430445	2285.36857621528	2283.48578907149	2286.30433218099	2300.77175163868	2230.94976248815	2236.61551933	2268.17115565093	2231.12796112912	2250.17639671633	2241.97856732969	2350.07523641651	2289.79970860394	2277.81943868273	2343.57121116666	2294.0103311644	2286.11975966459	2231.21179457284	2268.1872257314	2224.11445922127	2236.45666888244	2222.15416179566	2232.1617512802	2232.14885928469
	93	2282.55192540661	2285.33296320073	2282.60834731231	2282.96433442476	2275.41561450491	2426.31515714734	2238.63119731637	2248.86491496738	2251.36713879093	2249.55659210219	2234.54554590859	2255.44490776649	2276.01363501066	2266.24555162289	2287.60095203462	2279.16782668775	2268.81462587503	2215.61217222209	2233.94420390109	2217.33087340898	2230.06783502597	2223.68654675786	2329.91107910976	2225.25078755901	2291.04083479025	2284.86453876381	2282.97702873735	2286.06719273865	2299.89082564871	2230.6240213681	2236.58847068004	2267.60079250115	2231.20071530209	2249.82455475837	2241.93710896706	2349.95520977136	2288.75149985005	2277.5170713822	2342.15741252332	2293.3552811145	2284.99885167262	2230.96319301404	2268.43886990469	2224.4918831594	2236.68506322685	2221.88176036091	2231.97812874504	2232.07530610131
	93.5	2282.17081496626	2284.69694881682	2281.92496576632	2282.13238354769	2274.81397229552	2425.35338883754	2237.66290575058	2248.73489246234	2251.15098189693	2249.14173356893	2234.12092237734	2255.13489414814	2275.30290701877	2265.2128491804	2287.11380676188	2278.61717198787	2268.8493923697	2215.25116120231	2233.71528914316	2217.19030718597	2230.08148669614	2223.76383903403	2330.01664735151	2225.27458942868	2290.56807669609	2284.16393637022	2282.48513573399	2285.63925617959	2299.1223078024	2230.28825872225	2236.63879589013	2267.08308437728	2231.62395025817	2249.47853722238	2241.54855063626	2349.61268621904	2287.80951391938	2277.39552157699	2340.99780455014	2292.93517453084	2283.73101890363	2230.82077559927	2268.13501139633	2224.84936863892	2236.77961853196	2221.69580429199	2231.74215148554	2232.19393314349
	94	2281.65958923706	2283.89973356535	2281.17021582336	2281.54404796404	2274.91653727469	2425.40246313482	2236.67720621941	2248.75178010422	2250.03393411145	2248.96511320743	2233.98650673555	2254.88978296345	2275.14694937093	2263.80243891459	2286.41557602316	2278.12596781175	2268.5568176385	2215.95778879545	2233.77910573883	2217.61675732924	2229.93044061118	2223.57017073269	2329.16739202439	2225.17511272128	2290.64529071412	2283.31691417891	2282.46402197487	2284.29247953218	2298.33862409837	2230.13728323959	2236.02707669352	2267.10365348246	2232.29305794405	2249.49177403886	2240.90914675596	2348.98341028873	2286.48123102473	2277.00554031021	2340.02266384117	2292.34269895752	2283.12992561918	2230.64085711146	2267.18936508995	2224.65818272082	2236.93355302301	2221.70877733466	2231.77987724897	2232.24156473956
	94.5	2280.99580289465	2283.08590717621	2280.72811607318	2281.1703691758	2274.90253077984	2425.4346489967	2235.52538963546	2249.13052412135	2249.0268434841	2248.61080927904	2233.64693844176	2254.7542730697	2275.03300450979	2262.51572858856	2285.98263107278	2278.00958952622	2268.25343730257	2216.80776041056	2233.7179705841	2218.10819598307	2229.86245154359	2223.31728730865	2328.40137038938	2225.20187721808	2291.09493779738	2282.32429360194	2282.46132230143	2282.77633691271	2297.57338064055	2230.08462977187	2235.46395969844	2267.25292729706	2232.92771560864	2249.4955614281	2240.63363306392	2348.18269452243	2285.11360375182	2276.68946595705	2339.05877533792	2291.85838476045	2282.68408453961	2230.48436593775	2266.25678481941	2224.28074381399	2237.05243715631	2221.98951574587	2231.94826893611	2232.08821589486
	95	2279.79960958039	2282.68413707262	2280.14041098169	2281.08497332376	2276.90218952979	2427.32891169163	2234.50440320799	2249.34422439737	2246.09311038711	2249.1481602079	2233.70433482192	2254.53651983688	2276.06320021281	2260.61937482683	2285.00455432245	2277.46605651638	2267.21331029082	2219.66336573951	2234.26820180851	2220.14866109682	2229.64001661141	2222.74420067703	2325.64579038102	2224.35625698425	2292.05800002702	2281.21535844232	2283.96828453691	2279.77358120784	2296.77789266758	2230.42719243911	2233.61262737846	2268.86526055223	2233.79579900957	2250.13140022507	2239.61666748331	2346.68839167872	2283.47009662123	2275.59079741386	2338.79595665717	2290.65514372345	2283.4443115045	2230.47900592839	2263.89749023292	2222.12730392207	2237.50642326041	2222.50799927756	2232.93102457586	2231.79015478849
[truncated: 48 more columns]
