# Supplementary material for: Cuproptosis-related lncRNA SNHG16 as a biomarker for the diagnosis and prognosis of head and neck squamous cell carcinoma
Source: PeerJ. 2023 Oct 12;11:e16197. doi: 10.7717/peerj.16197 (PMC10576967; doi:10.7717/peerj.16197)
Supplement: Supplemental Information 3 [file peerj-11-16197-s003.zip › Data or code/cell line data/admin_2023-04-11 17-43-36_BR009687 - Melt Curve Summary.csv]

	Well	Fluor	Target	Content	Sample	Melt Temp
	A01	SYBR	AC090587.1	Unkn	HBE	85
	A02	SYBR	SNHG16	Unkn	HBE	85.5
	A03	SYBR	AC012184.3	Unkn	HBE	81.5
	A04	SYBR	ACTIN	Unkn	HBE	86.5
	A05	SYBR	AC090587.1	Unkn	TU686	85.5
	A06	SYBR		Unkn		None
	A07	SYBR		Unkn		None
	A08	SYBR		Unkn		None
	A09	SYBR		Unkn		None
	A10	SYBR		Unkn		None
	A11	SYBR		Unkn		None
	A12	SYBR		Unkn		None
	B01	SYBR	AC090587.1	Unkn	HBE	85
	B02	SYBR	SNHG16	Unkn	HBE	85.5
	B03	SYBR	AC012184.3	Unkn	HBE	81.5
	B04	SYBR	ACTIN	Unkn	HBE	86.5
	B05	SYBR	SNHG16	Unkn	TU686	85.5
	B06	SYBR		Unkn		None
	B07	SYBR		Unkn		None
	B08	SYBR		Unkn		None
	B09	SYBR		Unkn		None
	B10	SYBR		Unkn		None
	B11	SYBR		Unkn		None
	B12	SYBR		Unkn		None
	C01	SYBR	AC090587.1	Unkn	HBE	85
	C02	SYBR	SNHG16	Unkn	HBE	85.5
	C03	SYBR	AC012184.3	Unkn	HBE	81.5
	C04	SYBR	ACTIN	Unkn	HBE	86.5
	C05	SYBR	AC012184.3	Unkn	TU686	81.5
	C06	SYBR		Unkn		None
	C07	SYBR		Unkn		None
	C08	SYBR		Unkn		None
	C09	SYBR		Unkn		None
	C10	SYBR		Unkn		None
	C11	SYBR		Unkn		None
	C12	SYBR		Unkn		None
	D01	SYBR	AC090587.1	Unkn	TU212	85.5
	D02	SYBR	SNHG16	Unkn	TU212	85.5
	D03	SYBR	AC012184.3	Unkn	TU212	81.5
	D04	SYBR	ACTIN	Unkn	TU212	86.5
	D05	SYBR	ACTIN	Unkn	TU686	86.5
	D06	SYBR		Unkn		None
	D07	SYBR		Unkn		None
	D08	SYBR		Unkn		None
	D09	SYBR		Unkn		None
	D10	SYBR		Unkn		None
	D11	SYBR		Unkn		None
	D12	SYBR		Unkn		None
	E01	SYBR	AC090587.1	Unkn	TU212	85.5
	E02	SYBR	SNHG16	Unkn	TU212	85.5
	E03	SYBR	AC012184.3	Unkn	TU212	81.5
	E04	SYBR	ACTIN	Unkn	TU212	86.5
	E05	SYBR		Unkn		None
	E06	SYBR		Unkn		None
	E07	SYBR		Unkn		None
	E08	SYBR		Unkn		None
	E09	SYBR		Unkn		None
	E10	SYBR		Unkn		None
	E11	SYBR		Unkn		None
	E12	SYBR		Unkn		None
	F01	SYBR	AC090587.1	Unkn	TU212	85.5
	F02	SYBR	SNHG16	Unkn	TU212	85.5
	F03	SYBR	AC012184.3	Unkn	TU212	81.5
	F04	SYBR	ACTIN	Unkn	TU212	86.5
	F05	SYBR		Unkn		None
	F06	SYBR		Unkn		None
	F07	SYBR		Unkn		None
	F08	SYBR		Unkn		None
	F09	SYBR		Unkn		None
	F10	SYBR		Unkn		None
	F11	SYBR		Unkn		None
	F12	SYBR		Unkn		None
	G01	SYBR	AC090587.1	Unkn	TU686	85
	G02	SYBR	SNHG16	Unkn	TU686	85
	G03	SYBR	AC012184.3	Unkn	TU686	81
	G04	SYBR	ACTIN	Unkn	TU686	86.5
	G05	SYBR		Unkn		None
	G06	SYBR		Unkn		None
	G07	SYBR		Unkn		None
	G08	SYBR		Unkn		None
	G09	SYBR		Unkn		None
	G10	SYBR		Unkn		None
	G11	SYBR		Unkn		None
	G12	SYBR		Unkn		None
	H01	SYBR	AC090587.1	Unkn	TU686	85
	H02	SYBR	SNHG16	Unkn	TU686	85
	H03	SYBR	AC012184.3	Unkn	TU686	81
	H04	SYBR	ACTIN	Unkn	TU686	86.5
	H05	SYBR		Unkn		None
	H06	SYBR		Unkn		None
	H07	SYBR		Unkn		None
	H08	SYBR		Unkn		None
	H09	SYBR		Unkn		None
	H10	SYBR		Unkn		None
	H11	SYBR		Unkn		None
	H12	SYBR		Unkn		None
