# Supplementary material for: Cuproptosis-related lncRNA SNHG16 as a biomarker for the diagnosis and prognosis of head and neck squamous cell carcinoma
Source: PeerJ. 2023 Oct 12;11:e16197. doi: 10.7717/peerj.16197 (PMC10576967; doi:10.7717/peerj.16197)
Supplement: Supplemental Information 3 [file peerj-11-16197-s003.zip › Data or code/cell line data/admin_2023-04-11 17-43-36_BR009687 - Quantification Amplification Results_SYBR.csv]

	Cycle	A1	A2	A3	A4	A5	A6	A7	A8	A9	A10	A11	A12	B1	B2	B3	B4	B5	B6	B7	B8	B9	B10	B11	B12	C1	C2	C3	C4	C5	C6	C7	C8	C9	C10	C11	C12	D1	D2	D3	D4	D5	D6	D7	D8	D9	D10	D11	D12
	1	-0.945775425279862	-1.55522873188374	0.755862088100912	8.40517550278719	3.7216456648539	3.04856265355875	-2.97315898997385	0.941994885097301	-0.558659683183123	0.399491698267866	1.96991253898204	0.421824820559323	1.48161832804453	3.50709984647301	2.59984802459348	-5.88400115645709	9.88057919491712	1.69112610137336	-1.40577403440557	-2.09661240552123	-4.49180542327531	1.30888238893886	1.39906844917914	3.97424381274777	6.13228371229479	0.988020719588803	-5.40765614679367	-4.4109526580005	-0.425990321086829	0.680855700523352	-1.04971146539674	-0.240380518815527	-3.62170928941896	3.16005527728385	4.16710148814718	5.7487583249831	-11.1945084449671	-6.53187577667995	-1.38662607700644	-0.727849375110964	0.835763508378932	3.00277509250691	-2.27094275537229	0.0769997421898552	0.947970453356447	-0.109168934553509	0.422842815142758	1.13042241452558
	2	3.62468923990855	-1.70772529934266	0.826587778652083	6.04697138996016	6.6647113820959	-3.11043957132642	-4.39670316829643	2.18022372707628	-0.123230235802112	0.122432719449989	2.51850953110397	4.22490151237434	2.30791052123413	1.31500771515266	-0.829218122308703	2.26273038669115	6.40630045190801	2.60899463839087	-0.587489134795305	0.0744610761171316	-1.10052920763292	4.84226858209013	0.35932361793175	3.69509816432083	8.27627983347838	-2.691820429779	-3.3610125052578	-2.19408551888682	4.86148981650422	2.8080306128677	1.15298294585773	-1.19429351642248	0.336467236048975	-0.638821667640514	-1.54695385303376	-1.74307591400839	-3.5133646908248	-1.61582725949984	-3.53630992926583	-4.08386443838799	1.01189727915335	2.20418239635319	1.61729473577134	-2.98640103865591	-1.36692867670763	3.52708534935709	0.56251255890129	0.318835193147606
	3	2.62479183923278	-2.3852771334773	1.75095558401699	4.09511205589342	1.71098461765177	0.572296775323139	-2.10195863460922	-1.95422364805654	-0.961681356604913	-4.30388049804833	1.50339739107631	-2.363924060518	-0.360071953197803	1.88152747692811	-0.212872744064043	0.306416509092742	1.53894120260929	1.14851393319668	1.3620787944933	-0.0796745738539357	-1.4792169415532	-0.871558638704755	1.46221390410619	1.32718740709197	3.63965264572016	0.314627281230059	1.29945326404322	2.11276755070321	0.335263722231048	-0.0440442528251879	-1.84612372865286	2.51659605175428	-5.24434805758847	-3.89972621877678	2.7235720455069	-1.18162728646212	1.67169888784383	-1.12667023689346	1.38153410111317	-3.0919632258674	-1.63663972505083	2.50786447810879	1.57663818598894	-2.62134281609724	0.967860878018655	0.885590220096219	-2.18830368996487	0.0593602135304536
	4	2.60766186243973	-0.463415826431174	4.40819110683242	3.75838835099421	-0.0393292011826816	1.21816822391702	-2.42342430384406	-0.0746264006215824	-0.133520930345639	1.29025839714632	-1.22041438648603	1.01748083881739	-1.71572248634538	-3.09673671938845	-2.7510104361204	0.31844371853731	4.56592268791746	-0.864265001579952	0.956743427422225	-1.45741816614736	3.56722928402178	3.93551626984572	-2.08826976708724	4.71299735584989	6.74056768752598	0.798635806374023	-0.228867532370714	-0.702759912438978	3.21586643273395	-2.17576470472613	-5.00460345752981	-1.57861040134185	-1.72074068896427	1.87698876622744	-0.61453289002111	-1.26471266254794	1.64048984487408	3.06515219649054	-2.55591106092152	-2.20513128964558	2.53175916079226	0.275044274949778	-2.31318407690424	-1.90302426588323	0.110191712034066	2.5764641339656	3.33652075336749	2.29455394771867
	5	0.346802427491639	1.27614037025705	-0.841838012680455	-0.977922039554869	4.95252540474212	-0.723329855694374	-0.943319459846407	-3.00100818142073	1.77372170558192	-4.77849806608492	-2.68160541951102	-2.04976923020831	2.68406656712614	1.51641375469353	2.17473813889137	5.14153621794139	3.33909376747533	2.20818296817697	-1.62661794472342	2.25128384626441	-2.10515649059016	-1.14843977129112	-1.35272408713354	3.85687603445786	3.22230365733412	-1.59440577243959	2.16025935500784	1.81685811885245	-0.232948022427081	2.04017519708759	0.955137571217165	-1.41513584355926	4.47002031056763	0.849642551975649	1.57990368916808	-3.30514026473065	2.52931464887433	-0.610300098523567	0.497182369415896	1.11222595251547	0.448254841754078	-3.26924314359394	2.31096117250081	4.83314556980667	-2.79557847189517	1.39264347892959	1.54513811090101	3.25704007292143
	6	3.37863451092608	0.465971448454184	-0.797685912529232	-3.08725262585085	0.759781668862615	1.26327490690164	0.877339388488053	-3.94415228067237	0.974289864166167	8.56738195251683	-0.0451953545075412	1.26629417460208	-0.050737650110932	0.203062032199796	1.64809733514494	-3.43623249188295	-2.1469323807396	4.57010504292248	-1.08351236977114	-1.7395786337247	2.38988478107058	4.18439710605207	1.45670402963879	-1.12556171743836	0.911335504606086	2.48870908736944	-0.668264501681733	-2.33787403485758	-0.923886536195823	-0.905479366529562	0.858726479150391	1.55912626614372	0.66257113778147	2.48854243873939	-2.02001825909247	3.15426630881575	-0.220729763607778	1.7830860028298	0.868428028123162	2.61674701235506	0.583677404487844	3.13012643487127	-1.0930623526433	2.49178254809294	1.40447201726647	0.325609392349634	-1.08767587682132	-1.03685558185225
	7	-0.235847846316119	2.17894493021004	0.72997934268551	5.53560824219448	-0.423521808652367	-2.17569308853626	-0.638565691292115	-3.8098845913305	-2.67662684217385	0.750651866569569	-2.1252650853171	-4.53420370868571	-2.56201548496301	4.54002824174086	-0.600696022088869	0.00620923248243344	-3.12586713278006	-0.778779920471152	-1.29045115533927	-1.01371755957689	0.762448248636247	-1.18887533036241	0.0486256382114334	1.9311500301701	-1.09810360230904	-0.626846853893767	1.20677224631208	3.11049671266073	0.578756100613191	1.01013830965394	-2.06211230396457	-3.88846169110002	-1.43637594761776	-0.259719975652388	1.73741726213029	-0.396506418627723	-1.81487220742247	0.497183973633582	6.62648887147452	4.83011727609255	2.80762128049446	-0.428762764810472	-2.56603244130883	-4.56703530272671	-1.33137682222241	-0.137147810989518	-2.32862983900759	-3.97667375118726
	8	2.54661947247359	1.36877600840717	1.41789717443726	0.444138329732596	-2.90776345714494	1.39924090810382	0.367452840870556	3.91745486603941	3.22363882986974	-1.40527867944411	-4.42788616521875	1.09415115010597	1.77119663763187	3.13599842301255	3.9438113302499	1.12344031173689	3.42318641091106	-4.31556550911273	-0.31516207333425	-0.19717838919496	-1.67962859997033	-2.64714533768256	3.06768591294485	-4.06264100472981	-2.0562130612152	4.14001010252287	-1.92303689786695	-0.965501502651477	-2.21508546749828	1.52122052749473	-0.293528465142572	2.9869086232743	3.23018922770871	4.82055991820698	6.40041495408241	2.3316915015248	0.387277474454095	-2.41702365461333	-0.27967020928827	4.94180327710319	-2.06107077397473	-0.742741165905045	-1.35839224962047	2.06458931128691	2.30364187373607	-1.25585866208985	-2.42513847371811	0.0323265992583401
	9	1.11081629513137	1.00515855094045	-1.03477199116514	-3.48022057100707	-0.769157112010362	-1.48840743770825	-1.51747900793953	-0.90240152158367	-1.01910488031035	0.301159112956611	1.51756590978766	1.78275755812092	1.43981703977533	-3.09128387765668	-1.15622786128006	3.38291702897368	0.0651629171434251	0.726508460943933	4.56247558652331	-2.12605933459099	-0.535264293198452	0.976727707287409	-2.24175766944381	-1.53047071695573	-1.30658940304374	0.418699592032681	0.608192694392528	-0.601934237714431	-0.726098704847573	-4.91965869926707	1.15989734780806	-0.187866812180346	-1.54934321701103	-1.37101404966779	-3.03310991044191	-0.103661963107697	-3.69056191989603	-0.668390106572133	-1.68227350146935	2.22807703890248	-2.54358012239982	-3.42188168918301	1.22746796125375	-0.00276279935451385	0.815125980621815	-3.76810751590301	-2.26104523256163	-2.88138511000352
	10	-4.92025336546476	-0.789780212848655	-1.49031969249563	-2.21300702436929	0.16314650369759	-1.19634886059885	1.4600335100431	0.322664580149194	-3.35545115448895	-1.70902166290989	-2.79437780075523	-0.0893451573938364	1.03220598171765	3.70228525376797	-1.103937919705	-6.56086745954144	0.729410529055713	3.68024661284244	1.76826437682757	-1.47847456074351	3.69795559336126	2.48838333831236	1.05471280507027	-2.09920296218343	0.494683052140772	1.07385628856946	-0.799703092803611	-1.49810026634032	0.790199806120199	5.77293898740118	-0.158983221203016	-1.96933950449511	4.18217715139326	-2.62091257147813	1.34320671858723	-3.2473394665858	2.76838275555428	0.818958095823746	-3.81806256410846	3.90421347315259	4.0823998742967	0.613982299490999	2.46191110874497	0.152907886124012	-2.66883875930534	1.66830212970581	-0.242487125121443	-1.78800238297663
	11	-6.27631485815527	2.60463818241806	-2.11625922285202	-3.52037272730104	-2.2823375714047	0.0414303330926487	1.90102024900216	-0.621454552395335	1.28360895326023	1.93015816709931	-0.604045467228389	-0.622225676087965	1.12207321385222	-3.20605126139299	4.06946590651842	0.638621300478007	2.50884496247318	-1.87948930012908	-2.89140769883988	3.03051568964156	-2.18574502066394	0.0965189530934367	-1.94291361201795	-2.12847158642853	-0.975562643831381	0.152856531176894	0.312613861861792	-0.568765072834594	3.33125289980853	1.63213736507987	-1.63409138935185	0.164200148451982	-0.926210192371855	1.36903634265718	0.462896382393865	0.47929254544033	-1.74208426715859	1.5440622331198	-1.75123400914481	-1.17298395203306	0.920991115598554	-6.08500161979691	0.477779816305883	3.17105911685439	-0.177046599207188	-0.382784307677412	-1.10195931148291	0.395004368294394
	12	-4.43938607510199	-0.753536491911291	-1.13948777809446	-1.88655050236639	-2.71681548001425	5.78508213134273	-3.75341364225778	1.96989703491454	-3.66702713244194	1.0354331853805	6.00026258300704	0.854681180093849	2.24913211125022	-2.62735087912188	0.797375108444157	-1.76474908240652	-0.244406624221483	0.784936853721319	2.87933887569989	-1.32890937504226	-0.423478310523478	-1.62452252664843	2.23253614802979	0.469243238573654	-3.89032016315377	-1.54402596899808	3.73819730380137	3.72443498098619	-1.27468804305454	-2.73121560633354	0.305123275717961	0.457851977801511	3.45174512827316	-1.30024837501378	-2.41525717083823	1.73689650166079	-0.85281691409773	0.783215632120573	4.36100767783228	-3.43964791059398	-3.46262187568027	6.14726087478812	3.76029085516802	-2.73161300697484	1.50108027801207	-0.56911957249531	0.547572922969266	4.0895564817979
	13	-2.55154354467732	-0.34224602428867	0.190727545077607	1.88916858881475	-3.04723675532705	0.1778216506641	-0.23788025112799	-1.1297569070648	-2.18169365302356	-0.490120314394972	3.95824111404409	0.530715866333594	-2.78483215787537	0.36893655594713	-0.966101030152913	5.24923212810518	-5.3487137415932	1.43789824482428	2.52811740801417	-0.288327003760969	1.42997835684946	-2.21693610740203	-1.09320248224867	2.79080498283292	-2.51082552876323	2.05204365836335	-0.561656353609123	5.90107356735462	-0.337814745420474	-0.160351129721676	3.42585531451505	-1.0486411990978	0.471392232533617	-2.67052611147938	-2.28492451043348	1.00882605916013	-0.34702594352575	-3.41877845017189	-1.65228483323426	-0.727802523262653	-1.22527709405631	-2.33869076424708	-2.52104429181054	-1.1457587212326	1.69400904963186	2.46193763133124	-3.00540421202368	1.27968449090304
	14	-0.373110085126882	-0.0881662396527645	-4.52181892134649	8.86958317470089	2.88817589295923	-2.90672076796363	3.11943000488873	0.672792148870485	3.4287415974195	1.19119214901775	-2.14140144997009	-1.14539066957786	4.4127816394639	-2.12639857873137	-0.598880382429797	10.1374026709664	-3.37232338353897	-0.376490455711064	0.324311139922884	3.0771918905989	3.2580592417321	2.22228137584716	-4.9712827180465	-2.4673217691543	-5.26811452841366	-3.86209983686012	-3.94131680421788	11.7826007396966	1.71693965953727	-0.529967617644616	0.530855830485052	-0.426647099121965	-6.12050618387002	3.8157497290199	0.632031378752799	-2.3581518099586	-3.08317528980888	2.12664469936499	0.886702660570336	1.77515132160443	3.46891194104956	2.78557740783799	-0.2628064447008	2.23997900313907	-0.489726491025067	0.501286150182295	-1.09334485239242	-2.55375048415863
	15	-1.29503775948115	-1.72613796231826	1.89417358599212	14.7348037840461	-0.501626926847166	0.221890751776755	0.579009493169906	1.33211502994845	-2.99273018645999	-0.438219887977539	2.63666772439956	1.5936959086248	-4.92957660345019	2.34122059038691	-1.02168021076477	24.1813767007834	-1.74938248253102	-1.95540869038086	0.906417868088738	-3.33077609796464	-5.29357351470389	-4.39903156396531	0.991157446795114	0.497735915707381	-2.67978518805785	-4.9678681667865	-1.71161249239049	18.0195274350535	-0.275180339552662	-0.689952013803122	-0.879412175707785	-1.36811839051825	-2.21690579199094	0.226765977751711	0.131984172170633	0.501918479325923	-1.09187720854698	0.303743581610433	0.352629944049113	7.60199261217622	6.44289903245135	2.45965495228029	-1.17074445797971	4.74623697508287	-5.01280992083093	-2.28570578571407	0.13594765952439	0.891192015209072
	16	-2.2288776045657	0.224269362370251	-2.90953334665437	39.8725473763579	0.744881677964258	-0.707035577040187	-1.15971335421045	1.375197897612	-0.889019204582382	-2.29093311864881	3.52677080031071	5.0552690673735	-3.15774585409554	-3.38439173914412	-2.9014174737581	50.4705687344276	-0.0608619109398205	-2.67998450276218	-2.68951565303178	2.12518497368183	-4.39716284557289	-5.18675001689326	-2.6095129338305	-0.635052467412606	-2.15239279675507	-1.00198694905839	-0.623423228327283	45.0007894703599	-3.85586711404358	-1.37452896474906	-3.56309625626682	-1.57198762173493	-1.91095839760783	-3.36248058676802	-2.92803329053913	2.20537530764295	-2.06804795368225	-1.44065528924102	-1.77023849607212	24.9761698570228	15.1574044162116	-2.85894861608949	0.812523528251404	-1.83873981980969	1.48732061619876	0.169540039943058	0.906707578185888	-2.06205597007011
	17	-1.46859749072837	-3.47564210707469	3.12596132752833	81.8388998417722	-2.10594416016465	-1.74102280645729	3.14482056576344	-1.36739054460804	2.43689733380779	-1.3058126544056	1.0010876010042	-0.311353945281098	1.0314378598955	2.72641248071295	3.2204573163408	93.4699032985732	0.970730778797588	-0.777576891627632	-2.05380602284959	3.67833335205478	1.04387959942505	-0.444078817877198	1.23785187355725	-4.35460610705832	-4.40969600940025	-0.88480479791906	-0.573888045702915	91.3596426574172	1.78604287947019	-0.285764379094871	1.00478621460979	0.403586460983206	-2.09106545517398	-0.855332199898385	1.92044447823537	0.744117445349275	-2.62398022086154	2.85747146170115	1.33453421687682	59.7712840266736	33.2792832367386	1.46552637249033	2.71681465248821	-2.74756308163887	-0.36712055907401	-0.411467607143095	-2.10688160288191	-2.89972705252194
	18	1.36478347320372	-0.621404530070322	0.89584152429552	159.694452861273	1.96371589904857	-3.92079645340618	0.787483996140509	-1.57655793164759	1.68867222248673	1.95019783415819	-3.75956915649249	1.91366214951859	2.5662716716115	-1.80553283376958	-1.28871430029085	168.05000688653	1.58036022719261	-2.2523807998673	0.641953411971372	1.89424341685026	3.18692168946654	2.02462453956787	0.381384817173966	-2.07326182527822	-4.69848322174448	-1.32147197706763	-3.29711282392509	172.754052321224	1.42173324854912	1.65620405419259	-0.721614833067179	2.29971568391147	4.51852280695539	-0.636062140345075	-5.13595048601837	0.922584786129391	3.62500166488826	-1.16097448270921	-4.16637934832488	109.607198987321	61.9222245943342	4.57930125510302	-0.398344904462192	1.28148182107589	0.218991462674694	-2.33162816797221	1.63168415397922	-2.67431870247037
	19	11.0585305300001	1.80041815558388	1.07064808568748	274.205441815612	-0.757215081282538	-0.238852552876324	2.81801876075951	2.03930988811953	-0.385615649323427	5.12916194994432	0.913685457263909	-0.51127047394084	13.7576242177533	-1.84378476754546	2.53304962372704	285.616439163525	-1.40958069133967	-0.520330232299784	2.68173509144026	-3.14794871114873	-1.17328940448897	1.53773145024434	-2.66791836443463	-0.486900283279738	6.46940886581297	2.64390761263076	3.81970290640174	284.863996314585	1.90010341122479	2.53341127349631	3.43823815645646	0.16309703084471	2.01225556346981	1.46207842734839	2.7860959872678	-0.092126346625264	5.51148431820639	-0.450008328159583	2.14257530548321	202.468439453542	121.623162291923	-0.0960010648859679	-0.478479934298321	3.01185783028222	1.4108204850877	-0.771678805305328	4.74010995285016	4.72438489055048
	20	15.2725904810086	-2.9764299598346	3.23037867298854	420.432412939957	4.39134764493656	1.66779947970645	0.303435830783201	5.71977366353758	-1.08023141175818	-1.13824023367215	4.49563405800336	0.756247982602417	24.1072792738469	-5.02213142092887	0.0227035856873954	435.048520407862	-2.21788461713231	-2.79517898167705	-0.0212889238105163	4.13354870744024	-1.15828235512663	0.958941473070354	6.67008892290278	2.37334225582072	16.0609158771645	-0.576464407613912	3.81585049908335	435.0200005813	2.27341373659647	-2.71064051967869	5.83791229407234	0.0362657526552539	-2.3331682286439	-2.71802037758516	-1.14143714738884	4.93446880308647	12.9293308418328	-3.9553298901933	1.13512388810796	346.078480398278	213.904106194949	-3.91741797866598	0.151209273055883	-6.18764561497801	-3.51860950497894	1.07785544533681	-1.17759119846642	3.30805624128516
	21	38.4042013333856	-1.31709698928944	2.48499006523161	554.170739781009	6.80564140967726	1.68258049711312	-1.39794605860925	0.7163664082168	-0.132873227950768	-1.48156542197103	1.21970874514818	-0.697049339937621	46.3064660208497	-2.15747340980988	10.280407732912	569.50017902443	-0.63566007014424	1.10366837369884	-4.68191146827621	-0.278255090786388	-1.23563448626328	0.143975962464538	-2.97459596487533	-0.25850789840888	30.0785361817066	3.86032620378001	9.21172408070652	568.955420984969	-1.93983979336008	-3.05488092206951	2.21921461498687	-0.300918938538871	1.50464261479601	0.0633926760997383	-2.41685879528814	-2.21638852394608	26.5337104023338	-1.85227230418377	2.04505305360271	493.53777458546	355.746547281178	2.62603575244111	-1.51919378459525	-0.988317904696487	2.07380982166706	-2.61662164929203	2.80960616109041	0.642976868721235
	22	81.4784432808265	5.67641078734277	11.8821459240644	656.726033004035	23.4364346281609	-2.11081090157495	-0.680293851106853	2.09843248939114	1.06358769960934	-3.24187563719624	0.493716719457098	2.76380540537684	82.7472691029043	3.36147507533451	18.0027897026289	674.476412654793	-7.31561255250472	1.45580296572916	-0.539471795554618	0.656994088578358	-1.94361439524346	-1.09198604320591	-1.20357884410123	1.70909104284556	71.6986547009687	2.00573254141	16.8796748661102	670.853435038494	11.491111963539	5.60016414048778	2.1747240624677	1.45138214924373	2.55895286639498	1.76810675838851	1.39249603337657	0.774579943568824	45.61831174281	-0.444401626295985	8.46101545382726	627.408671590408	493.285042768759	1.4052767749431	-5.17184965051774	-0.296352559504157	1.58443785061263	1.93984734098603	3.88216212067618	3.85147386923791
	23	145.2190757296	12.3823019443862	24.9844420005975	721.743498458785	38.3594995294425	4.43437973342861	2.50806990271531	3.34958204671193	0.382604903660194	5.34923549031464	-0.771004391520819	-0.908452079070685	148.695575874541	7.60631039857662	39.2579185712516	740.566266124682	-1.4366431693129	0.0872187171062251	-2.88614440399897	-3.85822155616461	-2.17751004617958	1.32644962918357	0.805847750054454	-0.802394055353943	128.138381318701	8.94108064358625	38.2119993900033	735.38896520093	24.9237861269853	0.382659402394893	-2.80833133509987	2.69105055871114	-0.788547985461264	1.84401092243297	2.70647840791298	-0.871690155483975	83.3044197894478	6.36394810018055	22.5085901396042	725.34915404647	611.310484502172	-3.69053202215218	-0.469946317309677	-1.6644153929592	-1.42736686777334	2.4240647051015	-3.0861598853653	1.8847167761528
	24	237.925586599601	23.2630043628083	50.5408046441817	762.714944196867	71.9358365539761	-1.0151687261905	-2.20153320472673	2.90494217620017	5.04703211143351	-4.38634068331612	-1.18349995144945	-0.2859036828645	250.17855509266	13.6895480325766	70.1814338336826	783.731387810598	16.4878647042651	0.805995091936438	0.650336276632515	0.347318692952285	3.4339681094566	-0.869650158874265	5.5326634561543	-0.123518697135751	225.512266706896	13.2859710526	62.9456910236859	777.783933857542	46.8935731507877	-0.907120216095336	-0.461286957515313	-1.8765593172493	-1.66599714241511	-1.73252384139687	0.380944982638539	-4.97532375460514	159.403759989342	12.5665283783956	45.9880881806789	786.583951014729	698.091319243756	-0.115322525764441	1.40706456512498	-1.28760222046594	4.92679633956959	-3.21535986376966	0.507612312028414	-3.34250508318337
	25	355.423365013779	42.316695130326	98.8110630636202	791.897591786354	132.589612801341	1.50940985937086	2.70632325561155	0.528987375118504	-1.42733521187938	0.617640434571058	-1.59406880650795	0.717867940368251	363.897466210399	27.6812893987176	131.451896062289	812.519728884752	8.4279967899497	0.436361516855413	-0.751505361334694	-1.25227413031507	-1.95051375360526	2.87485632259586	0.36753968021776	-2.24252675406615	339.733178780273	38.9940973253779	126.224404347647	807.308385770708	89.5026307406565	-1.15900147108505	-1.83279740255603	3.16062789684065	-1.57136310625629	-0.89558911571612	-2.29951973654488	1.22155316743556	257.508203287624	24.4050581710662	88.2418754593496	824.570222011543	749.217079095336	-4.17342748947613	0.196622568263592	0.101267950722104	-1.51442072988539	-0.103645998945922	1.07997635033325	0.732552482710162
	26	452.702534440973	75.5980672142805	183.761087344012	813.465881123868	217.848590182246	2.45882265774117	0.0730308520760445	3.86916344832525	-0.401748814932489	2.19413685210156	0.280595896917475	-1.52229517733849	460.489516683692	63.1934712922521	235.931676293834	838.335032383662	45.2574287116477	-0.446626924803695	-0.984282450343471	-1.06560652514781	-0.635543977054112	-0.410625017445454	1.31075379676713	1.39359738268922	440.624414916356	70.2586928211576	222.70128450154	832.725673829571	163.444617060242	1.25583248777184	1.55239056949677	1.16880232240374	-2.65895656435259	-1.23966309306024	-0.355403008095436	2.55691562649918	387.067860702485	54.4520851994907	165.926898861741	852.362200123396	782.896804948883	1.97633162453349	-1.22247648737675	-5.09157828477055	0.374556507606485	-0.999805218772053	0.548846807917016	-2.31232456577027
	27	522.477141398435	133.21016864651	309.055538959303	828.978346587666	329.278540108901	0.187945265056896	1.15802673665939	1.90052867670829	4.22439063720049	-0.0276077232529133	-1.94329055190792	-0.636502545285566	531.819176340377	113.062770130976	395.110442911688	855.537246376613	81.5749683162444	1.9421078145474	-1.67727510824989	0.487813566676778	1.24567620550852	-1.96079140251732	2.29516305693051	-0.317846886530788	519.734783109728	131.252287786406	383.249408188006	849.490463790038	282.815340214765	-0.559514158590446	3.20226358657965	-1.96624942689095	1.94154865352175	2.65863144712694	-3.86342697325836	0.60861075048706	496.611137918711	96.2046269705243	288.383974383705	874.374545756301	805.055558825089	1.80592693007566	1.39018584976338	1.59196475295903	0.5808705713157	-1.64635599445	5.25949459260983	-3.41420463348595
	28	574.165794649651	231.088869189632	438.165373860294	841.753720794194	426.020544522415	-0.503742705572677	2.731713592711	-0.0396253258959405	-2.35434272646262	-3.02259198731963	-1.23749395469667	2.03698529115854	582.211966046554	190.116126699738	542.75013273316	870.208100093541	142.329626991601	-3.14382153430961	-2.59164853113543	1.25383647476656	3.17998756595307	-2.80094512021014	-0.109859474295263	-3.38098521240181	573.783157112489	226.431203557364	537.346749288822	863.982196746612	433.584644310222	-0.744167733807899	1.91212540233755	-1.61947974053055	3.48332830664049	-1.49395837421753	-1.55030179414098	-1.81157467567391	582.108488005099	171.458461879889	435.767375733235	890.071828427668	826.088792494353	1.37538502897769	4.056943154691	1.22206601464677	-0.0908770214468859	-0.806767896438032	1.90535401581792	-1.37360134474193
	29	609.888122286966	352.367679803486	544.516303380383	851.2269023127	497.923831584072	-0.593776628898468	-0.164816275997964	-2.81069341964349	0.470686893995207	-4.77069539435479	-0.769290319704851	-2.37139472158879	616.664837262854	295.880804056838	667.881520346553	880.053191560898	237.581060215919	-1.47852993925699	0.262066525300725	0.624918008407349	3.2991036763151	-0.910191776857118	0.25465955688378	0.319275995304452	613.227003105327	354.114273738543	670.949556830462	874.024935863249	565.829777701244	-2.5863033732694	-3.90015291618238	-0.853413403176546	3.51119633397047	2.2588323924565	-2.44424163135955	0.469796739464527	639.781163069465	280.380749517645	563.597530133666	901.928782316264	840.864184202156	-0.0296318506339048	-1.5272449307231	5.15921290171673	2.0460254444165	0.0175466197006244	-1.20130256260609	2.41214055577757
	30	641.637781880605	467.064816762008	623.002003598775	857.944764524308	548.644834617096	-4.80838360879443	-2.44368490742954	1.80360849199678	2.21950456342938	1.15396247408216	1.3952036315618	-0.802590977556065	646.737961129636	399.324381755781	758.452169095315	889.945123257668	344.038555261169	-1.28313184121271	-1.0868800045123	0.825479896034722	-1.91474906552548	0.166381018895663	0.725714079091176	3.96832046831605	646.91597192232	479.765497100399	770.876227659788	883.427362534179	666.816074138915	1.0239221658785	-2.63078612329673	1.29328919922455	-2.70019742232489	1.63809262305222	-2.02361379657486	-2.72655138602977	684.644020780408	389.072126872952	662.721714531751	909.580603551562	852.052237649681	-3.08832897108641	-1.21419778521977	-0.151370255032816	-2.76566927553904	1.73642640910157	2.83949882254728	-2.45970608332982
	31	664.134853611294	565.191844834583	675.577293142553	863.458894243667	591.125065795883	-1.35100282635813	-1.92345328997862	3.71026095504112	0.301971000576941	0.508132741916143	-1.01416023257525	-0.757993491019988	669.165759848069	490.572565578527	820.121358239421	897.28046665649	441.238810371093	0.250528807010596	1.13574319793588	1.87800575741312	-0.00839630251266499	3.89628846562118	2.57593888751762	-0.436871400218934	673.848446046914	590.672690754858	840.158566053116	888.902221686153	734.578810499251	-1.21261468852026	5.40338185978726	3.39929306985596	3.51596275420388	-4.31679137834271	-0.514341085887281	-1.16816771990716	717.828503364622	487.170393350129	729.209073997743	916.317884535776	858.752315614815	-2.28684474561123	-0.40143520249967	0.106488495116082	1.14530550267864	-0.553272128441677	2.7291189429593	-0.0668000585224036
	32	683.536194637201	637.692397882416	710.417377111681	869.187693793001	623.844238680001	1.93635805130907	-1.46883950836764	-3.38072981955384	-0.470665132418617	-1.9744519587548	-1.54297535580008	-3.36600315275427	687.288949084142	562.434568703513	859.807365510275	902.045134778728	519.030865281395	1.48382048953908	3.15015123122021	-5.34292689757513	1.29533611781244	0.218086105998282	-6.35840718486907	1.25501132173258	694.308811679155	679.776433673046	887.493473793928	895.554839803109	776.067080958976	1.59732752852824	2.74578186129884	-0.444130270541791	0.983346271263599	2.76204385268511	2.59979601593977	4.1087852886817	745.271908667791	567.603412891416	771.799911258823	921.242009859171	864.121148124118	-0.195928069459114	3.52678075991435	0.196344217649312	0.853112192997742	1.67844787473177	2.05414882772402	1.38198326598467
	33	696.058269926917	688.704907627631	733.219693360737	873.905398900673	646.942830332966	-1.2001058650244	1.61302490426124	-1.61815653116219	1.59357580725055	-2.12035137156909	3.5507623654953	2.23651332377722	700.792350293311	611.442741073197	885.835522038454	906.122908853073	575.95230246362	-1.68562130602277	-1.1943413325348	2.16112187010594	-0.0305713688103424	-1.33232454749577	-6.46530364699538	2.44794693006861	707.276538749545	742.828981401154	916.778006818582	899.554002319292	803.244706696237	1.92364093737478	0.613501253772483	0.598347127711804	0.552924908244222	2.83747785437208	-0.460932521377799	-1.54367170148862	766.195194715394	623.697545950369	798.341623547444	925.873322234656	867.65554946412	1.29024874636025	-1.62450242600744	0.179216807754528	-4.41879824118041	-2.04238307664809	1.16859450077936	2.64553362210336
	34	704.087147636181	722.20957289756	749.330525313159	877.098786877513	658.401321013829	1.70498025943198	2.47522602572872	-2.53521848983019	1.6997061365646	2.14894372394065	0.0388562441430622	-1.02914175643764	709.754532973687	645.890116662949	902.811541369014	912.455836774077	613.242286916894	-0.610499419509324	-2.0969663725482	0.980792856741573	-0.369988921396725	0.781683671844348	0.901917597179363	-5.8452163676825	718.580285475905	787.397266140914	936.555142339852	903.088951482377	822.215558291006	0.0822115779046726	0.161690526463644	0.0780899158594366	-1.87460839684354	0.298847597942768	5.60781942053336	2.62928180033668	780.650344030128	662.516144553042	815.919119219433	931.309990058989	872.884220937577	-2.04511407093651	-1.5730079613104	3.30242787578891	-1.55844349638664	2.72469454450857	-4.14507352561941	0.191769549251148
	35	711.161467751749	745.616143364594	760.072498944079	878.540608796531	669.277391807768	-0.183441042060167	-1.95700363295009	-2.69077944678656	-0.505479954810198	2.37136313749852	1.53203977328576	-0.0382889967390838	718.095050677099	668.636442716369	917.471206606873	918.18871295611	640.210406426565	1.620524435672	1.83462365336254	1.03656230038177	-0.749382838990186	-2.91014385106018	-2.51594816912484	1.37610633198938	725.745503390787	819.116968411438	950.034700328186	904.841702291691	835.546248550541	-1.66732089371544	1.01057421181031	-0.535039217136728	-1.68807744381456	-0.610502026143877	1.98181533168918	-4.19345889957049	789.981855896511	688.705136913497	826.069542541501	933.124977969825	877.315802694133	3.18519058940728	0.317886810339132	-0.273814811312604	-3.09817024387849	5.08636503221715	-6.43613834419966	-3.28748578935028
	36	716.431245000586	762.072920278553	767.289320957494	879.846657329521	679.23855636192	-4.22741719570877	-1.25348917989231	-3.71265748443557	0.941808668811973	-0.309622836711696	-0.810557671622519	-2.80472703101714	725.178181696614	686.412211548415	926.652403530561	920.567149599658	655.788674525871	2.34000292862038	3.4151646519017	0.13289898386256	-0.694399424621224	-1.67585942018923	0.8585117408511	0.493196059858292	731.452721521768	840.340193526165	960.523262437944	904.816561144276	845.391113535381	0.747513828404863	-4.05192519903767	-0.555835624730207	1.53348839151613	-3.50453191781571	0.261026297063836	-5.83926033111902	794.597131725404	707.362322097824	834.586541339731	935.364999143567	879.163789982974	-1.7796966185565	2.86546650471882	-1.43294996545228	4.35995399332387	1.28680014243992	2.47885447188446	2.67962517145088
	37	721.79324414837	774.544979882979	771.186642125419	878.209649120834	687.509013186279	-0.66442735690589	-0.128516586002661	1.24290607970033	-3.57688766816	2.55391800883945	-4.13769498398096	3.3099256825808	729.743614248454	697.785668021319	934.77398302325	920.090038739563	667.84585364639	-1.06490940716367	-2.09936786326716	1.71240170589545	1.22557892063651	-1.005387990906	3.02514915931533	4.74627365778724	736.84906653788	855.069290646674	967.44742784016	906.893429270686	850.751962911976	-2.21105992634239	-0.52316250830745	-1.1160692015892	-2.62814162489622	0.381819708955391	0.234357608756	1.35605262020181	800.372859678331	720.637648516746	840.064605122487	934.5265152007	879.562390282001	2.29446231479687	-2.75919534487912	-1.83131539284932	0.231270095006494	-1.21182657635927	-3.51758061782903	1.55288141016035
	38	725.889237123196	784.38046112591	774.768455333263	880.237529054765	695.026010182952	1.43991267580168	1.36379980096626	-1.06723469611961	-3.56143543508051	-1.00776678713328	-0.214240972422431	-0.231176302862877	734.733340645499	707.048180170485	939.545488851358	920.195409177812	675.817485896612	0.299553609001578	-2.37114636280967	-1.96303750385778	-2.8708856676044	2.84271693975779	-6.02889655627769	0.880005267874822	742.66108840965	866.745866266359	974.516117531711	910.248627885483	854.400235094266	-0.0187765533141828	-1.77571932736555	1.51571246400181	1.36833191992355	1.77111107275005	3.07233673482642	0.812282567891543	805.338234658977	729.980177160903	847.385790369773	936.775204931164	880.683230795723	3.40013238808433	-2.07758561468063	0.175726313201267	3.80144907699059	1.42650960819446	-1.0663272583356	-0.2849053799373
	39	730.349005464001	791.076586009073	778.262681487371	880.203313073966	699.858905880613	2.24373922333825	-0.061160602351265	1.37763665505918	-0.013419804615296	-1.6655398599155	0.701258073794634	0.666818538274129	736.697871888676	714.235249947786	945.240860500351	922.048384129292	681.210149954989	0.243666260583723	3.84521239406558	-0.108789882795918	-0.886773684206219	2.77657653745109	3.96553731116228	-1.1336734470151	747.325833445032	876.22018396063	978.935666162932	913.665354261811	857.006777924124	1.73842202217247	-2.38497524642116	-3.64276694462205	-3.49115261570387	-1.53022080957635	-0.410804904876386	2.77822905956327	808.89811820114	736.708398776695	850.963189253676	936.216555543344	882.43501479967	-3.0760316313781	0.693043438285713	-1.87773063979739	-1.99646910869069	-3.1345281763538	-1.93942533814288	-1.70096642431099
	40	736.853831578748	797.676514692209	783.394641999431	882.994355558819	703.961341987024	1.76089124432065	-3.42940800211863	-2.91452156290916	-0.74705467617332	1.84150414013766	0.828397216577287	0.121736100837552	739.906147492383	722.359892733661	953.244238982197	924.676774148262	683.699972262748	2.08099103901077	1.70817323780511	-2.28587594854025	2.59762038028521	0.00393583022241728	2.19086098593016	-1.22805196217496	750.78642470194	884.63514525425	982.764125256694	914.529056624905	861.684710200055	0.173390791833299	-2.13917233774646	0.0800657983709243	0.612061514543257	0.634447612922941	-1.29016027951729	0.79167264396574	808.021944325109	743.27013444581	855.495405959643	936.481266008696	882.825261759913	0.288765789019635	2.04522182279015	1.92895127751899	-1.09229761765346	-1.08757779085136	-0.590715447187449	0.00936909168467537
[truncated: 48 more columns]
