# Supplementary material for: Cuproptosis-related lncRNA SNHG16 as a biomarker for the diagnosis and prognosis of head and neck squamous cell carcinoma
Source: PeerJ. 2023 Oct 12;11:e16197. doi: 10.7717/peerj.16197 (PMC10576967; doi:10.7717/peerj.16197)
Supplement: Supplemental Information 3 [file peerj-11-16197-s003.zip › Data or code/cell line data/admin_2023-04-11 17-43-36_BR009687 - Quantification Cq Results.csv]

	Well	Fluor	Target	Content	Sample	Biological Set Name	Cq	Cq Mean	Cq Std. Dev	Starting Quantity (SQ)	Log Starting Quantity	SQ Mean	SQ Std. Dev	Set Point	Well Note
	A01	SYBR	AC090587.1	Unkn	HBE		22.4346856323552	22.4346856323552	0	NaN	NaN	NaN	0	60
	A02	SYBR	SNHG16	Unkn	HBE		26.5829940646892	26.5829940646892	0	NaN	NaN	NaN	0	60
	A03	SYBR	AC012184.3	Unkn	HBE		25.1221249484954	25.1221249484954	0	NaN	NaN	NaN	0	60
	A04	SYBR	ACTIN	Unkn	HBE		17.3512489411631	17.3512489411631	0	NaN	NaN	NaN	0	60
	A05	SYBR	AC090587.1	Unkn	TU686		24.6141372582912	24.6141372582912	0	NaN	NaN	NaN	0	60
	A06	SYBR		Unkn			NaN	0	0	NaN	NaN	0	0	60
	A07	SYBR		Unkn			NaN	0	0	NaN	NaN	0	0	60
	A08	SYBR		Unkn			NaN	0	0	NaN	NaN	0	0	60
	A09	SYBR		Unkn			NaN	0	0	NaN	NaN	0	0	60
	A10	SYBR		Unkn			NaN	0	0	NaN	NaN	0	0	60
	A11	SYBR		Unkn			NaN	0	0	NaN	NaN	0	0	60
	A12	SYBR		Unkn			NaN	0	0	NaN	NaN	0	0	60
	B01	SYBR	AC090587.1	Unkn	HBE		22.4008944671193	22.4008944671193	0	NaN	NaN	NaN	0	60
	B02	SYBR	SNHG16	Unkn	HBE		26.9222529729168	26.9222529729168	0	NaN	NaN	NaN	0	60
	B03	SYBR	AC012184.3	Unkn	HBE		24.636589722864	24.636589722864	0	NaN	NaN	NaN	0	60
	B04	SYBR	ACTIN	Unkn	HBE		17.2107221141954	17.2107221141954	0	NaN	NaN	NaN	0	60
	B05	SYBR	SNHG16	Unkn	TU686		27.4544608214299	27.4544608214299	0	NaN	NaN	NaN	0	60
	B06	SYBR		Unkn			NaN	0	0	NaN	NaN	0	0	60
	B07	SYBR		Unkn			NaN	0	0	NaN	NaN	0	0	60
	B08	SYBR		Unkn			NaN	0	0	NaN	NaN	0	0	60
	B09	SYBR		Unkn			NaN	0	0	NaN	NaN	0	0	60
	B10	SYBR		Unkn			NaN	0	0	NaN	NaN	0	0	60
	B11	SYBR		Unkn			NaN	0	0	NaN	NaN	0	0	60
	B12	SYBR		Unkn			NaN	0	0	NaN	NaN	0	0	60
	C01	SYBR	AC090587.1	Unkn	HBE		22.664193963172	22.664193963172	0	NaN	NaN	NaN	0	60
	C02	SYBR	SNHG16	Unkn	HBE		26.6382127107701	26.6382127107701	0	NaN	NaN	NaN	0	60
	C03	SYBR	AC012184.3	Unkn	HBE		24.7307337167734	24.7307337167734	0	NaN	NaN	NaN	0	60
	C04	SYBR	ACTIN	Unkn	HBE		17.2190069050166	17.2190069050166	0	NaN	NaN	NaN	0	60
	C05	SYBR	AC012184.3	Unkn	TU686		25.2661944943948	25.2661944943948	0	NaN	NaN	NaN	0	60
	C06	SYBR		Unkn			NaN	0	0	NaN	NaN	0	0	60
	C07	SYBR		Unkn			NaN	0	0	NaN	NaN	0	0	60
	C08	SYBR		Unkn			NaN	0	0	NaN	NaN	0	0	60
	C09	SYBR		Unkn			NaN	0	0	NaN	NaN	0	0	60
	C10	SYBR		Unkn			NaN	0	0	NaN	NaN	0	0	60
	C11	SYBR		Unkn			NaN	0	0	NaN	NaN	0	0	60
	C12	SYBR		Unkn			NaN	0	0	NaN	NaN	0	0	60
	D01	SYBR	AC090587.1	Unkn	TU212		23.3400970434975	23.3400970434975	0	NaN	NaN	NaN	0	60
	D02	SYBR	SNHG16	Unkn	TU212		27.1724955737957	27.1724955737957	0	NaN	NaN	NaN	0	60
	D03	SYBR	AC012184.3	Unkn	TU212		25.2695977168689	25.2695977168689	0	NaN	NaN	NaN	0	60
	D04	SYBR	ACTIN	Unkn	TU212		17.9915398646917	17.9915398646917	0	NaN	NaN	NaN	0	60
	D05	SYBR	ACTIN	Unkn	TU686		18.7916685672278	18.7916685672278	0	NaN	NaN	NaN	0	60
	D06	SYBR		Unkn			NaN	0	0	NaN	NaN	0	0	60
	D07	SYBR		Unkn			NaN	0	0	NaN	NaN	0	0	60
	D08	SYBR		Unkn			NaN	0	0	NaN	NaN	0	0	60
	D09	SYBR		Unkn			NaN	0	0	NaN	NaN	0	0	60
	D10	SYBR		Unkn			NaN	0	0	NaN	NaN	0	0	60
	D11	SYBR		Unkn			NaN	0	0	NaN	NaN	0	0	60
	D12	SYBR		Unkn			NaN	0	0	NaN	NaN	0	0	60
	E01	SYBR	AC090587.1	Unkn	TU212		23.2113812308717	23.2113812308717	0	NaN	NaN	NaN	0	60
	E02	SYBR	SNHG16	Unkn	TU212		26.9613782412576	26.9613782412576	0	NaN	NaN	NaN	0	60
	E03	SYBR	AC012184.3	Unkn	TU212		25.1137442195197	25.1137442195197	0	NaN	NaN	NaN	0	60
	E04	SYBR	ACTIN	Unkn	TU212		17.9831290145256	17.9831290145256	0	NaN	NaN	NaN	0	60
	E05	SYBR		Unkn			NaN	0	0	NaN	NaN	0	0	60
	E06	SYBR		Unkn			NaN	0	0	NaN	NaN	0	0	60
	E07	SYBR		Unkn			NaN	0	0	NaN	NaN	0	0	60
	E08	SYBR		Unkn			NaN	0	0	NaN	NaN	0	0	60
	E09	SYBR		Unkn			NaN	0	0	NaN	NaN	0	0	60
	E10	SYBR		Unkn			NaN	0	0	NaN	NaN	0	0	60
	E11	SYBR		Unkn			NaN	0	0	NaN	NaN	0	0	60
	E12	SYBR		Unkn			NaN	0	0	NaN	NaN	0	0	60
	F01	SYBR	AC090587.1	Unkn	TU212		23.2583001475844	23.2583001475844	0	NaN	NaN	NaN	0	60
	F02	SYBR	SNHG16	Unkn	TU212		26.5754886748032	26.5754886748032	0	NaN	NaN	NaN	0	60
	F03	SYBR	AC012184.3	Unkn	TU212		25.1431089267833	25.1431089267833	0	NaN	NaN	NaN	0	60
	F04	SYBR	ACTIN	Unkn	TU212		18.0791171704976	18.0791171704976	0	NaN	NaN	NaN	0	60
	F05	SYBR		Unkn			NaN	0	0	NaN	NaN	0	0	60
	F06	SYBR		Unkn			NaN	0	0	NaN	NaN	0	0	60
	F07	SYBR		Unkn			NaN	0	0	NaN	NaN	0	0	60
	F08	SYBR		Unkn			NaN	0	0	NaN	NaN	0	0	60
	F09	SYBR		Unkn			NaN	0	0	NaN	NaN	0	0	60
	F10	SYBR		Unkn			NaN	0	0	NaN	NaN	0	0	60
	F11	SYBR		Unkn			NaN	0	0	NaN	NaN	0	0	60
	F12	SYBR		Unkn			NaN	0	0	NaN	NaN	0	0	60
	G01	SYBR	AC090587.1	Unkn	TU686		24.1477024604366	24.1477024604366	0	NaN	NaN	NaN	0	60
	G02	SYBR	SNHG16	Unkn	TU686		26.9742554146919	26.9742554146919	0	NaN	NaN	NaN	0	60
	G03	SYBR	AC012184.3	Unkn	TU686		25.2024371598413	25.2024371598413	0	NaN	NaN	NaN	0	60
	G04	SYBR	ACTIN	Unkn	TU686		18.8428074819178	18.8428074819178	0	NaN	NaN	NaN	0	60
	G05	SYBR		Unkn			NaN	0	0	NaN	NaN	0	0	60
	G06	SYBR		Unkn			NaN	0	0	NaN	NaN	0	0	60
	G07	SYBR		Unkn			NaN	0	0	NaN	NaN	0	0	60
	G08	SYBR		Unkn			NaN	0	0	NaN	NaN	0	0	60
	G09	SYBR		Unkn			NaN	0	0	NaN	NaN	0	0	60
	G10	SYBR		Unkn			NaN	0	0	NaN	NaN	0	0	60
	G11	SYBR		Unkn			NaN	0	0	NaN	NaN	0	0	60
	G12	SYBR		Unkn			NaN	0	0	NaN	NaN	0	0	60
	H01	SYBR	AC090587.1	Unkn	TU686		24.0838245766157	24.0838245766157	0	NaN	NaN	NaN	0	60
	H02	SYBR	SNHG16	Unkn	TU686		26.9048953448282	26.9048953448282	0	NaN	NaN	NaN	0	60
	H03	SYBR	AC012184.3	Unkn	TU686		24.9009627760622	24.9009627760622	0	NaN	NaN	NaN	0	60
	H04	SYBR	ACTIN	Unkn	TU686		18.6353989068404	18.6353989068404	0	NaN	NaN	NaN	0	60
	H05	SYBR		Unkn			NaN	0	0	NaN	NaN	0	0	60
	H06	SYBR		Unkn			NaN	0	0	NaN	NaN	0	0	60
	H07	SYBR		Unkn			NaN	0	0	NaN	NaN	0	0	60
	H08	SYBR		Unkn			NaN	0	0	NaN	NaN	0	0	60
	H09	SYBR		Unkn			NaN	0	0	NaN	NaN	0	0	60
	H10	SYBR		Unkn			NaN	0	0	NaN	NaN	0	0	60
	H11	SYBR		Unkn			NaN	0	0	NaN	NaN	0	0	60
	H12	SYBR		Unkn			NaN	0	0	NaN	NaN	0	0	60
