# Supplementary material for: Cuproptosis-related lncRNA SNHG16 as a biomarker for the diagnosis and prognosis of head and neck squamous cell carcinoma
Source: PeerJ. 2023 Oct 12;11:e16197. doi: 10.7717/peerj.16197 (PMC10576967; doi:10.7717/peerj.16197)
Supplement: Supplemental Information 3 [file peerj-11-16197-s003.zip › Data or code/cell line data/admin_2023-04-11 17-43-36_BR009687 - Quantification Plate View Results_SYBR.csv]

		1	2	3	4	5	6	7	8	9	10	11	12
A	Content	Unkn	Unkn	Unkn	Unkn	Unkn	Unkn	Unkn	Unkn	Unkn	Unkn	Unkn	Unkn
A	Sample	HBE	HBE	HBE	HBE	TU686
A	Cq	22.4346856323552	26.5829940646892	25.1221249484954	17.3512489411631	24.6141372582912	NaN	NaN	NaN	NaN	NaN	NaN	NaN
A	copy number	NaN	NaN	NaN	NaN	NaN	NaN	NaN	NaN	NaN	NaN	NaN	NaN
B	Content	Unkn	Unkn	Unkn	Unkn	Unkn	Unkn	Unkn	Unkn	Unkn	Unkn	Unkn	Unkn
B	Sample	HBE	HBE	HBE	HBE	TU686
B	Cq	22.4008944671193	26.9222529729168	24.636589722864	17.2107221141954	27.4544608214299	NaN	NaN	NaN	NaN	NaN	NaN	NaN
B	copy number	NaN	NaN	NaN	NaN	NaN	NaN	NaN	NaN	NaN	NaN	NaN	NaN
C	Content	Unkn	Unkn	Unkn	Unkn	Unkn	Unkn	Unkn	Unkn	Unkn	Unkn	Unkn	Unkn
C	Sample	HBE	HBE	HBE	HBE	TU686
C	Cq	22.664193963172	26.6382127107701	24.7307337167734	17.2190069050166	25.2661944943948	NaN	NaN	NaN	NaN	NaN	NaN	NaN
C	copy number	NaN	NaN	NaN	NaN	NaN	NaN	NaN	NaN	NaN	NaN	NaN	NaN
D	Content	Unkn	Unkn	Unkn	Unkn	Unkn	Unkn	Unkn	Unkn	Unkn	Unkn	Unkn	Unkn
D	Sample	TU212	TU212	TU212	TU212	TU686
D	Cq	23.3400970434975	27.1724955737957	25.2695977168689	17.9915398646917	18.7916685672278	NaN	NaN	NaN	NaN	NaN	NaN	NaN
D	copy number	NaN	NaN	NaN	NaN	NaN	NaN	NaN	NaN	NaN	NaN	NaN	NaN
E	Content	Unkn	Unkn	Unkn	Unkn	Unkn	Unkn	Unkn	Unkn	Unkn	Unkn	Unkn	Unkn
E	Sample	TU212	TU212	TU212	TU212
E	Cq	23.2113812308717	26.9613782412576	25.1137442195197	17.9831290145256	NaN	NaN	NaN	NaN	NaN	NaN	NaN	NaN
E	copy number	NaN	NaN	NaN	NaN	NaN	NaN	NaN	NaN	NaN	NaN	NaN	NaN
F	Content	Unkn	Unkn	Unkn	Unkn	Unkn	Unkn	Unkn	Unkn	Unkn	Unkn	Unkn	Unkn
F	Sample	TU212	TU212	TU212	TU212
F	Cq	23.2583001475844	26.5754886748032	25.1431089267833	18.0791171704976	NaN	NaN	NaN	NaN	NaN	NaN	NaN	NaN
F	copy number	NaN	NaN	NaN	NaN	NaN	NaN	NaN	NaN	NaN	NaN	NaN	NaN
G	Content	Unkn	Unkn	Unkn	Unkn	Unkn	Unkn	Unkn	Unkn	Unkn	Unkn	Unkn	Unkn
G	Sample	TU686	TU686	TU686	TU686
G	Cq	24.1477024604366	26.9742554146919	25.2024371598413	18.8428074819178	NaN	NaN	NaN	NaN	NaN	NaN	NaN	NaN
G	copy number	NaN	NaN	NaN	NaN	NaN	NaN	NaN	NaN	NaN	NaN	NaN	NaN
H	Content	Unkn	Unkn	Unkn	Unkn	Unkn	Unkn	Unkn	Unkn	Unkn	Unkn	Unkn	Unkn
H	Sample	TU686	TU686	TU686	TU686
H	Cq	24.0838245766157	26.9048953448282	24.9009627760622	18.6353989068404	NaN	NaN	NaN	NaN	NaN	NaN	NaN	NaN
H	copy number	NaN	NaN	NaN	NaN	NaN	NaN	NaN	NaN	NaN	NaN	NaN	NaN
