# Supplementary material for: Cuproptosis-related lncRNA SNHG16 as a biomarker for the diagnosis and prognosis of head and neck squamous cell carcinoma
Source: PeerJ. 2023 Oct 12;11:e16197. doi: 10.7717/peerj.16197 (PMC10576967; doi:10.7717/peerj.16197)
Supplement: Supplemental Information 3 [file peerj-11-16197-s003.zip › Data or code/cell line data/admin_2023-04-11 17-43-36_BR009687 - Quantification Summary.csv]

	Well	Fluor	Target	Content	Sample	Cq	SQ
	A01	SYBR	AC090587.1	Unkn	HBE	22.4346856323552	NaN
	A02	SYBR	SNHG16	Unkn	HBE	26.5829940646892	NaN
	A03	SYBR	AC012184.3	Unkn	HBE	25.1221249484954	NaN
	A04	SYBR	ACTIN	Unkn	HBE	17.3512489411631	NaN
	A05	SYBR	AC090587.1	Unkn	TU686	24.6141372582912	NaN
	A06	SYBR		Unkn		NaN	NaN
	A07	SYBR		Unkn		NaN	NaN
	A08	SYBR		Unkn		NaN	NaN
	A09	SYBR		Unkn		NaN	NaN
	A10	SYBR		Unkn		NaN	NaN
	A11	SYBR		Unkn		NaN	NaN
	A12	SYBR		Unkn		NaN	NaN
	B01	SYBR	AC090587.1	Unkn	HBE	22.4008944671193	NaN
	B02	SYBR	SNHG16	Unkn	HBE	26.9222529729168	NaN
	B03	SYBR	AC012184.3	Unkn	HBE	24.636589722864	NaN
	B04	SYBR	ACTIN	Unkn	HBE	17.2107221141954	NaN
	B05	SYBR	SNHG16	Unkn	TU686	27.4544608214299	NaN
	B06	SYBR		Unkn		NaN	NaN
	B07	SYBR		Unkn		NaN	NaN
	B08	SYBR		Unkn		NaN	NaN
	B09	SYBR		Unkn		NaN	NaN
	B10	SYBR		Unkn		NaN	NaN
	B11	SYBR		Unkn		NaN	NaN
	B12	SYBR		Unkn		NaN	NaN
	C01	SYBR	AC090587.1	Unkn	HBE	22.664193963172	NaN
	C02	SYBR	SNHG16	Unkn	HBE	26.6382127107701	NaN
	C03	SYBR	AC012184.3	Unkn	HBE	24.7307337167734	NaN
	C04	SYBR	ACTIN	Unkn	HBE	17.2190069050166	NaN
	C05	SYBR	AC012184.3	Unkn	TU686	25.2661944943948	NaN
	C06	SYBR		Unkn		NaN	NaN
	C07	SYBR		Unkn		NaN	NaN
	C08	SYBR		Unkn		NaN	NaN
	C09	SYBR		Unkn		NaN	NaN
	C10	SYBR		Unkn		NaN	NaN
	C11	SYBR		Unkn		NaN	NaN
	C12	SYBR		Unkn		NaN	NaN
	D01	SYBR	AC090587.1	Unkn	TU212	23.3400970434975	NaN
	D02	SYBR	SNHG16	Unkn	TU212	27.1724955737957	NaN
	D03	SYBR	AC012184.3	Unkn	TU212	25.2695977168689	NaN
	D04	SYBR	ACTIN	Unkn	TU212	17.9915398646917	NaN
	D05	SYBR	ACTIN	Unkn	TU686	18.7916685672278	NaN
	D06	SYBR		Unkn		NaN	NaN
	D07	SYBR		Unkn		NaN	NaN
	D08	SYBR		Unkn		NaN	NaN
	D09	SYBR		Unkn		NaN	NaN
	D10	SYBR		Unkn		NaN	NaN
	D11	SYBR		Unkn		NaN	NaN
	D12	SYBR		Unkn		NaN	NaN
	E01	SYBR	AC090587.1	Unkn	TU212	23.2113812308717	NaN
	E02	SYBR	SNHG16	Unkn	TU212	26.9613782412576	NaN
	E03	SYBR	AC012184.3	Unkn	TU212	25.1137442195197	NaN
	E04	SYBR	ACTIN	Unkn	TU212	17.9831290145256	NaN
	E05	SYBR		Unkn		NaN	NaN
	E06	SYBR		Unkn		NaN	NaN
	E07	SYBR		Unkn		NaN	NaN
	E08	SYBR		Unkn		NaN	NaN
	E09	SYBR		Unkn		NaN	NaN
	E10	SYBR		Unkn		NaN	NaN
	E11	SYBR		Unkn		NaN	NaN
	E12	SYBR		Unkn		NaN	NaN
	F01	SYBR	AC090587.1	Unkn	TU212	23.2583001475844	NaN
	F02	SYBR	SNHG16	Unkn	TU212	26.5754886748032	NaN
	F03	SYBR	AC012184.3	Unkn	TU212	25.1431089267833	NaN
	F04	SYBR	ACTIN	Unkn	TU212	18.0791171704976	NaN
	F05	SYBR		Unkn		NaN	NaN
	F06	SYBR		Unkn		NaN	NaN
	F07	SYBR		Unkn		NaN	NaN
	F08	SYBR		Unkn		NaN	NaN
	F09	SYBR		Unkn		NaN	NaN
	F10	SYBR		Unkn		NaN	NaN
	F11	SYBR		Unkn		NaN	NaN
	F12	SYBR		Unkn		NaN	NaN
	G01	SYBR	AC090587.1	Unkn	TU686	24.1477024604366	NaN
	G02	SYBR	SNHG16	Unkn	TU686	26.9742554146919	NaN
	G03	SYBR	AC012184.3	Unkn	TU686	25.2024371598413	NaN
	G04	SYBR	ACTIN	Unkn	TU686	18.8428074819178	NaN
	G05	SYBR		Unkn		NaN	NaN
	G06	SYBR		Unkn		NaN	NaN
	G07	SYBR		Unkn		NaN	NaN
	G08	SYBR		Unkn		NaN	NaN
	G09	SYBR		Unkn		NaN	NaN
	G10	SYBR		Unkn		NaN	NaN
	G11	SYBR		Unkn		NaN	NaN
	G12	SYBR		Unkn		NaN	NaN
	H01	SYBR	AC090587.1	Unkn	TU686	24.0838245766157	NaN
	H02	SYBR	SNHG16	Unkn	TU686	26.9048953448282	NaN
	H03	SYBR	AC012184.3	Unkn	TU686	24.9009627760622	NaN
	H04	SYBR	ACTIN	Unkn	TU686	18.6353989068404	NaN
	H05	SYBR		Unkn		NaN	NaN
	H06	SYBR		Unkn		NaN	NaN
	H07	SYBR		Unkn		NaN	NaN
	H08	SYBR		Unkn		NaN	NaN
	H09	SYBR		Unkn		NaN	NaN
	H10	SYBR		Unkn		NaN	NaN
	H11	SYBR		Unkn		NaN	NaN
	H12	SYBR		Unkn		NaN	NaN
