# Supplementary material for: Cuproptosis-related lncRNA SNHG16 as a biomarker for the diagnosis and prognosis of head and neck squamous cell carcinoma
Source: PeerJ. 2023 Oct 12;11:e16197. doi: 10.7717/peerj.16197 (PMC10576967; doi:10.7717/peerj.16197)
Supplement: Supplemental Information 3 [file peerj-11-16197-s003.zip › Data or code/cuproptosis18.PFS.R]

######Video source: https://ke.biowolf.cn
######ÉúÐÅ×ÔÑ§Íø: https://www.biowolf.cn/
######Î¢ÐÅ¹«ÖÚºÅ£ºbiowolf_cn
######ºÏ×÷ÓÊÏä£ºbiowolf@foxmail.com
######´ðÒÉÎ¢ÐÅ: 18520221056

#install.packages("survival")
#install.packages("survminer")


#ÒýÓÃ°ü
library(survival)
library(survminer)

riskFile="risk.all.txt"      #·çÏÕÎÄ¼þ
cliFile="Survival_SupplementalTable_S1_20171025_xena_sp"    #ÁÙ´²Êý¾ÝÎÄ¼þ
setwd("E:\\BaiduNetdiskDownload\\Tongsiwang\\148cuproptosis\\18.PFS")      #ÉèÖÃ¹¤×÷Ä¿Â¼

#¶ÁÈ¡·çÏÕÎÄ¼þ
risk=read.table(riskFile, header=T, sep="\t", check.names=F, row.names=1)

#¶ÁÈ¡ÁÙ´²Êý¾ÝÎÄ¼þ
cli=read.table(cliFile, header=T, sep="\t", check.names=F, row.names=1)
cli=cli[,c("PFI.time", "PFI")]
cli=na.omit(cli)
colnames(cli)=c("futime", "fustat")
cli$futime=cli$futime/365
cli=as.matrix(cli)
row.names(cli)=gsub("(.*?)\\-(.*?)\\-(.*?)\\-.*", "\\1\\-\\2\\-\\3", row.names(cli))

#Êý¾ÝºÏ²¢
sameSample=intersect(row.names(risk), row.names(cli))
rt=cbind(cli[sameSample,,drop=F], risk[sameSample,"risk",drop=F])

#±È½Ï¸ßµÍ·çÏÕ×éµÄPFS²îÒì,µÃµ½ÏÔÖøµÄpvalue
length=length(levels(factor(rt$risk)))
diff=survdiff(Surv(futime, fustat) ~ risk, data = rt)
pValue=1-pchisq(diff$chisq, df=length-1)
if(pValue<0.001){
	pValue="p<0.001"
}else{
	pValue=paste0("p=",sprintf("%.03f",pValue))
}
fit=survfit(Surv(futime, fustat) ~ risk, data = rt)
#print(surv_median(fit))

#»æÖÆÉú´æÇúÏß
surPlot=ggsurvplot(fit, 
		           data=rt,
		           conf.int=F,
		           pval=pValue,
		           pval.size=6,
		           legend.title="Risk",
		           legend.labs=c("High risk", "Low risk"),
		           font.legend=10,
		           xlab="Time(years)",
		           ylab="Progression free survival",
		           break.time.by = 2,
		           palette = c("red", "blue"),
		           risk.table=TRUE,
		       	   risk.table.title="",
		           risk.table.col = "strata",
		           risk.table.height=.25)

#Êä³öÍ¼ÐÎ
pdf(file="PFS.pdf", width=6.5, height=5.5, onefile=FALSE)
print(surPlot)
dev.off()


######Video source: https://ke.biowolf.cn
######ÉúÐÅ×ÔÑ§Íø: https://www.biowolf.cn/
######Î¢ÐÅ¹«ÖÚºÅ£ºbiowolf_cn
######ºÏ×÷ÓÊÏä£ºbiowolf@foxmail.com
######´ðÒÉÎ¢ÐÅ: 18520221056
