# Supplementary material for: Cuproptosis-related lncRNA SNHG16 as a biomarker for the diagnosis and prognosis of head and neck squamous cell carcinoma
Source: PeerJ. 2023 Oct 12;11:e16197. doi: 10.7717/peerj.16197 (PMC10576967; doi:10.7717/peerj.16197)
Supplement: Supplemental Information 3 [file peerj-11-16197-s003.zip › Data or code/cuproptosis25.PCA.R]

######Video source: https://ke.biowolf.cn
######ÉúÐÅ×ÔÑ§Íø: https://www.biowolf.cn/
######Î¢ÐÅ¹«ÖÚºÅ£ºbiowolf_cn
######ºÏ×÷ÓÊÏä£ºbiowolf@foxmail.com
######´ðÒÉÎ¢ÐÅ: 18520221056

#if (!requireNamespace("BiocManager", quietly = TRUE))
#    install.packages("BiocManager")
#BiocManager::install("limma")

#install.packages("scatterplot3d")


#ÒýÓÃ°ü
library(limma)
library(scatterplot3d)
setwd("E:\\BaiduNetdiskDownload\\Tongsiwang\\148cuproptosis\\25.PCA")        #ÉèÖÃ¹¤×÷Ä¿Â¼

#¶¨ÒåPCA·ÖÎöº¯Êý
myPCA=function(input=null,output=null){
	#¶ÁÈ¡±í´ïÊý¾ÝÎÄ¼þ
	rt=read.table(input, header=T, sep="\t", check.names=F)
	rt=as.matrix(rt)
	rownames(rt)=rt[,1]
	exp=rt[,2:ncol(rt)]
	dimnames=list(rownames(exp),colnames(exp))
	data=matrix(as.numeric(as.matrix(exp)),nrow=nrow(exp),dimnames=dimnames)
	data=avereps(data)
	data=data[rowMeans(data)>0.5,]
	
	#É¾³ýÕý³£ÑùÆ·
	type=sapply(strsplit(colnames(data),"\\-"),"[",4)
	type=sapply(strsplit(type,""),"[",1)
	type=gsub("2","1",type)
	data=t(data[,type==0])
	rownames(data)=gsub("(.*?)\\-(.*?)\\-(.*?)\\-(.*?)\\-.*","\\1\\-\\2\\-\\3",rownames(data))
		
	#¶ÁÈ¡risk·çÏÕÎÄ¼þ
	risk=read.table("risk.all.txt", header=T, sep="\t", row.names=1, check.names=F)
	sameSample=intersect(rownames(data),rownames(risk))
	data=data[sameSample,]
	risk=risk[sameSample,]
	group=as.vector(risk[,"risk"])
		
	#PCA·ÖÎö
	data.class <- rownames(data)
	data.pca <- prcomp(data, scale. = TRUE)

	#»æÖÆPCAÍ¼ÐÎ
	color=ifelse(group=="low",4,2)
	pcaPredict=predict(data.pca)
	pdf(file=output, width=7, height=7)
	par(oma=c(1,1,2.5,1))
	s3d=scatterplot3d(pcaPredict[,1:3], pch = 16, color=color, angle=35)
	legend("top", legend = c("Low risk","High risk"),pch = 16, inset = -0.2, box.col="white", xpd = TRUE, horiz = TRUE,col=c(4,2))
	dev.off()
}

######»æÖÆËùÓÐ»ùÒòµÄPCAÍ¼£¬½«04½Ú¿Îsymbol.txt¸´ÖÆµ½µ±Ç°Ä¿Â¼
myPCA(input="symbol.txt",output="PCA.allGene.pdf")
######»æÖÆÍ­ËÀÍöÏà¹Ø»ùÒòµÄPCAÍ¼£¬½«09½Ú¿ÎcuproptosisExp.txt¸´ÖÆµ½µ±Ç°Ä¿Â¼
myPCA(input="cuproptosisExp.txt",output="PCA.cuproptosisGene.pdf")
######»æÖÆÍ­ËÀÍöÏà¹ØlncRNAµÄPCAÍ¼£¬½«09½Ú¿ÎcuproptosisLncExp.txt¸´ÖÆµ½µ±Ç°Ä¿Â¼
myPCA(input="cuproptosisLncExp.txt",output="PCA.cuproptosisLncRNA.pdf")


######¶ÁÈ¡·çÏÕÎÄ¼þ,»æÖÆÄ£ÐÍlncRNAµÄPCAÍ¼£¬½«14½Ú¿Îrisk.all.txt¸´ÖÆµ½µ±Ç°Ä¿Â¼
risk=read.table("risk.all.txt", header=T, sep="\t", check.names=F, row.names=1)
data=risk[,3:(ncol(risk)-2)]
group=as.vector(risk[,"risk"])
		
#PCA·ÖÎö
data.class <- rownames(data)
data.pca <- prcomp(data, scale. = TRUE)

#¿ÉÊÓ»¯
color=ifelse(group=="low",4,2)
pcaPredict=predict(data.pca)
pdf(file="PCA.riskLnc.pdf", width=6.5, height=6)
par(oma=c(1,1,2.5,1))
s3d=scatterplot3d(pcaPredict[,1:3], pch = 16, color=color, angle=35)
legend("top", legend = c("Low risk","High risk"),pch = 16, inset = -0.2, box.col="white", xpd = TRUE, horiz = TRUE,col=c(4,2))
dev.off()


######Video source: https://ke.biowolf.cn
######ÉúÐÅ×ÔÑ§Íø: https://www.biowolf.cn/
######Î¢ÐÅ¹«ÖÚºÅ£ºbiowolf_cn
######ºÏ×÷ÓÊÏä£ºbiowolf@foxmail.com
######´ðÒÉÎ¢ÐÅ: 18520221056
