# Supplementary material for: Cuproptosis-related lncRNA SNHG16 as a biomarker for the diagnosis and prognosis of head and neck squamous cell carcinoma
Source: PeerJ. 2023 Oct 12;11:e16197. doi: 10.7717/peerj.16197 (PMC10576967; doi:10.7717/peerj.16197)
Supplement: Supplemental Information 3 [file peerj-11-16197-s003.zip › Data or code/cuproptosis32.riskTMB.R]

######Video source: https://ke.biowolf.cn
######ÉúÐÅ×ÔÑ§Íø: https://www.biowolf.cn/
######Î¢ÐÅ¹«ÖÚºÅ£ºbiowolf_cn
######ºÏ×÷ÓÊÏä£ºbiowolf@foxmail.com
######´ðÒÉÎ¢ÐÅ: 18520221056

#install.packages("ggpubr")

#if (!requireNamespace("BiocManager", quietly = TRUE))
#    install.packages("BiocManager")
#BiocManager::install("limma")


#ÒýÓÃ°ü
library(limma)
library(ggpubr)
setwd("E:\\BaiduNetdiskDownload\\Tongsiwang\\148cuproptosis\\32.riskTMB")      #ÉèÖÃ¹¤×÷Ä¿Â¼

#¶ÁÈ¡Ö×ÁöÍ»±ä¸ººÉÎÄ¼þ
tmb=read.table("TMB.txt", header=T, sep="\t", check.names=F, row.names=1)
	
#¶ÁÈ¡·çÏÕÊý¾ÝÎÄ¼þ
risk=read.table("risk.all.txt", header=T, sep="\t", check.names=F, row.names=1)
	
#ºÏ²¢Êý¾Ý
sameSample=intersect(row.names(tmb), row.names(risk))
tmb=tmb[sameSample,,drop=F]
risk=risk[sameSample,,drop=F]
data=cbind(tmb, risk)
data$TMB=log2(data$TMB+1)
	
#ÉèÖÃ±È½Ï×é
data$risk=ifelse(data$risk=="high", "High-risk", "Low-risk")
group=levels(factor(data$risk))
data$risk=factor(data$risk, levels=c("Low-risk", "High-risk"))
comp=combn(group,2)
my_comparisons=list()
for(i in 1:ncol(comp)){my_comparisons[[i]]<-comp[,i]}
	
#»æÖÆÐ¡ÌáÇÙÍ¼
boxplot=ggviolin(data, x="risk", y="TMB", fill="risk",
			      xlab="",
			      ylab="Tumor tmbation burden (log2)",
			      legend.title="",
			      palette = c("#0066FF","#FF0000"),
			      add = "boxplot", add.params = list(fill="white"))+ 
	stat_compare_means(comparisons = my_comparisons)
	
#Êä³öÍ¼Æ¬
pdf(file="riskTMB.pdf", width=5, height=4.5)
print(boxplot)
dev.off()


######Video source: https://ke.biowolf.cn
######ÉúÐÅ×ÔÑ§Íø: https://www.biowolf.cn/
######Î¢ÐÅ¹«ÖÚºÅ£ºbiowolf_cn
######ºÏ×÷ÓÊÏä£ºbiowolf@foxmail.com
######´ðÒÉÎ¢ÐÅ: 18520221056
