# Supplementary material for: Cuproptosis-related lncRNA SNHG16 as a biomarker for the diagnosis and prognosis of head and neck squamous cell carcinoma
Source: PeerJ. 2023 Oct 12;11:e16197. doi: 10.7717/peerj.16197 (PMC10576967; doi:10.7717/peerj.16197)
Supplement: Supplemental Information 3 [file peerj-11-16197-s003.zip › Data or code/hospital data/20230420-1/admin_2023-04-20 09-02-24_BR009687 - End Point Results_SYBR.csv]

	Well	Fluor	Target	Content	Sample	End RFU	Call	Sample Type	CallType	Is Control
	A01	SYBR	AC090587.1	Unkn	C1	738.489320319915		Unknown	Unassigned	False
	A02	SYBR	AC090587.1	Unkn	T1	762.734098585874		Unknown	Unassigned	False
	A03	SYBR	AC090587.1	Unkn	C2	747.337164932631		Unknown	Unassigned	False
	A04	SYBR	AC090587.1	Unkn	T2	816.930307728155		Unknown	Unassigned	False
	A05	SYBR	AC090587.1	Unkn	C3	723.168903733219		Unknown	Unassigned	False
	A06	SYBR	AC090587.1	Unkn	T3	668.445927195158		Unknown	Unassigned	False
	A07	SYBR	AC090587.1	Unkn	C4	788.456058049674		Unknown	Unassigned	False
	A08	SYBR	AC090587.1	Unkn	T4	798.588526744873		Unknown	Unassigned	False
	A09	SYBR	AC090587.1	Unkn	C5	810.902289867147		Unknown	Unassigned	False
	A10	SYBR	AC090587.1	Unkn	T5	837.970608233373		Unknown	Unassigned	False
	A11	SYBR	AC090587.1	Unkn	C6	894.161261095933		Unknown	Unassigned	False
	A12	SYBR	AC090587.1	Unkn	T6	750.345844466501		Unknown	Unassigned	False
	B01	SYBR	AC090587.1	Unkn	C1	730.304973274662		Unknown	Unassigned	False
	B02	SYBR	AC090587.1	Unkn	T1	686.806487071792		Unknown	Unassigned	False
	B03	SYBR	AC090587.1	Unkn	C2	700.698606776667		Unknown	Unassigned	False
	B04	SYBR	AC090587.1	Unkn	T2	670.775435910534		Unknown	Unassigned	False
	B05	SYBR	AC090587.1	Unkn	C3	727.569160984165		Unknown	Unassigned	False
	B06	SYBR	AC090587.1	Unkn	T3	701.685264411729		Unknown	Unassigned	False
	B07	SYBR	AC090587.1	Unkn	C4	665.79974015777		Unknown	Unassigned	False
	B08	SYBR	AC090587.1	Unkn	T4	686.218772359758		Unknown	Unassigned	False
	B09	SYBR	AC090587.1	Unkn	C5	649.044825197494		Unknown	Unassigned	False
	B10	SYBR	AC090587.1	Unkn	T5	721.472524514227		Unknown	Unassigned	False
	B11	SYBR	AC090587.1	Unkn	C6	760.553786587633		Unknown	Unassigned	False
	B12	SYBR	AC090587.1	Unkn	T6	667.532481645201		Unknown	Unassigned	False
	C01	SYBR	SNHG16	Unkn	C1	382.156691409254		Unknown	Unassigned	False
	C02	SYBR	SNHG16	Unkn	T1	758.604636677934		Unknown	Unassigned	False
	C03	SYBR	SNHG16	Unkn	C2	669.819263889275		Unknown	Unassigned	False
	C04	SYBR	SNHG16	Unkn	T2	683.726380562822		Unknown	Unassigned	False
	C05	SYBR	SNHG16	Unkn	C3	662.248217341033		Unknown	Unassigned	False
	C06	SYBR	SNHG16	Unkn	T3	721.626760753132		Unknown	Unassigned	False
	C07	SYBR	SNHG16	Unkn	C4	730.391748957968		Unknown	Unassigned	False
	C08	SYBR	SNHG16	Unkn	T4	655.291161024042		Unknown	Unassigned	False
	C09	SYBR	SNHG16	Unkn	C5	679.611339273533		Unknown	Unassigned	False
	C10	SYBR	SNHG16	Unkn	T5	717.345551222234		Unknown	Unassigned	False
	C11	SYBR	SNHG16	Unkn	C6	694.637556812463		Unknown	Unassigned	False
	C12	SYBR	SNHG16	Unkn	T6	638.551985876936		Unknown	Unassigned	False
	D01	SYBR	SNHG16	Unkn	C1	745.582563549904		Unknown	Unassigned	False
	D02	SYBR	SNHG16	Unkn	T1	663.331522888659		Unknown	Unassigned	False
	D03	SYBR	SNHG16	Unkn	C2	571.441631707877		Unknown	Unassigned	False
	D04	SYBR	SNHG16	Unkn	T2	705.041799345575		Unknown	Unassigned	False
	D05	SYBR	SNHG16	Unkn	C3	668.928642643271		Unknown	Unassigned	False
	D06	SYBR	SNHG16	Unkn	T3	659.344806215146		Unknown	Unassigned	False
	D07	SYBR	SNHG16	Unkn	C4	655.010124804037		Unknown	Unassigned	False
	D08	SYBR	SNHG16	Unkn	T4	715.208850009853		Unknown	Unassigned	False
	D09	SYBR	SNHG16	Unkn	C5	680.736789791765		Unknown	Unassigned	False
	D10	SYBR	SNHG16	Unkn	T5	645.460654571291		Unknown	Unassigned	False
	D11	SYBR	SNHG16	Unkn	C6	703.147508812686		Unknown	Unassigned	False
	D12	SYBR	SNHG16	Unkn	T6	646.362201730856		Unknown	Unassigned	False
	E01	SYBR	AC012184.3	Unkn	C1	983.830834954456		Unknown	Unassigned	False
	E02	SYBR	AC012184.3	Unkn	T1	771.554398182336		Unknown	Unassigned	False
	E03	SYBR	AC012184.3	Unkn	C2	784.61974013259		Unknown	Unassigned	False
	E04	SYBR	AC012184.3	Unkn	T2	761.293816077828		Unknown	Unassigned	False
	E05	SYBR	AC012184.3	Unkn	C3	830.038561434256		Unknown	Unassigned	False
	E06	SYBR	AC012184.3	Unkn	T3	877.301995288393		Unknown	Unassigned	False
	E07	SYBR	AC012184.3	Unkn	C4	827.079514682623		Unknown	Unassigned	False
	E08	SYBR	AC012184.3	Unkn	T4	804.253036417139		Unknown	Unassigned	False
	E09	SYBR	AC012184.3	Unkn	C5	820.213734721475		Unknown	Unassigned	False
	E10	SYBR	AC012184.3	Unkn	T5	853.866376476981		Unknown	Unassigned	False
	E11	SYBR	AC012184.3	Unkn	C6	871.995868021953		Unknown	Unassigned	False
	E12	SYBR	AC012184.3	Unkn	T6	849.723534968871		Unknown	Unassigned	False
	F01	SYBR	AC012184.3	Unkn	C1	751.618779875341		Unknown	Unassigned	False
	F02	SYBR	AC012184.3	Unkn	T1	790.341825470757		Unknown	Unassigned	False
	F03	SYBR	AC012184.3	Unkn	C2	756.297653300645		Unknown	Unassigned	False
	F04	SYBR	AC012184.3	Unkn	T2	755.295383783228		Unknown	Unassigned	False
	F05	SYBR	AC012184.3	Unkn	C3	879.912722263127		Unknown	Unassigned	False
	F06	SYBR	AC012184.3	Unkn	T3	751.524978825837		Unknown	Unassigned	False
	F07	SYBR	AC012184.3	Unkn	C4	795.202876635296		Unknown	Unassigned	False
	F08	SYBR	AC012184.3	Unkn	T4	834.147895003919		Unknown	Unassigned	False
	F09	SYBR	AC012184.3	Unkn	C5	795.842220126297		Unknown	Unassigned	False
	F10	SYBR	AC012184.3	Unkn	T5	842.92766675565		Unknown	Unassigned	False
	F11	SYBR	AC012184.3	Unkn	C6	801.304798993027		Unknown	Unassigned	False
	F12	SYBR	AC012184.3	Unkn	T6	652.37682284664		Unknown	Unassigned	False
	G01	SYBR	ACTIN	Unkn	C1	1001.58209366491		Unknown	Unassigned	False
	G02	SYBR	ACTIN	Unkn	T1	915.855605912947		Unknown	Unassigned	False
	G03	SYBR	ACTIN	Unkn	C2	827.537197810206		Unknown	Unassigned	False
	G04	SYBR	ACTIN	Unkn	T2	868.143367451467		Unknown	Unassigned	False
	G05	SYBR	ACTIN	Unkn	C3	897.591911271015		Unknown	Unassigned	False
	G06	SYBR	ACTIN	Unkn	T3	997.06908357712		Unknown	Unassigned	False
	G07	SYBR	ACTIN	Unkn	C4	952.43105374825		Unknown	Unassigned	False
	G08	SYBR	ACTIN	Unkn	T4	1030.55696414058		Unknown	Unassigned	False
	G09	SYBR	ACTIN	Unkn	C5	1043.99695739545		Unknown	Unassigned	False
	G10	SYBR	ACTIN	Unkn	T5	771.982769843154		Unknown	Unassigned	False
	G11	SYBR	ACTIN	Unkn	C6	1035.27366654746		Unknown	Unassigned	False
	G12	SYBR	ACTIN	Unkn	T6	858.53835516845		Unknown	Unassigned	False
	H01	SYBR	ACTIN	Unkn	C1	882.072904903853		Unknown	Unassigned	False
	H02	SYBR	ACTIN	Unkn	T1	831.206311715452		Unknown	Unassigned	False
	H03	SYBR	ACTIN	Unkn	C2	906.559822048793		Unknown	Unassigned	False
	H04	SYBR	ACTIN	Unkn	T2	872.52545152365		Unknown	Unassigned	False
	H05	SYBR	ACTIN	Unkn	C3	942.771339284236		Unknown	Unassigned	False
	H06	SYBR	ACTIN	Unkn	T3	907.00875447671		Unknown	Unassigned	False
	H07	SYBR	ACTIN	Unkn	C4	778.402816279776		Unknown	Unassigned	False
	H08	SYBR	ACTIN	Unkn	T4	886.693439044839		Unknown	Unassigned	False
	H09	SYBR	ACTIN	Unkn	C5	845.063376480625		Unknown	Unassigned	False
	H10	SYBR	ACTIN	Unkn	T5	898.865616731921		Unknown	Unassigned	False
	H11	SYBR	ACTIN	Unkn	C6	962.662837350742		Unknown	Unassigned	False
	H12	SYBR	ACTIN	Unkn	T6	894.046226156198		Unknown	Unassigned	False
