# Supplementary material for: Cuproptosis-related lncRNA SNHG16 as a biomarker for the diagnosis and prognosis of head and neck squamous cell carcinoma
Source: PeerJ. 2023 Oct 12;11:e16197. doi: 10.7717/peerj.16197 (PMC10576967; doi:10.7717/peerj.16197)
Supplement: Supplemental Information 3 [file peerj-11-16197-s003.zip › Data or code/hospital data/20230420-1/admin_2023-04-20 09-02-24_BR009687 - Gene Expression Results - Bar Chart.csv]

	Data Set	Target	Sample	Control	Relative Quantity	Relative Quantity(lg)	Relative Quantity SD	Corrected Relative Quantity SD	SD RQ(lg)	Relative Quantity SEM	Corrected Relative Quantity SEM	SEM RQ(lg)	Relative Quantity 95% CI Low	Relative Quantity 95% CI High	Unscaled Expression	Unscaled Expression(lg)	Unscaled Expression SD	Corrected Unscaled Expression SD	SD Unscaled Expression(lg)	Unscaled Expression SEM	Corrected Unscaled Expression SEM	SEM Unscaled Expression(lg)	Expression	Expression(lg)	Expression SD	Corrected Expression SD	SD Expression(lg)	Expression SEM	Corrected Expression SEM	SEM Expression(lg)	Expression 95% CI Low	Expression 95% CI High	Wells	Mean Cq	Cq SD	Cq SEM	P-Value
	1-SYBR	AC012184.3	C1		0.927219449144083	-0.109017266582846	0.139244792963375	0.139244792963375	NaN	0.0984609373493191	0.0984609373493191	NaN	NaN	NaN	NaN	NaN	NaN	NaN	NaN	NaN	NaN	NaN	NaN	NaN	NaN	NaN	NaN	NaN	NaN	NaN	NaN	NaN	2	22.6802446123998	0.216656124354715	0.153199014716815	NaN
	1-SYBR	AC012184.3	C2		0.787819500003224	-0.344062968098164	0.0455053224927551	0.0455053224927551	NaN	0.0321771221147078	0.0321771221147078	NaN	NaN	NaN	NaN	NaN	NaN	NaN	NaN	NaN	NaN	NaN	NaN	NaN	NaN	NaN	NaN	NaN	NaN	NaN	NaN	NaN	2	22.9152903139151	0.0833316554034041	0.0589243786232476	NaN
	1-SYBR	AC012184.3	C3		0.777050289802208	-0.363920123666947	0.016154779061494	0.016154779061494	NaN	0.0114231538229528	0.0114231538229528	NaN	NaN	NaN	NaN	NaN	NaN	NaN	NaN	NaN	NaN	NaN	NaN	NaN	NaN	NaN	NaN	NaN	NaN	NaN	NaN	NaN	2	22.9351474694839	0.0299934508030448	0.0212085724540181	NaN
	1-SYBR	AC012184.3	C4		0.698733679299701	-0.517185414346017	0.0519366631792796	0.0519366631792796	NaN	0.0367247667262702	0.0367247667262702	NaN	NaN	NaN	NaN	NaN	NaN	NaN	NaN	NaN	NaN	NaN	NaN	NaN	NaN	NaN	NaN	NaN	NaN	NaN	NaN	NaN	2	23.088412760163	0.107235086312375	0.0758266567126054	NaN
	1-SYBR	AC012184.3	C5		0.930346174247001	-0.104160463675161	0.075380251759116	0.0753802517591159	NaN	0.0533018871864201	0.0533018871864201	NaN	NaN	NaN	NaN	NaN	NaN	NaN	NaN	NaN	NaN	NaN	NaN	NaN	NaN	NaN	NaN	NaN	NaN	NaN	NaN	NaN	2	22.6753878094921	0.116892742082654	0.0826556505981344	NaN
	1-SYBR	AC012184.3	C6		1	0	0.120189643543849	0.120189643543849	NaN	0.0849869119782498	0.0849869119782498	NaN	NaN	NaN	NaN	NaN	NaN	NaN	NaN	NaN	NaN	NaN	NaN	NaN	NaN	NaN	NaN	NaN	NaN	NaN	NaN	NaN	2	22.571227345817	0.173397002706924	0.122610196451488	NaN
	1-SYBR	AC012184.3	T1		0.689327544164264	-0.536738431181334	0.00364784644454264	0.00364784644454264	NaN	0.00257941695766334	0.00257941695766334	NaN	NaN	NaN	NaN	NaN	NaN	NaN	NaN	NaN	NaN	NaN	NaN	NaN	NaN	NaN	NaN	NaN	NaN	NaN	NaN	NaN	2	23.1079657769983	0.00763458535788905	0.00539846707811087	NaN
	1-SYBR	AC012184.3	T2		0.710818433480075	-0.492446999979041	0.0428405359951299	0.0428405359951299	NaN	0.0302928335118227	0.0302928335118227	NaN	NaN	NaN	NaN	NaN	NaN	NaN	NaN	NaN	NaN	NaN	NaN	NaN	NaN	NaN	NaN	NaN	NaN	NaN	NaN	NaN	2	23.063674345796	0.0869502335872266	0.0614830997952822	NaN
	1-SYBR	AC012184.3	T3		0.87655995647413	-0.19007532056019	0.216275365073954	0.216275365073954	NaN	0.152929777247389	0.152929777247389	NaN	NaN	NaN	NaN	NaN	NaN	NaN	NaN	NaN	NaN	NaN	NaN	NaN	NaN	NaN	NaN	NaN	NaN	NaN	NaN	NaN	2	22.7613026663771	0.355958989860442	0.251701015554632	NaN
	1-SYBR	AC012184.3	T4		0.876513268793266	-0.190152163996846	0.0404702053486854	0.0404702053486854	NaN	0.0286167566380675	0.0286167566380675	NaN	NaN	NaN	NaN	NaN	NaN	NaN	NaN	NaN	NaN	NaN	NaN	NaN	NaN	NaN	NaN	NaN	NaN	NaN	NaN	NaN	2	22.7613795098138	0.066611843355993	0.0471016861443587	NaN
	1-SYBR	AC012184.3	T5		0.925538441016673	-0.111635183114146	0.0972162935553215	0.0972162935553215	NaN	0.0687423004147899	0.0687423004147899	NaN	NaN	NaN	NaN	NaN	NaN	NaN	NaN	NaN	NaN	NaN	NaN	NaN	NaN	NaN	NaN	NaN	NaN	NaN	NaN	NaN	2	22.6828625289311	0.151537157605042	0.10715295174426	NaN
	1-SYBR	AC012184.3	T6		0.814133301844302	-0.296663061864354	0.13713541195862	0.13713541195862	NaN	0.0969693797367509	0.0969693797367509	NaN	NaN	NaN	NaN	NaN	NaN	NaN	NaN	NaN	NaN	NaN	NaN	NaN	NaN	NaN	NaN	NaN	NaN	NaN	NaN	NaN	2	22.8678904076813	0.243012511974117	0.171835795130075	NaN
	1-SYBR	AC090587.1	C1		0.335699686471611	-1.57475690526347	0.00390564995119466	0.00390564995119466	NaN	0.00276171156543065	0.00276171156543065	NaN	NaN	NaN	NaN	NaN	NaN	NaN	NaN	NaN	NaN	NaN	NaN	NaN	NaN	NaN	NaN	NaN	NaN	NaN	NaN	NaN	2	26.7112110942109	0.0167848289501255	0.01186866637169	NaN
	1-SYBR	AC090587.1	C2		0.31715456847863	-1.65674197114952	0.0499594395472264	0.0499594395472264	NaN	0.0353266584881232	0.0353266584881232	NaN	NaN	NaN	NaN	NaN	NaN	NaN	NaN	NaN	NaN	NaN	NaN	NaN	NaN	NaN	NaN	NaN	NaN	NaN	NaN	NaN	2	26.793196160097	0.227259017664858	0.160696392476614	NaN
	1-SYBR	AC090587.1	C3		0.298526648483178	-1.74406837305048	0.0145849256361993	0.0145849256361993	NaN	0.0103130998204581	0.0103130998204581	NaN	NaN	NaN	NaN	NaN	NaN	NaN	NaN	NaN	NaN	NaN	NaN	NaN	NaN	NaN	NaN	NaN	NaN	NaN	NaN	NaN	2	26.880522561998	0.0704848293912521	0.0498403008333312	NaN
	1-SYBR	AC090587.1	C4		0.313617095228039	-1.67292389216731	0.0557431271399853	0.0557431271399853	NaN	0.0394163432052275	0.0394163432052275	NaN	NaN	NaN	NaN	NaN	NaN	NaN	NaN	NaN	NaN	NaN	NaN	NaN	NaN	NaN	NaN	NaN	NaN	NaN	NaN	NaN	2	26.8093780811148	0.256428410033018	0.181322267623232	NaN
	1-SYBR	AC090587.1	C5		0.856489042405919	-0.223493305750026	0.136908706786072	0.136908706786072	NaN	0.0968090749719119	0.0968090749719119	NaN	NaN	NaN	NaN	NaN	NaN	NaN	NaN	NaN	NaN	NaN	NaN	NaN	NaN	NaN	NaN	NaN	NaN	NaN	NaN	NaN	2	25.3599474946975	0.230613005602443	0.163068020091298	NaN
	1-SYBR	AC090587.1	C6		1	0	0.133498041189679	0.133498041189679	NaN	0.0943973702003432	0.0943973702003432	NaN	NaN	NaN	NaN	NaN	NaN	NaN	NaN	NaN	NaN	NaN	NaN	NaN	NaN	NaN	NaN	NaN	NaN	NaN	NaN	NaN	2	25.1364541889475	0.192596961992741	0.136186617860995	NaN
	1-SYBR	AC090587.1	T1		0.294522704852408	-1.7635492387082	0.0487447385575956	0.0487447385575956	NaN	0.0344677351812412	0.0344677351812412	NaN	NaN	NaN	NaN	NaN	NaN	NaN	NaN	NaN	NaN	NaN	NaN	NaN	NaN	NaN	NaN	NaN	NaN	NaN	NaN	NaN	2	26.9000034276557	0.238772058750829	0.168837341900584	NaN
	1-SYBR	AC090587.1	T2		0.3075700842691	-1.70101290815292	0.0799476785331889	0.0799476785331889	NaN	0.05653154563094	0.05653154563094	NaN	NaN	NaN	NaN	NaN	NaN	NaN	NaN	NaN	NaN	NaN	NaN	NaN	NaN	NaN	NaN	NaN	NaN	NaN	NaN	NaN	2	26.8374670971004	0.375004349413589	0.265168118444798	NaN
	1-SYBR	AC090587.1	T3		0.477948029220851	-1.06507434291911	0.0103002999871151	0.0103002999871151	NaN	0.00728341196914476	0.00728341196914476	NaN	NaN	NaN	NaN	NaN	NaN	NaN	NaN	NaN	NaN	NaN	NaN	NaN	NaN	NaN	NaN	NaN	NaN	NaN	NaN	NaN	2	26.2015285318666	0.0310916476322846	0.0219851148790511	NaN
	1-SYBR	AC090587.1	T4		0.455045594185515	-1.13591698867532	0.0508711969599432	0.0508711969599432	NaN	0.0359713683374523	0.0359713683374523	NaN	NaN	NaN	NaN	NaN	NaN	NaN	NaN	NaN	NaN	NaN	NaN	NaN	NaN	NaN	NaN	NaN	NaN	NaN	NaN	NaN	2	26.2723711776228	0.161284109803457	0.11404508773966	NaN
	1-SYBR	AC090587.1	T5		0.439252085913563	-1.18687895758938	0.0503616926115351	0.0503616926115351	NaN	0.0356110943576489	0.0356110943576489	NaN	NaN	NaN	NaN	NaN	NaN	NaN	NaN	NaN	NaN	NaN	NaN	NaN	NaN	NaN	NaN	NaN	NaN	NaN	NaN	NaN	2	26.3233331465369	0.165409719182833	0.116962334108344	NaN
	1-SYBR	AC090587.1	T6		0.391913331022021	-1.35139344750923	0.0979706397502867	0.0979706397502867	NaN	0.069275703724612	0.069275703724612	NaN	NaN	NaN	NaN	NaN	NaN	NaN	NaN	NaN	NaN	NaN	NaN	NaN	NaN	NaN	NaN	NaN	NaN	NaN	NaN	NaN	2	26.4878476364567	0.360645441051649	0.255014836971634	NaN
	1-SYBR	ACTIN	C1		0.855485222644894	-0.225185160571339	0.140755790463918	0.140755790463918	NaN	0.0995293739283093	0.0995293739283093	NaN	NaN	NaN	NaN	NaN	NaN	NaN	NaN	NaN	NaN	NaN	NaN	NaN	NaN	NaN	NaN	NaN	NaN	NaN	NaN	NaN	2	16.673614991574	0.237371348450507	0.167846890148748	NaN
	1-SYBR	ACTIN	C2		0.776977225596398	-0.364055783256525	0.0728312174664711	0.0728312174664711	NaN	0.0514994477526139	0.0514994477526139	NaN	NaN	NaN	NaN	NaN	NaN	NaN	NaN	NaN	NaN	NaN	NaN	NaN	NaN	NaN	NaN	NaN	NaN	NaN	NaN	NaN	2	16.8124856142591	0.135233354079498	0.0956244217122144	NaN
	1-SYBR	ACTIN	C3		0.015602320168195	-6.00209560644014	0.000100188641125678	0.000100188641125678	NaN	7.08440675378324E-05	7.08440675378324E-05	NaN	NaN	NaN	NaN	NaN	NaN	NaN	NaN	NaN	NaN	NaN	NaN	NaN	NaN	NaN	NaN	NaN	NaN	NaN	NaN	NaN	2	22.4505254374428	0.00926411291059552	0.00655071706075994	NaN
	1-SYBR	ACTIN	C4		0.0127501020978515	-6.29334739010437	0.00196237567628871	0.00196237567628871	NaN	0.00138760914793928	0.00138760914793928	NaN	NaN	NaN	NaN	NaN	NaN	NaN	NaN	NaN	NaN	NaN	NaN	NaN	NaN	NaN	NaN	NaN	NaN	NaN	NaN	NaN	2	22.741777221107	0.222046038127013	0.157010259295218	NaN
	1-SYBR	ACTIN	C5		0.921445457613209	-0.118029322802133	0.266900131095808	0.266900131095808	NaN	0.188726892597424	0.188726892597424	NaN	NaN	NaN	NaN	NaN	NaN	NaN	NaN	NaN	NaN	NaN	NaN	NaN	NaN	NaN	NaN	NaN	NaN	NaN	NaN	NaN	2	16.5664591538047	0.417882026942684	0.295487214987151	NaN
	1-SYBR	ACTIN	C6		1	0	0.037495671004404	0.037495671004404	NaN	0.0265134432323539	0.0265134432323539	NaN	NaN	NaN	NaN	NaN	NaN	NaN	NaN	NaN	NaN	NaN	NaN	NaN	NaN	NaN	NaN	NaN	NaN	NaN	NaN	NaN	2	16.4484298310026	0.0540948186128578	0.038250813068208	NaN
	1-SYBR	ACTIN	T1		0.460904336062333	-1.11746075466735	0.0524089674299482	0.0524089674299482	NaN	0.0370587362647013	0.0370587362647013	NaN	NaN	NaN	NaN	NaN	NaN	NaN	NaN	NaN	NaN	NaN	NaN	NaN	NaN	NaN	NaN	NaN	NaN	NaN	NaN	NaN	2	17.56589058567	0.164047398762315	0.115999028100846	NaN
	1-SYBR	ACTIN	T2		0.333927703198824	-1.58239230813611	0.0146133377410106	0.0146133377410106	NaN	0.0103331902124379	0.0103331902124379	NaN	NaN	NaN	NaN	NaN	NaN	NaN	NaN	NaN	NaN	NaN	NaN	NaN	NaN	NaN	NaN	NaN	NaN	NaN	NaN	NaN	2	18.0308221391387	0.0631351927013936	0.0446433228906749	NaN
	1-SYBR	ACTIN	T3		0.120886346040839	-3.04827679166996	0.0109784597215658	0.0109784597215658	NaN	0.00776294331610252	0.00776294331610252	NaN	NaN	NaN	NaN	NaN	NaN	NaN	NaN	NaN	NaN	NaN	NaN	NaN	NaN	NaN	NaN	NaN	NaN	NaN	NaN	NaN	2	19.4967066226726	0.131020333690551	0.0926453664259128	NaN
	1-SYBR	ACTIN	T4		0.111556972876851	-3.16414740272661	0.025521901489406	0.025521901489406	NaN	0.018046709611934	0.018046709611934	NaN	NaN	NaN	NaN	NaN	NaN	NaN	NaN	NaN	NaN	NaN	NaN	NaN	NaN	NaN	NaN	NaN	NaN	NaN	NaN	NaN	2	19.6125772337292	0.330058442455848	0.2333865628484	NaN
	1-SYBR	ACTIN	T5		0.0914046325425681	-3.45158890439483	0.011158276261412	0.011158276261412	NaN	0.00789009281079733	0.00789009281079733	NaN	NaN	NaN	NaN	NaN	NaN	NaN	NaN	NaN	NaN	NaN	NaN	NaN	NaN	NaN	NaN	NaN	NaN	NaN	NaN	NaN	2	19.9000187353974	0.176117876954554	0.124534145082743	NaN
	1-SYBR	ACTIN	T6		0.0939798589200966	-3.41150458776702	0.00159930437815607	0.00159930437815607	NaN	0.00113087897097549	0.00113087897097549	NaN	NaN	NaN	NaN	NaN	NaN	NaN	NaN	NaN	NaN	NaN	NaN	NaN	NaN	NaN	NaN	NaN	NaN	NaN	NaN	NaN	2	19.8599344187696	0.0245510955405827	0.0173602461423048	NaN
	1-SYBR	SNHG16	C1		1	0	0.39719596830682	0.39719596830682	NaN	0.280859962649709	0.280859962649709	NaN	NaN	NaN	NaN	NaN	NaN	NaN	NaN	NaN	NaN	NaN	NaN	NaN	NaN	NaN	NaN	NaN	NaN	NaN	NaN	NaN	2	22.2531669565866	0.573032653737339	0.405195275298995	NaN
	1-SYBR	SNHG16	C2		0.9801858986098	-0.0288727032427829	0.172271316678794	0.172271316678794	NaN	0.121814216227511	0.121814216227511	NaN	NaN	NaN	NaN	NaN	NaN	NaN	NaN	NaN	NaN	NaN	NaN	NaN	NaN	NaN	NaN	NaN	NaN	NaN	NaN	NaN	2	22.2820396598294	0.253559018358055	0.179293301311985	NaN
	1-SYBR	SNHG16	C3		0.116264450256794	-3.10451805807978	0.00530118147484267	0.00530118147484267	NaN	0.00374850136916175	0.00374850136916175	NaN	NaN	NaN	NaN	NaN	NaN	NaN	NaN	NaN	NaN	NaN	NaN	NaN	NaN	NaN	NaN	NaN	NaN	NaN	NaN	NaN	2	25.3576850146664	0.0657809692276169	0.0465141694138715	NaN
	1-SYBR	SNHG16	C4		0.118042019992405	-3.08262758069499	0.0103961786000994	0.0103961786000994	NaN	0.00735120838655674	0.00735120838655674	NaN	NaN	NaN	NaN	NaN	NaN	NaN	NaN	NaN	NaN	NaN	NaN	NaN	NaN	NaN	NaN	NaN	NaN	NaN	NaN	NaN	2	25.3357945372816	0.127060815390353	0.0898455641856106	NaN
	1-SYBR	SNHG16	C5		0.33532868129372	-1.57635221005396	0.0078225803643784	0.0078225803643784	NaN	0.0055313996220287	0.0055313996220287	NaN	NaN	NaN	NaN	NaN	NaN	NaN	NaN	NaN	NaN	NaN	NaN	NaN	NaN	NaN	NaN	NaN	NaN	NaN	NaN	NaN	2	23.8295191666406	0.0336553314053052	0.0237979130597719	NaN
	1-SYBR	SNHG16	C6		0.341119375353536	-1.55165139349043	0.00495438461865146	0.00495438461865146	NaN	0.00350327896045477	0.00350327896045477	NaN	NaN	NaN	NaN	NaN	NaN	NaN	NaN	NaN	NaN	NaN	NaN	NaN	NaN	NaN	NaN	NaN	NaN	NaN	NaN	NaN	2	23.804818350077	0.0209535624078145	0.0148164060685811	NaN
	1-SYBR	SNHG16	T1		0.631717682363348	-0.66264813973271	0.0755350787044274	0.0755350787044274	NaN	0.0534113663693602	0.0534113663693602	NaN	NaN	NaN	NaN	NaN	NaN	NaN	NaN	NaN	NaN	NaN	NaN	NaN	NaN	NaN	NaN	NaN	NaN	NaN	NaN	NaN	2	22.9158150963193	0.172504405848428	0.121979035159979	NaN
	1-SYBR	SNHG16	T2		0.424949063360706	-1.2346381723216	0.0295032415396982	0.0295032415396982	NaN	0.0208619421597052	0.0208619421597052	NaN	NaN	NaN	NaN	NaN	NaN	NaN	NaN	NaN	NaN	NaN	NaN	NaN	NaN	NaN	NaN	NaN	NaN	NaN	NaN	NaN	2	23.4878051289082	0.100163017004564	0.0708259485480305	NaN
	1-SYBR	SNHG16	T3		0.199890876099104	-2.32271547226446	0.0206160655457247	0.0206160655457247	NaN	0.0145777597487683	0.0145777597487683	NaN	NaN	NaN	NaN	NaN	NaN	NaN	NaN	NaN	NaN	NaN	NaN	NaN	NaN	NaN	NaN	NaN	NaN	NaN	NaN	NaN	2	24.5758824288511	0.148794662897534	0.105213715139213	NaN
	1-SYBR	SNHG16	T4		0.195376524400746	-2.355670965172	0.00182537206084481	0.00182537206084481	NaN	0.00129073296241183	0.00129073296241183	NaN	NaN	NaN	NaN	NaN	NaN	NaN	NaN	NaN	NaN	NaN	NaN	NaN	NaN	NaN	NaN	NaN	NaN	NaN	NaN	NaN	2	24.6088379217586	0.0134788722853749	0.00953100199573598	NaN
	1-SYBR	SNHG16	T5		0.198158331039528	-2.33527447203389	0.0143027765905716	0.0143027765905716	NaN	0.0101135903169894	0.0101135903169894	NaN	NaN	NaN	NaN	NaN	NaN	NaN	NaN	NaN	NaN	NaN	NaN	NaN	NaN	NaN	NaN	NaN	NaN	NaN	NaN	NaN	2	24.5884414286205	0.104131604005306	0.0736321633279839	NaN
	1-SYBR	SNHG16	T6		0.193805883396778	-2.36731572734119	0.0125331920382573	0.0125331920382573	NaN	0.00886230508016498	0.00886230508016498	NaN	NaN	NaN	NaN	NaN	NaN	NaN	NaN	NaN	NaN	NaN	NaN	NaN	NaN	NaN	NaN	NaN	NaN	NaN	NaN	NaN	2	24.6204826839278	0.0932973431105005	0.0659711839801229	NaN
