# Supplementary material for: Cuproptosis-related lncRNA SNHG16 as a biomarker for the diagnosis and prognosis of head and neck squamous cell carcinoma
Source: PeerJ. 2023 Oct 12;11:e16197. doi: 10.7717/peerj.16197 (PMC10576967; doi:10.7717/peerj.16197)
Supplement: Supplemental Information 3 [file peerj-11-16197-s003.zip › Data or code/hospital data/20230420-1/admin_2023-04-20 09-02-24_BR009687 - Melt Curve Derivative Results_SYBR.csv]

	Temperature	A1	A2	A3	A4	A5	A6	A7	A8	A9	A10	A11	A12	B1	B2	B3	B4	B5	B6	B7	B8	B9	B10	B11	B12	C1	C2	C3	C4	C5	C6	C7	C8	C9	C10	C11	C12	D1	D2	D3	D4	D5	D6	D7	D8	D9	D10	D11	D12
	65	0.899732686445759	-0.116609997508192	-1.403404971768	-2.30357651303757	-1.70731481747794	-3.83309083573585	-2.43307892493783	-4.23949664171107	-5.22004423815656	-1.44406319013592	-3.25076246264075	0.31043072894056	0.0994910091908991	1.23123409812212	0.580720532807788	0.235831715546908	-0.327639462536126	-0.649081216806962	-3.62482913940687	-1.73248877756328	-3.60829199370886	0.170096248242828	-1.05297474202007	2.45329681237706	-1.74775595258825	-3.8571516382201	-1.53884970967255	-3.1327840129523	-3.53713982244915	-3.36478993863886	-5.75742699903617	-2.73881602458687	-4.36101717637825	-0.863773325637112	-0.405067294921878	1.24052311880087	-3.14331987755816	-2.07140778792763	-1.49524284113801	-2.63303421540934	-4.04253019449732	-2.67471271708882	-4.96631404230641	-3.31928283529192	-3.20959625689829	-1.93667056986504	-5.00105611158494	-2.73748548624485
	65.5	1.94942082063307	-0.252654994600618	-3.04071077216321	-4.99108244491447	-3.69918210453494	-8.30503014409413	-5.2716710040329	-9.18557605704052	-11.3100958493382	-3.12880357862809	-7.04331866905602	0.672599912704413	0.215563853246749	2.66767387926438	1.25822782108361	0.510968717018955	-0.709885502161683	-1.40634263641516	-7.85379646871542	-3.75372568472017	-7.81796598636959	0.368541871192463	-2.28144527437655	5.3154764268171	-3.78680456394227	-8.35716188281128	-3.33417437095699	-6.78769869472984	-7.66380294863995	-7.29037820038343	-12.4744251645794	-5.93410138660488	-9.44887054881849	-1.87150887221401	-0.877645805664997	2.68780009073521	-6.81052640137614	-4.488050207176	-3.23969282246634	-5.7049074667201	-8.75881542141178	-5.79521088702512	-10.7603470916632	-7.19177947646699	-6.95412522328081	-4.19611956804073	-10.8356215751008	-5.93121855353058
	66	1.79946537289203	-0.233219995015929	-2.80680994353486	-4.607153026074	-3.4146296349553	-7.66618167147152	-4.86615784987737	-8.47899328342203	-10.4400884763113	-2.88812638027207	-6.50152492528332	0.620861457881006	0.198982018381628	2.462468196244	1.16144106561563	0.471663431094441	-0.655278925072764	-1.29816243361444	-7.24965827881465	-3.46497755512632	-7.21658398741806	0.340192496485315	-2.10594948403912	4.90659362475424	-3.49551190517752	-7.71430327644214	-3.07769941934492	-6.26556802590403	-7.07427964489835	-6.72957987727693	-11.5148539980743	-5.47763204917374	-8.72203435275469	-1.72754665127445	-0.810134589845461	2.48104623760173	-6.28663975511722	-4.14281557585474	-2.99048568227704	-5.26606843081856	-8.08506038899634	-5.34942543417662	-9.93262808461213	-6.63856567058576	-6.41919251379761	-3.87334113972992	-10.00211222317	-5.47497097249021
	66.5	1.79946537289146	-0.233219995013599	-2.80680994353787	-4.60715302607696	-3.41462963495917	-7.66618167147215	-4.86615784987384	-8.4789932834185	-10.4400884763077	-2.88812638027889	-6.50152492528457	0.62086145788345	0.198982018376057	2.46246819623849	1.16144106561143	0.471663431096545	-0.655278925066227	-1.29816243361813	-7.2496582788113	-3.46497755512524	-7.21658398741863	0.340192496480256	-2.105949484039	4.90659362474935	-3.4955119051765	-7.71430327644691	-3.07769941934401	-6.26556802590346	-7.07427964490279	-6.72957987727818	-11.5148539980714	-5.47763204917226	-8.72203435275583	-1.72754665126752	-0.810134589843869	2.48104623760435	-6.28663975511847	-4.14281557585406	-2.99048568227522	-5.26606843082016	-8.08506038900362	-5.34942543418055	-9.93262808460929	-6.63856567058485	-6.41919251379215	-3.873341139731	-10.0021122231702	-5.474970972493
	67	1.79946537289271	-0.233219995034801	-2.80680994351485	-4.60715302605252	-3.41462963493041	-7.6661816714676	-4.86615784989465	-8.47899328344511	-10.4400884763405	-2.88812638022432	-6.50152492526877	0.620861457864351	0.198982018422839	2.46246819628527	1.16144106564622	0.471663431076024	-0.655278925119603	-1.29816243358806	-7.24965827883506	-3.46497755513388	-7.21658398741192	0.340192496523287	-2.10594948403821	4.90659362478959	-3.49551190518082	-7.71430327640201	-3.0776994193497	-6.26556802590892	-7.07427964486891	-6.72957987727648	-11.5148539980859	-5.47763204918522	-8.72203435275208	-1.72754665132618	-0.810134589850009	2.48104623758502	-6.28663975511017	-4.14281557586213	-2.99048568228665	-5.26606843080583	-8.0850603889387	-5.34942543415025	-9.93262808463942	-6.63856567058383	-6.41919251382956	-3.87334113972281	-10.0021122231684	-5.4749709724702
	67.5	1.88159592674538	-0.148368281393516	-2.69431427638312	-4.51269937091149	-3.33610413368922	-7.60306682912341	-4.77196865382393	-8.39689059563398	-10.4485338894998	-2.80242611941367	-6.43904427192774	0.704660306474011	0.285487985632074	2.47133946209954	1.18492081005684	0.572969078087795	-0.594608388719394	-1.21226505600544	-7.17499769713339	-3.40518770203198	-7.11390897759742	0.384501950835102	-2.05938136509712	4.91782898374413	-3.34668474130979	-7.63054598732572	-2.9893715940417	-6.11069420430874	-6.92442012663787	-6.58680643329114	-11.4305819276587	-5.37871263485931	-8.61936853149541	-1.70435303203158	-0.782301870458582	2.58156037224035	-6.18220603929319	-4.10474773304963	-2.91309321677812	-5.1038451146128	-8.02117051115999	-5.3909421024245	-9.86227124525351	-6.63675289155742	-6.3545985495208	-3.86239840980471	-9.89035020185736	-5.40897271853299
	68	1.41285983668678	-0.620052042185023	-3.34209824999624	-5.05555442534092	-3.76070155546046	-8.04947351245636	-5.29450815498512	-8.94305117746217	-10.3116556285601	-3.46384156472345	-6.83444590789202	0.162518146510536	-0.288210240549915	2.33506796639347	1.10898047499148	-0.0839291554869988	-0.931866035285339	-1.82040940085022	-7.61098887954796	-3.73734053731732	-7.76098134402258	0.0800909261254219	-2.34739777206994	4.83313891813867	-4.27892186124745	-8.13451477424758	-3.50930028020559	-7.10144948391667	-7.92027093578474	-7.45521460858095	-12.0228445533759	-6.0327667337815	-9.39710622288942	-1.80380230291757	-0.846362734678564	1.94595640531406	-6.77689840065761	-4.39368488112882	-3.40505634278003	-6.17555824669557	-8.4661901545112	-5.05580439206096	-10.368060760345	-6.60178078848742	-6.69133323922426	-3.95812525382024	-10.5383648981086	-5.76419792606958
	68.5	0.185148002251196	-2.0879077725981	-5.05335878267277	-6.50636970563971	-5.23041823608293	-8.45145978481423	-6.80094020700801	-9.67611684139843	-10.765903786731	-3.6625675373906	-7.54972873477493	-0.766044868263975	-1.08879214965049	2.81655085488831	0.37534082877778	-1.08826424948035	-1.91448464057709	-2.32515746768308	-8.71335279303162	-4.72293930041081	-8.94398855726871	-0.230431262629338	-2.97833203460607	4.88813515915456	-5.97239593363804	-9.40897364721479	-4.70148201314839	-8.79734362070565	-9.29208406961141	-9.361191349058	-12.6515191891616	-6.96762707321921	-9.77543941660917	-2.5028939219203	-1.90543135267046	0.824976516187405	-8.3988900665762	-4.49129302439445	-4.23610490189003	-7.76019440220546	-8.93195891485789	-5.04978677605163	-10.767288006298	-6.88149416901058	-7.86900575127152	-3.87088103244508	-12.1813818396639	-6.91050058935105
	69	-0.968403377013658	-2.79299884215504	-6.29604631560704	-7.52153879471928	-5.82701877246183	-8.48726159611999	-8.36115418610598	-10.10266697034	-11.5814672050765	-2.94498174734451	-7.87094320064114	-0.741565530471348	-1.41963494863938	3.1347226154212	-0.532240690231731	-1.82071086808617	-2.83103616896801	-2.60852050760241	-9.47961257972406	-5.51674279794264	-9.5715225220352	-0.540927495847654	-2.82314473071654	4.34743737238904	-7.32911311213195	-9.14309156388288	-6.07794129371712	-9.60055621643812	-9.89297863164973	-10.2285457285994	-12.2366906584311	-7.31397474703783	-8.82427416985445	-2.24196448689577	-3.12144269350563	0.0903905799748941	-9.66861931326616	-4.40482723520199	-4.93491819638371	-8.00233864004838	-8.98024726543542	-5.67618245666716	-10.6891421946136	-7.6740800892245	-9.06609346497737	-3.94593834837059	-13.5749241461994	-8.04931041590288
	69.5	-2.43275285157932	-2.19469431537544	-6.5913249295935	-7.79181596641683	-4.86004032744063	-8.13841406740812	-9.62725478723519	-10.4013693816945	-11.5195707996943	-2.91657682901268	-8.15520071655442	-0.84174863716828	-1.64080551202989	3.09449969249647	-1.15863265847423	-2.56148234900195	-3.2690398640791	-2.5217301131828	-9.41146937042572	-5.87702518959259	-10.1347832963759	-0.646793582938187	-3.21174714232882	3.32530742984591	-8.39996028179803	-8.25474308959895	-6.97412275667421	-9.80179936778438	-9.9983545262694	-10.1714183377597	-11.6225550220026	-7.526036682621	-7.950029130046	-1.55675544714097	-3.5326675486873	-0.588884765673811	-10.2874102742716	-4.32164190024503	-5.32290093130632	-8.19124304884156	-8.31830338916484	-5.35872660767035	-10.2923487062048	-8.25288769964311	-10.3927745699958	-4.15669743924451	-14.1153837062161	-8.28625378796204
	70	-3.79725721758365	-1.58983659041496	-6.42735289068992	-6.62478981840331	-2.70092960758285	-6.79290012495466	-9.67119999964484	-9.36144359808111	-10.4696567250872	-2.20038427061957	-8.00368859715036	-0.562888217484044	-1.44341037269191	3.76474022846173	-0.628578895150952	-1.9811591319816	-3.16643066216	-1.3653795676687	-8.18053008756334	-5.55325054567533	-9.54012910136072	0.0429283436440073	-3.97587946974784	3.42150895339432	-9.49371326482503	-7.362739007497	-7.08802660280628	-9.24079122128057	-9.69579797527774	-9.25448584882031	-9.58415288295657	-7.56774137117702	-6.92466191536141	-1.59276353549058	-3.84117297789555	-1.06551102057517	-9.54862877888706	-4.19315149972829	-4.49303643142571	-8.00917365013333	-6.41250003697189	-3.99711204110207	-8.77871339353362	-7.56023736536781	-11.2626491822557	-3.7437089951494	-13.0921742691605	-8.06104617959431
	70.5	-3.31658863826266	0.133882901455877	-4.81757209017951	-3.51562012443299	0.436774358538514	-4.96663501282853	-7.20074805860702	-6.98530854045146	-8.9651075107389	0.758790313165264	-6.3930658745744	1.26559195011748	0.0417246587335853	4.7893396374472	0.685806631381695	-0.24866030134416	-1.79600866658558	0.548054563288474	-5.65179111321612	-3.84693517295381	-7.06512366200303	1.17816122169484	-3.59430565445803	4.45358227186068	-9.92391948504894	-5.28360993996819	-6.6677576982247	-7.61715404280812	-7.6755484815244	-7.2168667113832	-5.42329617013422	-6.74884114563656	-4.2906025641654	-0.693488704225501	-4.18865689201732	-0.930259713106238	-7.87247992477398	-3.58202055440245	-2.87378647036309	-6.72740619348292	-3.84180590748338	-2.50364622977213	-5.90936877274703	-5.61788692800553	-10.6700392658299	-3.07926436702707	-9.9190276148928	-7.75135915555802
	71	-0.787648307487814	4.97092016384602	-0.222057329868392	1.49662525524627	5.06098376549897	-2.02321242749235	-2.03351292847924	-2.56075752623258	-5.79069839585452	4.78643796560391	-2.97190764155687	4.28213636303974	3.04207615896166	7.13684087872559	3.0478133289788	2.42403207908535	2.20711643175343	3.69435527222288	-0.500359049442466	0.0201289333745081	-3.68268556420372	3.70666314408828	-2.81882876977829	5.70385133892052	-9.24105748228828	-2.07835158785076	-4.53145106318556	-4.73899145137068	-4.11339345127919	-3.98221008123062	-0.76651877364543	-4.39020398049615	-1.08581978106952	1.0400369724174	-3.05922397509323	-0.162250836184512	-5.52911072024597	-2.02279183758913	-0.880483597208922	-4.60467163175338	-0.33338064894906	-0.705705339529231	-2.4812176197704	-3.18493908824314	-8.81885238580765	-1.87977098409181	-5.24661857444903	-5.68721027831054
	71.5	4.18039047848697	11.903625167752	6.77164085383231	9.11824604164349	11.9814919929105	3.15119179508611	6.19766677659345	5.18757560759798	0.447807369910834	10.6461188966163	1.69191381770577	8.63791343581892	7.68534420945969	11.6227260439335	8.64085578233266	6.9801207214615	8.55737875278561	9.00849846560436	7.71651695013253	5.89709915986435	0.772849265720481	9.14907615734717	-1.17609521805969	8.88965085138921	-7.17374599610707	1.4277384603912	-1.17387998824415	-1.43368784679456	-0.554570079781115	0.13589999431656	4.78314677049377	-0.96226402188006	1.58596308054223	2.84069556889403	-0.44375050469705	0.701874718177976	-1.23087569191887	0.91255078391282	2.03021336292909	-1.70730518607388	4.4136152050711	2.29895302114005	1.82850093638899	0.76343660376051	-5.66342860622422	0.840239993773196	0.581844697369547	-2.08415344541817
	72	12.6017967803788	20.2690439318935	16.1399461425528	19.6901008992905	20.8447362174404	10.2888010453565	17.8961465763231	15.5238810286661	7.79553544994133	20.0460222844708	7.96672273366448	15.0688451211246	15.5962036143267	18.103058801635	16.7580550124518	14.1594108865632	17.6057208695179	16.0781030367339	18.3108407802669	13.5693564238511	7.51394203729336	16.4734985501087	2.81935590331045	14.6676266756954	-3.73337414376999	6.12882822289623	2.52615318626732	2.40349526429952	3.67095205084399	4.84272913474354	11.6699064268457	3.28480824104361	5.31398882715746	5.42189387810276	1.99778822495909	1.62918572056873	4.24367993318504	4.90870140963085	5.26143213242449	1.96431778446549	9.42413142501528	6.35698923337031	7.29077249530292	6.08368954159982	-0.908024054635007	4.60786684392463	7.86615612454193	2.41295652580806
	72.5	24.3802931864585	31.7948834797153	29.141612679397	33.094716950634	31.4081243283214	18.6406344297071	32.0740145708494	27.8751558620465	16.149785984121	32.548963962629	16.615637568441	24.2312609313392	27.144060536633	27.309926614085	26.5922829491927	23.2252775878166	29.2346838365812	24.2981089687195	30.8590357918546	23.4896592221388	15.7984861765628	25.7696022661311	8.72560760740464	21.7161795995733	1.07739546596349	12.196126803998	6.89873024622523	7.73014650227503	9.26071295260942	10.5209324934023	18.4198914801826	8.57396147785664	9.91926823506765	9.51587288956694	5.01012476217909	3.28542990366083	9.85875830551834	9.83520759148223	8.72954366237013	6.38649382431845	14.6248030562563	10.8438180268689	12.8286058392208	11.3267600368561	5.10775071109174	8.98188185832163	15.2202347881531	7.92434135688779
	73	38.3027073907318	46.5283074366424	44.803007465298	48.9469795425697	44.3702857867358	28.6228276994675	48.0219998733821	42.1387427737043	25.8491956525188	47.384338718251	26.4036830288966	35.3868483581977	40.9953008814954	39.662306107072	38.7987640820609	34.2526786373625	42.6067316161049	34.5859676289398	45.427586171902	34.9629207569898	24.2743676558558	38.3234707098863	15.4037250391671	30.407180387109	7.07113292717452	18.225177525058	11.6493178508433	13.3653750379569	15.0867824120107	17.2568792743222	24.8901242923231	14.4990487239417	13.848486736217	13.804422295435	9.29451517789653	5.82759407255736	15.8143323106854	15.1269694541052	12.6286793094325	11.517874346772	20.6718579678615	15.7348833709688	18.314201255282	16.8049207631914	11.5810417697687	14.1701105833483	21.9382904380712	14.1946065753763
	73.5	55.1885001729734	62.9639835805788	62.1482638004344	67.5383299213548	59.6957235669859	40.1081945127191	66.4798401445501	57.3653788616562	35.5807114610943	64.4510862510778	35.7186660080854	48.3607713835956	57.3470500809541	53.2565251191992	53.3894384073004	47.9280224947133	57.7708367954933	45.8428958098539	61.2060720579485	46.2081896670456	32.6424795016027	52.3709214951894	22.7781309557816	41.1996239106044	13.2922872389779	23.8971569102251	15.4749084546077	18.1711009221053	20.7728714592798	23.960442702959	31.8141936665623	20.0576128892564	17.7462905495034	18.636938147175	13.8232321861558	9.03097573996365	22.0182101228518	20.0130391700829	16.4649602354153	16.9669743917339	26.3131436077353	21.6826974122674	24.2057905125449	23.1622594628492	18.2333815505538	19.5686884322144	28.4825321369237	20.1090561395624
	74	73.6281736983967	81.2202193424865	80.5425842513008	87.8428406003264	75.9053662628857	51.7224151896052	85.8768550996518	72.0822632443701	43.9017962228178	82.5148931740777	44.7597288660494	62.64297275698	75.8347382128603	67.6662602635476	69.1162594715765	62.9730083727589	74.3615392970113	56.6248964493723	77.2216342028589	57.2971985706207	40.5400546290983	66.2457592879771	29.523159970007	52.549488093792	19.013557369751	28.6364737433036	19.1620512536646	23.2865599081539	27.1162763199876	29.8307450852657	37.4973200898031	24.9459085895368	22.371472186871	23.815694565517	18.2094499672552	12.5287901673219	26.8895613132894	24.2592026372801	19.923013917862	22.1499126725329	31.0481285113418	27.3433697679529	29.9371308194942	29.1705053161456	24.7040930891684	24.5953183672819	34.3203981493522	25.7181071673126
	74.5	91.6297299641735	100.416207375002	98.482480644719	108.356232194747	92.1274103573742	62.3524914869053	104.277023569595	84.9294410612598	50.9671741680898	99.9663006397914	52.497295738546	76.5536000015704	93.8263286416699	82.7849121793211	85.4314733583657	77.6221394643047	91.2381718404348	66.2215167183469	92.9269001183176	68.1684659162819	46.3453514765409	80.0394889110958	35.1827738209001	63.4121525344514	23.8764825481289	32.1513712500495	22.7141715314876	28.2327091029287	32.7343520779438	35.247384948308	41.5926599031146	29.4648729309566	26.3851839536583	28.678880959448	22.8057794400202	16.5258668515295	30.433460865463	27.2761572571342	23.0792044919855	26.9405096351731	35.7132389344744	31.4176316212879	34.9503752074539	33.6878574081146	29.9402241013443	28.9870485060269	38.4931197163594	30.6760567152579
	75	108.423656852337	117.450563585022	114.178174253371	126.893215698922	107.584444782107	71.2133638676922	121.998752293368	94.6936502782068	56.3307513338103	114.755711872153	57.8306120637917	88.0130468138559	109.712638821022	96.4188403500935	101.117514621121	91.2667868022156	107.158524104349	73.7510213347556	107.125460471378	76.2635200395402	49.6472233566864	91.9947413939127	39.7068812894445	73.0015201357035	27.3899113114066	34.4230433224296	25.1036577320472	30.8957929313034	36.9123559836507	38.8124450842472	44.7283638535333	33.2171221891439	29.0110805848578	32.6863202241278	26.1648977861622	20.2885143299644	32.8536506810715	29.1878701107275	25.2023700192025	30.7800126140876	39.5634711062375	34.6079957081593	38.8353672543653	37.3660758133828	33.3002063008153	32.3648635353892	41.2125446683135	33.8336281817406
	75.5	122.017519874539	130.327872018374	126.655372699682	141.670815335882	119.655536185831	78.0876440442347	136.473838501995	100.9839091123	60.8323591812349	124.469191432423	63.4795148768516	96.2184956678137	122.59767515142	106.91693880987	114.244973402456	102.912519529395	120.60104623462	77.9684015002515	118.060260944533	80.8781745779999	53.3032597833909	99.793340934197	45.4572514043773	79.893778405477	28.9208163260874	35.3221844939944	26.8965770355874	32.0710367200646	39.2198265344045	40.0232904990443	45.9573643052736	35.4189587994774	31.0127190024534	35.2820954159499	28.3670661308685	22.745318796758	33.3805813488977	30.2723145595073	26.2198513826702	32.9226451745349	41.502291002551	36.5051115179118	40.606068954481	38.9483182959877	34.6948953833128	34.3062203537705	42.1173318149865	35.4604598416697
	76	129.430762510479	137.702265103876	133.349080696936	150.682215196086	126.176977571717	83.1415485320158	144.299616327665	104.627313550322	71.9335519610644	128.900517720701	78.8800544365199	101.243590804316	130.220052989057	113.355341927209	122.519070189307	110.175650442318	128.96045132566	80.746189042628	124.045070228476	84.6058774810438	63.59876638751	103.543654258701	60.2396214666393	84.6676722075198	29.2897428448147	35.4164274156595	27.950487354068	32.8882380028591	39.839562709726	39.870989221553	45.4811666263751	36.2916141511398	31.9739078790986	36.5635148065953	29.6473494642004	24.3554892558827	32.7163021542767	30.5964602724728	26.869210356588	33.726920852352	42.633332022836	36.1360748721417	40.7274351162666	38.8996773714482	34.6392677859666	34.9937224387017	41.1718545607577	35.7066473352355
	76.5	130.668808416541	137.455737586756	133.639813052977	151.7357373863	126.993278688341	90.4174347811549	145.389266623716	110.670208668721	95.8867372308007	131.306127752129	109.053384831147	106.554710536986	131.116863389863	114.625556306974	124.483446866948	112.26366005948	130.972664146121	87.230407006701	123.816328846083	91.9281204122141	83.5820660854972	106.508031651246	88.145677428252	90.2366860053397	28.8599563545694	35.5338001216123	28.0587687983359	32.6862840584693	39.3306714950365	38.9440901332366	44.5096447875066	36.6665691892889	31.7887133612118	36.7537297903419	29.6363122205908	25.7936931577852	31.877982311878	30.3384012616527	27.1629811623685	33.5092726103755	43.0002219645615	34.7271979102717	39.554101600171	38.7070155138007	33.2532033732866	34.7194813639248	39.0481618653343	34.5709692143405
	77	125.502669604372	129.766626257179	128.305669046123	144.934524652754	122.059813457309	100.531493407545	139.754877828931	121.261687984306	129.325544380448	132.06363938075	148.500349058643	112.414925124174	125.116086087398	109.839968378698	120.259631618546	109.430665984688	125.772467222266	98.42059534388	116.971532475442	101.932788327564	109.153152459854	109.483972529559	122.082258101212	95.6921396967008	27.4815106914182	34.8823690529622	27.6069884033669	31.6516942786454	38.1311013900925	37.0072861204985	43.0885580732818	35.7382539445138	31.619361208512	35.9142172452345	29.1305147454274	26.4883955904986	30.6389538766616	29.9684372941309	26.768767475002	32.545713341418	41.9893425612573	33.4246213915278	37.9130652178623	38.0736426074761	31.5063173172195	33.5322276625686	36.6350270053438	32.3791602280837
	77.5	113.163037539305	116.265374711871	116.929674928371	131.608575264732	111.292170965026	109.66396001081	126.746563158733	131.512129000254	164.207144288877	128.492119973313	188.910447159032	115.45149544189	112.738222484785	99.3202620516851	109.606813742472	101.584645752038	113.884755656434	109.967538392762	105.127886988554	111.33453198708	134.34720723357	109.413918038411	155.623758085901	98.6972794152508	26.3214416444375	33.7164310280938	27.188910871554	31.2739973704341	36.3448510290426	35.2979711466371	41.3875573735326	34.2507260247745	31.9354554531419	34.6519862837266	29.1219541425453	26.3423376350266	29.1890784086518	29.3252206649349	26.0938418122533	31.7028286849975	40.5730836625386	31.9193473353153	36.5186169259775	36.8805831511759	30.1036264259132	32.2536205238125	34.2505264760759	30.6818681802422
	78	96.3976549034442	98.1504732089839	100.285395924506	112.545460824507	96.2236724921923	116.023777289445	108.956270179086	139.007309496515	193.922515153624	122.3028037539	221.325376445529	115.900284469039	95.5640188989058	85.35130314198	93.6693683665669	89.3560558881537	97.3510042629837	119.497514786752	89.441622046073	119.399481172345	153.8162266977	106.575236532801	182.234727020768	99.4251906486788	25.7767703741729	32.7934902977964	26.5036155448983	30.9612985415121	34.9627463964038	34.3554055198781	40.372382732622	33.3433458082183	31.6908874087641	33.3800130360109	28.9603902610497	26.4930325186668	28.683446677027	28.712234127576	25.6857681006489	30.9396984836716	39.2996598856021	30.4239162993936	35.8538623732581	36.2945337259167	29.116470809017	31.381867419761	32.2750342683889	29.6371544847419
	78.5	77.8517564547945	77.7082226386513	82.0984850695616	90.290582007634	79.1014551100043	117.433272057979	89.2995175333826	141.749549323403	205.113697769091	114.045450572317	229.182874217261	113.06385976877	75.6415422233924	70.1227717465726	75.9855727399257	74.7520388222664	78.3938535711569	123.593314373585	71.9684713690358	122.07772322197	156.303595329985	101.361550182244	186.694260035006	96.475047421908	24.8671968448892	32.0928173097884	25.578875049656	29.8135718844665	33.6728565210386	33.5129048366318	39.1590425246205	32.1752415654032	31.494315029046	31.9769058636261	28.6069288396057	26.6686445919598	28.4389495240024	28.0887107201863	24.7405180449499	30.1156959818533	37.3167602547903	29.678007043613	35.5107063667983	35.6526994113732	28.641244316119	30.3194413987733	30.5914398053206	28.8970731223258
	79	58.674575985718	58.0228764730644	64.1824693050003	68.937488437997	60.7586575964699	106.294294599628	69.3693349368629	130.25368962882	186.717436930711	97.77763278323	203.447775102991	99.350529933994	55.8890247499596	54.8963808111153	58.2945654414124	59.4823631413133	58.9296180715306	113.692583279212	54.9022172302289	110.697326224292	135.697968446773	88.2445433827166	162.895349869892	84.423709225312	24.1086850158589	31.0801206072194	24.6790906413171	28.7201432572915	31.9445931182121	33.1256789619106	37.6691706340876	31.0453868513887	31.3658532123292	31.2413685972089	28.1983824841017	26.0811252685852	27.7381308717812	27.183143790907	24.0201395865428	29.4508774563159	34.8900146908933	29.513883500821	35.4477523736043	33.7162669227486	28.5890945440329	29.1057209803429	29.5767431881421	28.3850524075207
	79.5	41.544672387206	41.3371138307695	46.7443838185918	50.0873983853508	43.1907980048819	83.731131370203	51.350412654051	103.822991948673	146.324219661209	74.0937710846405	156.154714976154	76.3393614725021	38.5815145416299	41.1174325016294	41.1161917981268	44.7381545601395	41.7765534845437	90.2271293140933	39.9295297353524	87.3516853318665	102.531270070169	67.1114268634773	124.191787377595	64.7407891100278	23.8711792220861	30.3536404755112	24.1936495227561	27.3950752597769	30.9064712881562	33.2132501700364	36.5856297522561	30.9113190862736	30.4705381955219	30.6682299675857	27.2345203037066	25.2088991151287	27.595851454323	26.8200322241421	24.1698803272591	28.9482458533418	33.0761719318625	29.5505481446779	34.829869981244	32.0766574836321	28.4764457354876	28.2463718949554	29.1366460595154	28.4706351509363
	80	28.5822544337876	28.1350489668024	32.2818016618589	33.9694087708743	28.8263952915007	59.9058284929554	36.3759246800389	74.9350661527712	100.17042929771	51.5335562085733	103.511889575957	53.8229780795012	24.6497115757602	30.2033198383587	27.0547289307104	31.9869057728177	28.4328164594587	63.5940188521687	27.5060754369347	61.9796035905303	68.7878188922987	46.3980789028706	82.5684527043376	45.7506242549346	23.0004909860281	30.0570793546273	23.9709198347983	25.3019328218001	30.3444260131759	33.3015585400318	35.5268946700289	30.2365417729288	29.5310252174338	29.8603563212841	26.5321895625382	25.1873065184136	27.8590949150984	26.7750542556135	24.105571551836	28.3204021358165	31.3898529266518	29.3978133989841	33.9877521127424	31.2391764945039	28.0124631974367	27.4545819676522	29.032006722648	28.3842879817054
	80.5	18.6714974005367	19.0042070262365	21.9992941871701	22.0048027525471	17.9367612551481	38.1624995846206	24.7023995671697	48.7367443591163	57.6434150066289	32.3713167073721	56.2550525563648	33.5881283053309	14.7059156827674	21.5355898637162	17.5403399535868	21.7626341209206	18.2237935665299	39.317473315821	17.8661965650661	38.1978177495262	38.3724545292854	28.8528313923104	44.1224730506321	28.97351604986	22.3894804451525	29.798626236083	23.8762123620753	24.0488753544004	29.8026372280148	33.0924030149989	34.4388995916539	29.1996351015606	29.5788349208109	29.9392162271027	26.5149064359125	24.9346252631652	27.9282528035771	26.067120353492	23.8711304645715	28.1809126560393	29.8320162763627	29.6745997718419	33.4259424052274	31.0196277288842	28.1031420506182	26.59645914684	30.1858899533992	27.743799498685
	81	12.0430225710563	13.3445771634432	14.1063171950142	14.3372875956455	10.3169439086363	20.0390636640752	16.1761243521952	25.9747266265014	25.4029205348734	16.4571246987326	22.5619309173034	16.2118404901626	8.80722443960121	14.3392720238115	10.6489279104839	13.9440504715028	11.0003945560285	19.5842457789573	11.0314467749248	18.5921471843641	16.8057576037544	14.398593767248	17.8376913330545	14.5360135286772	23.2706301612768	29.2059105078187	24.8486395573819	24.5210456463202	30.2710631972352	33.726948325437	34.0104176422358	29.6779023917072	30.6751959023927	30.6174756123194	27.6583680143094	24.1741232384916	28.3594998870718	25.9891123478525	24.5534322563868	28.0446559093971	29.1131677509717	30.6453331337988	33.0899138775377	31.1821440329873	29.1324620743374	26.6056588162654	32.8413851701965	27.3405954121142
	81.5	8.23528231907221	9.45193541322868	8.46147665683145	8.91072881803956	6.5233784673315	9.65381515704922	10.3642728853138	12.1990518754652	8.7761267048823	6.93473691689951	6.80652803426028	6.53574856140091	5.40103328887028	9.16477114443313	5.83015023694327	8.80561501614	7.07061163731549	8.28455182777572	6.58709703115181	7.21963592292911	7.63871976820775	6.26189064061509	5.97034415045084	6.37796600790142	24.2958250506247	29.3073704976125	26.4840338577764	25.3297311920883	31.4050269967292	34.6637767621592	34.5218260641801	30.9164977301687	32.8992246341309	31.4786206631233	30.6313478014584	24.7857101991316	29.2719130068359	26.6823350036078	25.0720858930641	28.1712617362235	29.84483776846	31.7839309562817	33.2672902997695	32.7598750329095	31.3621425753934	27.6828219967388	36.6017879914806	27.6115640066515
	82	5.71404604850972	6.1177172296662	5.44610054838466	4.86607905956805	4.7761245325126	6.62367389943478	6.44214575550842	7.42336392059701	4.26164542098337	3.76780933686996	3.11936538084524	4.20256135362803	3.34463354232201	6.07929976387493	3.79415582594072	5.38825667283061	5.01051458878186	4.50108542564152	4.44407815201009	3.48564589629234	4.91386090220459	4.24151074850658	1.81588499311306	4.20626279164287	26.3949146044619	31.0843512367769	27.9289233722683	27.6493042997951	32.4004690139786	36.6841302252393	36.1783210266505	33.1137493706351	37.2771633767376	34.3427206283181	35.7863983692852	27.2932578439999	31.0482172499511	27.3784684635638	25.2518731079601	29.5256204507558	31.9335163024282	34.0919959473446	34.7443556797539	36.6578081570427	36.1262816312097	30.6371270222504	41.9859743692367	29.1100682465429
	82.5	3.86859072582359	3.81157970410476	3.8143451533918	2.79486506540587	3.2662984557295	5.45614553875873	3.992118275005	5.02309872592832	3.60471325111774	3.05965232056928	3.48175963508817	3.33004489519294	2.52728874041389	3.91460544319563	3.06095684857343	3.21624243508984	3.42437938858404	3.34756985384882	3.27516456036085	2.40844821672641	3.4102094735228	3.67648907411166	0.721269180073875	2.99115633149194	33.0183797292199	36.8270766130809	32.1919315049197	34.0861735929776	37.0606931654194	42.9292075714486	41.6099536631148	40.5590817223026	46.7839861847081	43.1787104197513	46.6266270400058	33.7850340712068	36.7578899663473	31.4243089759205	28.8881592961554	34.1646854285991	36.9563910365404	40.4646999392294	39.6469165019431	44.7308498065082	46.8213508360224	38.7048736487179	52.5732463297759	35.0575430041284
	83	3.11900079751638	2.1831022977907	2.4596467692773	2.2896853518028	2.54650335968654	4.22852385278151	2.42973903875151	3.03167340171274	2.73744099704169	2.5355052604321	3.67736274641425	2.86249937096204	2.15083303775464	2.42160508632941	2.08626428940062	2.52494115572466	2.64536400803667	2.52276049284961	2.13831498631419	1.60854249961994	2.36470260895828	2.74667234218327	0.770061327987776	2.06313762060313	47.1026017300051	53.0765009249616	45.7647255223265	49.4258254828275	51.5607878703805	59.0802619248484	57.2091422688807	58.560592031014	66.6674503096479	63.0370454476518	68.343893678562	50.7810011816777	52.5852270994741	45.1097787025238	40.0802387296995	48.307595484835	51.1172929925172	55.8018951807506	54.0020214928282	62.7156381544943	68.1685576695001	56.8364804255751	73.2497547061662	51.110763439853
	83.5	2.30083120468453	0.775502570063509	2.01524031862681	2.02955824488475	2.38052878881388	3.52111000960178	1.6579569027536	2.25928907711818	1.81880811389328	2.25818495477483	3.61969569480652	3.02316508990344	1.55318359789817	2.19377219556912	1.52234429425278	2.43267533461631	2.69558535147905	1.64454428167085	1.69195992027977	1.22789710800521	1.57459822097798	2.25427420507015	0.377375966898171	1.73467433300738	68.0375951802942	81.4347676952576	69.8487470271464	75.4887234396555	75.0248184813756	85.2424204601754	83.0473200852448	84.7095277945987	94.4895937989851	91.3281516846436	97.3400044899059	77.5561553436501	80.9296395201865	69.2375314320197	59.3934429332433	75.1272848158354	75.5416024490173	79.8583508662493	78.0095777727203	90.8204142905354	97.6966972720968	82.6103335011078	101.758002995567	76.3901338890312
	84	1.33230384524575	0.592388657355457	2.16854052070772	1.75292351863271	1.77949817564757	3.1377367065358	1.40989115957996	1.65216477170344	1.32489671827432	2.60308552214394	2.96927893559069	2.74023881612726	1.01224457026518	1.88391652378607	1.53929113337188	2.0228820013117	2.67651082497395	1.14074546875457	1.91234277832672	1.59039964952478	1.05590427116215	1.71387601601435	0.771152094054855	1.58459559359346	91.7535986181902	115.38274117555	99.5755095409651	107.047374932992	101.276232852213	114.611090982711	111.376551815501	111.522069489067	122.878534546521	119.861862216109	125.949203191139	105.476084837082	116.701242872886	98.8419627044182	83.7461188442705	107.968283804661	101.810781438246	105.466374542418	103.922529949423	120.417347459234	127.320904769292	109.336421131346	129.561252916844	103.993444148575
	84.5	1.0736079165016	1.30704654038357	2.13429164163875	1.85034556123844	1.2653465386984	2.79793933356359	1.11684424512976	1.37938208025628	0.907114238906843	2.77863633772074	1.77779591202449	1.77664796726708	1.01475882246723	1.01191722846249	1.68029095430632	2.19876217421393	2.1567155817167	1.23965672842013	0.94044928063829	1.71635614646993	1.34740421967842	0.930983866005022	2.00490143452691	1.35637245584724	113.35792061994	147.938131335402	130.198922496543	137.858727763989	125.865425963859	140.909395109632	136.697828450259	135.021221513643	146.733082406098	144.233867990624	150.465868557655	129.689606692667	152.195740197006	128.457828183116	108.198289061621	140.048356168372	124.550859623479	127.313760760933	127.190045119411	144.890808066407	152.055544311893	132.488369429611	152.457539787669	128.615994045492
	85	1.14524709629785	1.83086146741897	2.25573401380183	2.39281410826885	1.35976022193603	2.76250874225747	1.13456626877479	1.67478974270739	0.730399376290393	2.47703450341783	1.04003078481497	1.30140310644936	1.20557833546547	0.790466490926235	1.84239077418982	2.6111786553692	1.89405193313689	1.33784904439557	0.262760382834017	1.84305591178253	1.19781426357378	0.761269920826862	2.42454458709017	0.978625309241522	126.309621251127	171.519432972882	154.040286436354	160.998882358055	142.160299977104	157.695269256144	153.150561188763	148.373486600587	158.79737412436	156.006330667044	161.959407178994	143.747726098126	178.944673064373	150.264429284027	126.033075368621	165.265196818833	140.097236203463	140.918798706312	142.069188485901	158.559309567974	164.480064839029	144.272827141749	163.233576762835	143.192330589707
	85.5	1.00318376865374	1.98797654779082	2.60629355108324	2.45076728574719	1.26529466097952	3.13221867919145	1.57013147654391	1.78190502592247	1.5724453852564	2.08031075792775	0.770259400331838	1.13762624267326	1.34249901326973	1.14221272695693	1.74501845332463	2.20758337832029	1.4662899792969	1.37728493143192	1.34709908406637	2.22345194456852	1.29363521477859	1.19507832033548	2.57832721007139	1.13809087947334	122.397585093347	173.115352891362	158.290041973102	163.907468221608	138.072244383374	153.770497422106	148.153717610474	139.373411281356	148.192888403455	143.200263294327	148.97160692657	136.62415983689	183.965277185272	153.275443607439	128.659149286343	169.677703596351	136.232731476009	135.021382916505	136.73915267048	149.85025717862	153.251050508127	134.557281023398	150.416122905586	137.367694222951
	86	1.13465908118059	2.45231364671133	2.4063740038938	2.03602375582574	0.846066670329662	3.16746792845692	2.00538102080645	1.46475935323485	2.58389745421579	1.4613521101445	0.629146757326055	1.07125080402938	1.44769088686326	1.00099563457775	1.83669712431299	1.82468056281635	0.788822426764	1.79236968446833	1.65020718548192	2.13016993874948	1.77325924260543	1.48260292942058	3.2775546955524	1.52291452498514	101.762471109298	149.407666090858	138.938859210113	142.126611885508	113.478688052703	126.831648515415	121.287049655543	110.965956250274	117.857145652986	112.031335893973	117.074251313699	109.945182399804	161.614078375534	133.866296829351	113.051645064464	148.103807440027	110.242681169728	108.956771370032	110.633936464616	119.887090572373	121.743318297686	107.272897919724	118.267705074792	112.248700286863
	86.5	1.86887122189751	2.248557049287	1.72724908669363	1.99051719581655	0.55942187268613	3.32201490920272	2.29844412167279	1.64588866277478	3.02423161989054	0.941540401658813	1.12471621539623	1.6618595401539	1.38935466497367	1.42004517702367	2.04426213874495	1.48056700970568	0.212147706372889	1.7470035009768	1.41421321496284	1.61184606175266	1.90140508549388	1.43991984566696	3.39375900924097	1.40412131489643	74.6305213505364	111.806146027127	106.474396905075	107.463710111495	81.268585329258	90.7265579489178	86.8207253730573	77.8414530553524	82.3614458642035	77.5332332204044	81.1926428140615	77.461669120982	122.736440399801	101.138296116221	86.0239276443438	112.610490936336	77.434825460317	77.0934138604067	77.8433327408319	83.7557668653054	85.0665481940498	74.9273653221626	82.1701571264779	79.922157121082
	87	2.30706170646039	1.53591844475841	1.42642162945089	2.36077502201198	0.599056731658152	3.70654711748324	2.41813149821638	1.79679218101398	3.3324561274369	1.05765198113875	1.86373237773131	2.22918433200255	1.19650770628698	2.22187979593082	1.44795892632493	0.915827824262806	0.0707214224734116	1.4689387875398	2.42843640223435	1.45156281123485	1.63827073811507	1.47273545107981	3.0648687126141	1.42260208433515	48.0997710403618	71.840164102348	70.320250439047	70.2173297300755	49.7724543118563	55.5548479567634	53.1833250213873	46.2763891005676	49.3111973967109	44.5371915193213	47.2318896287124	46.8007725643095	80.4769225852195	65.955120843585	57.0119042840946	74.4264998658633	46.6815437682832	47.3620742508588	46.4705322275241	49.8264560616918	50.2483800154238	43.5372297672478	48.392233872108	48.1997999714492
	87.5	2.39994445278114	1.29833661506598	0.919185019020574	2.08338089809905	0.880818193177447	3.43992875602879	2.47034620061368	1.67336201945534	3.53280938281182	1.14178568832932	1.90813246525073	2.20364247978398	1.01856701516124	2.59246641136372	1.11577763219219	0.800327606726455	0.233135120447741	1.80277837124976	2.76159145438356	1.45190931456631	2.06069373047234	1.32304099665453	3.61730385940996	1.83264012296024	25.8499039968327	36.7040291996164	37.5305329191924	36.6558906165766	23.3059765655137	26.0640689263979	24.9657010355925	20.556744702236	22.5913623547669	18.5269589568944	20.3428853336491	21.7649699569749	42.7818927767903	35.0489722622596	31.3677340585668	39.1690324672336	20.2530510059664	21.9723758466009	21.0446233067089	22.6097398637077	22.3259081751925	18.5011056624643	21.2187764451306	22.3970975021732
	88	2.37609898815367	1.13759511965964	0.76219035066066	1.43147325783963	1.39402852205535	3.11909947543285	2.51144948503088	2.05303347512154	2.84322470001223	1.59715658692056	1.81764819839793	2.15310278601203	1.03388728644262	2.43095160783827	1.76047286689527	1.00661834602431	0.816026674685531	1.90909177774273	2.0223436874881	1.37383564213036	2.12550331230614	1.06080265892354	4.12953783981305	1.41458346786629	12.5892582626213	13.2643231401208	15.8705171494794	13.9854774335761	7.48767006443961	7.76016572806827	8.27289036011825	6.99127290092707	7.92185646682879	6.14280869596786	6.62772627794004	7.46984623052407	16.4633943807902	13.9025407801858	13.4105599263347	15.2672644408499	4.446942493508	6.93575925420538	6.33109446471781	7.58807067570331	7.13739871347104	4.96450898420062	6.94328720695972	7.30904575347694
	88.5	2.11805216968321	0.626223432633992	1.19451370275345	1.07464271068176	1.86648663380691	3.43819419429997	2.26542642140646	2.56660977265926	2.13705169376431	2.37645965369518	1.83067965237223	2.00864233859312	1.14358553353998	2.3927907423116	1.84954657004812	0.968221268730019	1.75041491275033	1.80426146241706	2.05857614687847	1.72611715652613	2.06249894965504	0.651371083542188	4.18048507645648	0.902651676093342	8.60838370596946	3.13507853752446	6.60873677540815	4.28561290645911	2.452302079579	1.61057823778924	2.82696769875952	3.58940774384104	4.27109817876203	2.98726067385644	3.1258996507994	3.28850030462712	4.89889573288019	4.35937824464116	5.23953003227297	5.01831494529239	0.783335609438893	2.75162216016452	2.10438492610166	2.91302665908	2.78741862024907	0.808193327432662	3.24805374286098	2.1038218493008
	89	1.43637058436684	0.622559378196229	2.09406293333217	1.19872672833765	2.05120349901654	3.52888518330968	2.10492131829221	2.34890798262848	1.77818107120061	2.33214291500786	1.45166391238541	1.3479796017258	1.90457328494858	2.24817411587856	1.75619412812637	1.00515433562668	2.53018843613012	2.08976082375494	1.99252100284923	2.47913865389296	2.04347612625611	0.888257471591146	4.49374857587804	1.02134659680013	8.27768985498108	0.698757148554819	3.39828625378158	1.72525543844824	2.074378028524	1.12982922795504	1.8961921676202	3.18441707838076	4.03037195005095	2.37172048755775	2.73055599467176	2.73696668562366	2.34773690485594	2.12182646361737	3.37059321726866	2.19403020192533	1.30559980307572	2.26385900940352	2.5400856336812	2.4074141711406	2.51665686010568	0.0168936289996964	2.61969798470489	1.19926292694174
	89.5	0.530698251680292	1.06239723901774	2.6454914646236	0.863927650148867	2.07047519508933	3.46254391365329	2.36012548256724	2.23281895639616	1.55358107167729	2.07136749408841	1.40073886248007	1.04936164803786	2.54636049810722	2.062329486647	2.34691005254035	1.1506802163546	2.88438552345787	2.14439525622225	1.38721986119884	2.7521590191111	1.54420575729819	1.72804905694647	4.44818298223987	1.40689981170897	8.06458227316546	1.0101483175502	3.23637893581554	1.5130581460005	2.51167057769692	1.59305071550091	2.18061901124241	2.95062306290163	4.03147514385785	2.72628113060443	3.00783235089995	2.83623997136453	2.26633280065329	1.62237688487329	2.97509888203047	1.64754807134597	1.76194507825954	1.81571838872833	3.59847751827817	3.00245117049286	2.72013891354055	0.41808987984723	2.63241460254801	1.43114739899556
	90	-0.270400024287937	1.24580963623333	2.70288017283076	0.438696572027652	1.61193927671587	4.12147330919373	2.14144205846532	2.40993969815838	1.4793340255618	2.2053301451582	2.05806829608542	1.6487111261402	2.4623782879973	1.81571606899377	2.18223535048458	0.50676886749477	2.92003088244053	1.88173717982073	1.23488164889801	2.44887197038395	1.06637675358968	2.08178427858672	3.57726534973813	1.53367853393695	8.29505506988875	1.60104944891458	3.7350845900163	1.69231875523974	2.49703698040463	1.58927115937684	2.56211544544959	2.32260868706243	4.39090100288854	2.88868154286939	2.68799497066908	3.21704983788254	2.09634918193467	1.38940555205556	2.83148530446948	1.83157518388509	2.34157485886277	1.70481319046769	3.71545807365044	2.79677658697699	2.60454125979783	0.789092741910395	3.12490795185437	1.54391031277032
	90.5	-0.263057081696616	1.54539524753403	2.41002403789594	0.872029047949979	0.916604698587378	4.38391640401773	1.38650925212534	1.72253503260094	1.86774052489619	1.8350255230954	2.11960736063048	2.17467696714391	2.00164210816098	1.55737904000188	1.74546227057107	-0.0545323141714675	2.91633892968821	2.01048070805763	1.16949305300648	2.38699795985093	1.04391634052939	2.14082104008725	3.20804534053701	1.77293289137697	8.52600929009094	1.83929216709123	2.36574672116546	1.70084572621198	2.52067479457571	1.45497387898268	2.6905726837345	1.62036079231405	3.82724873884467	2.09480138000396	2.05869166074189	3.36965497337826	2.10985867543411	1.59190050223793	2.60178660815649	1.81854370183765	2.75243837678624	1.88857296579067	3.26560304808669	1.92475620914831	2.45320209880663	1.31185463617123	2.7468164353059	1.38929606278566
	91	0.478404968864083	1.90529250566942	2.23664702663712	1.66867046965615	0.534662931967375	4.00881811847972	0.886966801759968	0.933335203945319	2.15514944713533	1.29521063280197	1.9889783058108	2.39105009068714	1.56123425007337	1.72535577626468	1.82982095489149	0.0346960124032876	1.95300741408346	1.63079327756628	1.04313647280793	2.27733112957816	0.915623959945833	2.4744522307177	3.31886650834082	1.99470911022718	7.9723919758739	2.02590104305131	0.999778500269429	1.80268236681627	2.67731084332166	1.73879258880038	2.77255526402502	0.933772097189546	2.95444692782917	1.54782926119776	2.14941407880036	3.4967146253199	1.84817531231852	1.31761048410209	1.82798015281821	1.67315749452717	2.67277036338623	1.67618985607487	3.24170767874949	1.96024716254186	2.29783066883152	1.8634680942522	1.93606035638794	1.5266471182357
	91.5	1.50785992482628	2.29276498704576	1.70372260139033	1.88175378862189	0.672549261301072	4.11870589370295	0.515098940459268	0.765119545991922	2.13143555306465	1.54747986880301	2.47042756444523	2.76689928293547	0.553144968089839	1.65582945061823	1.46927623914729	0.474666955596831	1.21889537172973	0.85874661964624	1.08415905628613	1.53743632441467	0.810162924234533	2.19963807714993	3.00086004495665	2.06118130043365	7.28612527596187	2.56197210532906	0.993447644245748	1.76479647884946	2.7416236894818	1.74183188252266	2.77786699563961	0.769548796753099	2.47127968542077	1.2657124755811	2.11548848153569	3.90579371261242	1.46295822259412	1.20778940683277	1.17434997221579	1.4167418615051	2.29424122316055	1.50281670450107	2.98516151127859	2.0360911054936	1.80131042311888	2.42191210134342	2.18583092075829	1.86764931700498
	92	2.27448939671069	2.76869746451843	1.36801365337323	1.74596314651933	0.876430002770462	4.02425387862081	0.446972807969416	0.53896781075332	2.21499908695614	1.34645434923783	2.39506830298348	3.05301077860838	-0.0945294652671578	1.30864839806571	0.980382011848974	1.05297082597883	1.1910503075336	0.841811865272234	0.956062631078225	1.08449206258655	1.31567842073508	0.985999746169568	3.05710772533092	1.67270344310623	6.90612353802675	2.40272889390246	0.478720777754404	1.63685818268016	2.42215331454457	1.68947232659053	2.4102077171288	1.17385433566767	1.9919157531225	0.847215084667482	1.40852634635178	3.89350164540446	1.16282809640995	2.05466967375753	1.26119688961592	0.899101385485949	1.98070508858058	1.92221613819692	2.41061676840366	1.64086662575158	1.67250526226542	2.56855820197501	2.30997913677686	2.01652603796072
	92.5	2.84110079464688	2.49949803798785	1.58589443432874	1.90970828821747	1.21662537120477	3.08035873769353	0.87674968192448	0.375739603047577	2.07081051821211	0.672488616275473	1.67683989562067	2.6730995435766	-0.0684842526005127	1.17338230330296	1.26247946912554	1.49071767626185	0.653265390962304	0.640722115266101	1.26135535178258	1.24932320708933	1.27371206294129	0.376829244600401	3.6021138441331	1.41754524236075	6.15785545345437	1.46254638709377	-0.354473794616865	1.75224579740905	1.7538013658189	1.88123706759563	1.69887977163341	1.39233550578098	1.18289395244483	0.481393040261253	1.28449161233141	3.48395783359581	1.01241031062722	1.98666573258112	1.31448234044518	0.61538318267111	1.50369517006033	1.7686551268834	1.72718950487081	1.61818431112687	1.6234372737207	2.31137786029143	1.71241020369695	2.09397350023244
	93	2.59397813166197	2.06356055062037	1.89358808664127	1.42309629475579	1.91692142730733	3.18575764651581	1.49564048642077	0.754444543836712	1.62282947028586	0.747125693810574	1.7650376986382	2.1163577336539	0.163835786584741	0.973790232476517	1.31989509945379	1.79017244799297	0.348146308143157	-0.333282859703502	1.28796826445176	0.966951041190782	0.375374611429322	-0.0593748661746076	3.45797358055893	1.84900041787677	5.76380448923692	0.961680702696015	0.254673602495529	1.88489730664378	0.766880941196689	1.51411313225304	1.08774391600178	1.97299853082899	0.96278676497019	0.926301632270395	1.72873383126841	3.60575115995078	0.990810007830078	0.993830448883841	1.483001332387	-0.366238113531779	0.576532042070596	1.11258677540036	1.71177020841185	2.29142085658646	1.0885167853877	1.94804547877538	1.92773206107285	1.84822912905838
	93.5	1.66689954859879	1.30654585112109	0.977450509440814	1.50787354290918	2.4841055524987	2.30530764990846	1.82832609796685	1.938315656481	0.269508076706018	0.18807430897499	2.11824452012263	2.83747366461341	0.00892365370629022	0.466037242046468	1.07404600980584	1.41346840697491	0.150976008283976	-0.804277411411647	1.18633072842272	0.595800148738761	-0.309902726140308	-0.467777364107178	2.55351325868639	2.53402377370287	5.94470448070842	0.166069032708549	0.948284732345769	1.96926142649681	0.0243272975033619	0.896179999145488	1.80895252780994	2.14624257088877	1.44037236003044	1.27073573315221	1.51259969844239	3.41418493169823	1.32257883488791	-0.10234771496215	2.16458098102197	-0.886743969728457	0.11522585644127	0.813383794410754	1.86969226076354	2.30417608755738	1.13372511346932	1.1063264695033	1.88663721378737	1.32782292741189
	94	1.15969834795385	0.391596794518705	0.738701045028563	1.38840776630548	2.66105732868675	1.51487449068389	2.12085277001614	2.59674115507227	-0.0655245960582533	-0.270637368509199	1.83629738124193	3.00072222753573	0.0519493510465168	0.313416422889702	1.60786460647057	1.02506263992927	-0.138432325514316	-0.854843005657244	1.46830711032464	0.685637839147546	-0.656547764221273	-0.510739937180915	2.47469957544945	2.95240410260908	5.8984409855068	-0.805665079553989	1.09791089784039	2.27033136570935	-0.738756291732386	0.713218709879186	1.93218015767371	2.16456476267075	1.12263516056726	1.15618145317961	1.55291627249568	3.21589635643448	1.63105123968711	-0.952454615920544	2.41920591304716	-0.963115297211175	0.0503499893141566	0.505266872058087	1.56248491366608	2.12129855524398	1.10940000566114	0.61679748624482	1.36016458660413	1.21025663530816
	94.5	0.645177161963943	-1.6445985526824	-1.40939515881911	3.35080870889112	3.10364778020914	-1.13909464619366	1.87317309813369	4.89244097847853	-2.64563015618239	-1.68902914623419	2.43516073046396	5.26059418354902	-0.974295640155958	0.345497244678597	1.87877273170204	-0.197146812831761	-1.69352155265284	-1.40000669757376	2.12609576257012	0.79056900351128	-1.12135541927739	0.118114026325202	1.63340032956285	4.26445363233165	6.75022570617489	-2.26715555728532	1.70497461624154	2.67419584351865	-1.09066635957555	0.321864044843608	4.41098418417715	1.169249275141	1.99684328870842	0.905200468536293	1.73535354865277	2.65553757356901	2.77324633403481	-3.85346675157604	2.66949677389977	-0.203868152431937	0.590830052826107	-0.176143713557963	1.82742238106715	1.53696059777411	1.62650052305179	-0.738348995734953	0.00374871650853947	0.798900809494967
	95	0.2216606741448	-1.6097605327376	-1.93542166216349	2.59841929170113	1.52858263442079	-1.9081887216451	0.576309498422404	3.34896905747468	-2.5356492374666	-1.4485339535409	1.46521922753175	3.62473040876233	-1.20746234615575	0.193571130197768	0.810085991350547	-0.602104334469004	-1.40960450755762	-0.770587749858464	1.19802952781686	0.316600375290307	-0.452830853683849	0.357901841699004	0.206969580759051	2.52146046780058	3.33460071339755	-1.54541880949427	1.07097155074553	1.25998804767414	-0.372698868916302	-0.0235578935484568	3.34586676437567	-0.0576475477594727	1.37313748954364	0.124824878921515	0.795225937690304	0.810421984151787	1.90333431359198	-2.90558256286164	1.17228438316334	0.386359573964342	0.721185900812372	-0.288429494115121	0.925761450628613	0.177164397906552	1.03012111899005	-0.919258818227092	-0.637888538106949	0.221912385873907
[truncated: 48 more columns]
