# Supplementary material for: Cuproptosis-related lncRNA SNHG16 as a biomarker for the diagnosis and prognosis of head and neck squamous cell carcinoma
Source: PeerJ. 2023 Oct 12;11:e16197. doi: 10.7717/peerj.16197 (PMC10576967; doi:10.7717/peerj.16197)
Supplement: Supplemental Information 3 [file peerj-11-16197-s003.zip › Data or code/hospital data/20230420-1/admin_2023-04-20 09-02-24_BR009687 - Melt Curve Peak Results.csv]

	Well	Fluor	Target	Content	Sample	Melt Temperature	Peak Height	Begin Temperature	End Temperature	Well Note
	A01	SYBR	AC090587.1	Unkn	C1	76.5	130.668808416541	71	84.5
	A02	SYBR	AC090587.1	Unkn	T1	76	137.702265103876	70.5	84
	A03	SYBR	AC090587.1	Unkn	C2	76.5	133.639813052977	71	83.5
	A04	SYBR	AC090587.1	Unkn	T2	76.5	151.7357373863	71	84
	A05	SYBR	AC090587.1	Unkn	C3	76.5	126.993278688341	70.5	84.5
	A06	SYBR	AC090587.1	Unkn	T3	78.5	117.433272057979	71	84.5
	A07	SYBR	AC090587.1	Unkn	C4	76.5	145.389266623716	71	84.5
	A08	SYBR	AC090587.1	Unkn	T4	78.5	141.749549323403	71	84.5
	A09	SYBR	AC090587.1	Unkn	C5	78.5	205.113697769091	71.5	85
	A10	SYBR	AC090587.1	Unkn	T5	77	132.06363938075	70.5	83.5
	A11	SYBR	AC090587.1	Unkn	C6	78.5	229.182874217261	71.5	82
	A12	SYBR	AC090587.1	Unkn	T6	78	115.900284469039	70	83
	B01	SYBR	AC090587.1	Unkn	C1	76.5	131.116863389863	70.5	84
	B02	SYBR	AC090587.1	Unkn	T1	76.5	114.625556306974	68	85
	B03	SYBR	AC090587.1	Unkn	C2	76.5	124.483446866948	70.5	83.5
	B04	SYBR	AC090587.1	Unkn	T2	76.5	112.26366005948	70.5	84
	B05	SYBR	AC090587.1	Unkn	C3	76.5	130.972664146121	71	86.5
	B06	SYBR	AC090587.1	Unkn	T3	78.5	123.593314373585	70.5	84
	B07	SYBR	AC090587.1	Unkn	C4	76	124.045070228476	71	83.5
	B08	SYBR	AC090587.1	Unkn	T4	78.5	122.07772322197	71	83.5
	B09	SYBR	AC090587.1	Unkn	C5	78.5	156.303595329985	71.5	84
	B10	SYBR	AC090587.1	Unkn	T5	77	109.483972529559	70	85
	B11	SYBR	AC090587.1	Unkn	C6	78.5	186.694260035006	71.5	82.5
	B12	SYBR	AC090587.1	Unkn	T6	78	99.4251906486788	70	85
	C01	SYBR	SNHG16	Unkn	C1	85	126.309621251127	80.5	89.5
	C02	SYBR	SNHG16	Unkn	T1	85.5	173.115352891362	81.5	89
	C03	SYBR	SNHG16	Unkn	C2	85.5	158.290041973102	80.5	89.5
	C04	SYBR	SNHG16	Unkn	T2	85.5	163.907468221608	80.5	89.5
	C05	SYBR	SNHG16	Unkn	C3	85	142.160299977104	80.5	89
	C06	SYBR	SNHG16	Unkn	T3	85	157.695269256144	80.5	89
	C07	SYBR	SNHG16	Unkn	C4	85	153.150561188763	81	89
	C08	SYBR	SNHG16	Unkn	T4	85	148.373486600587	80.5	91.5
	C09	SYBR	SNHG16	Unkn	C5	85	158.79737412436	80.5	89
	C10	SYBR	SNHG16	Unkn	T5	85	156.006330667044	80.5	89
	C11	SYBR	SNHG16	Unkn	C6	85	161.959407178994	80.5	89
	C12	SYBR	SNHG16	Unkn	T6	85	143.747726098126	81	89
	D01	SYBR	SNHG16	Unkn	C1	85.5	183.965277185272	79.5	92.5
	D02	SYBR	SNHG16	Unkn	T1	85.5	153.275443607439	81	90
	D03	SYBR	SNHG16	Unkn	C2	85.5	128.659149286343	80.5	91.5
	D04	SYBR	SNHG16	Unkn	T2	85.5	169.677703596351	81.5	89.5
	D05	SYBR	SNHG16	Unkn	C3	85	140.097236203463	81	88.5
	D06	SYBR	SNHG16	Unkn	T3	85	140.918798706312	80	89.5
	D07	SYBR	SNHG16	Unkn	C4	85	142.069188485901	81	88.5
	D08	SYBR	SNHG16	Unkn	T4	85	158.559309567974	80.5	89
	D09	SYBR	SNHG16	Unkn	C5	85	164.480064839029	80.5	89
	D10	SYBR	SNHG16	Unkn	T5	85	144.272827141749	81	89
	D11	SYBR	SNHG16	Unkn	C6	85	163.233576762835	80	89
	D12	SYBR	SNHG16	Unkn	T6	85	143.192330589707	81	89
	E01	SYBR	AC012184.3	Unkn	C1	81.5	185.803026105448	76.5	87.5
	E02	SYBR	AC012184.3	Unkn	T1	81.5	121.241528189326	71	86
	E03	SYBR	AC012184.3	Unkn	C2	81.5	143.37177472344	71	86
	E04	SYBR	AC012184.3	Unkn	T2	81	126.92651277934	71	87
	E05	SYBR	AC012184.3	Unkn	C3	80.5	106.573892533084	70	87
	E06	SYBR	AC012184.3	Unkn	T3	81.5	173.765336621584	77	86.5
	E07	SYBR	AC012184.3	Unkn	C4	80.5	105.377309694088	70.5	86.5
	E08	SYBR	AC012184.3	Unkn	T4	81	159.052733756377	77	85.5
	E09	SYBR	AC012184.3	Unkn	C5	81.5	170.423832797854	71.5	87
	E10	SYBR	AC012184.3	Unkn	T5	81	162.936991685294	71	87.5
	E11	SYBR	AC012184.3	Unkn	C6	81.5	179.986520967444	71.5	87
	E12	SYBR	AC012184.3	Unkn	T6	81.5	157.749003393734	68.5	86.5
	F01	SYBR	AC012184.3	Unkn	C1	81.5	153.413883965162	71	87
	F02	SYBR	AC012184.3	Unkn	T1	81	128.855727735641	71	85.5
	F03	SYBR	AC012184.3	Unkn	C2	81.5	136.137025681326	71	86.5
	F04	SYBR	AC012184.3	Unkn	T2	81	121.320165862035	70.5	88.5
	F05	SYBR	AC012184.3	Unkn	C3	81	114.712812672719	70	86
	F06	SYBR	AC012184.3	Unkn	T3	81	150.021837599322	71	85.5
	F07	SYBR	AC012184.3	Unkn	C4	80.5	102.55458087361	70.5	87.5
	F08	SYBR	AC012184.3	Unkn	T4	81	160.937940491071	71	86
	F09	SYBR	AC012184.3	Unkn	C5	81	161.681329428676	71	87
	F10	SYBR	AC012184.3	Unkn	T5	81	163.184905344745	71	86
	F11	SYBR	AC012184.3	Unkn	C6	81	161.993701636148	70.5	85.5
	F12	SYBR	AC012184.3	Unkn	T6	81.5	122.087259288603	71.5	86.5
	G01	SYBR	ACTIN	Unkn	C1	86.5	216.069196207242	80	91
	G02	SYBR	ACTIN	Unkn	T1	86.5	193.332708053204	80	91.5
	G03	SYBR	ACTIN	Unkn	C2	86.5	173.661691714602	81	92
	G04	SYBR	ACTIN	Unkn	T2	86.5	186.467129845908	80	90
	G05	SYBR	ACTIN	Unkn	C3	86.5	185.388587476361	79.5	92.5
	G06	SYBR	ACTIN	Unkn	T3	86.5	214.442667689388	81	90.5
	G07	SYBR	ACTIN	Unkn	C4	86.5	196.770000263458	80.5	91.5
	G08	SYBR	ACTIN	Unkn	T4	86.5	208.902814886634	81	90.5
	G09	SYBR	ACTIN	Unkn	C5	86.5	220.651631686177	81	93
	G10	SYBR	ACTIN	Unkn	T5	86.5	170.476922790791	81	90
	G11	SYBR	ACTIN	Unkn	C6	86.5	228.905824849611	81	91.5
	G12	SYBR	ACTIN	Unkn	T6	86.5	187.203405104573	81	94
	H01	SYBR	ACTIN	Unkn	C1	86.5	190.479386968767	80.5	92.5
	H02	SYBR	ACTIN	Unkn	T1	86.5	178.648207335996	79.5	90.5
	H03	SYBR	ACTIN	Unkn	C2	86.5	192.335617621255	78.5	90.5
	H04	SYBR	ACTIN	Unkn	T2	86.5	187.547659198206	79	90
	H05	SYBR	ACTIN	Unkn	C3	86.5	187.218634621473	80.5	92.5
	H06	SYBR	ACTIN	Unkn	T3	86.5	195.899341824556	80	93.5
	H07	SYBR	ACTIN	Unkn	C4	86.5	157.850592837767	80.5	91
	H08	SYBR	ACTIN	Unkn	T4	86.5	189.232148020766	80.5	91
	H09	SYBR	ACTIN	Unkn	C5	86.5	191.455571945221	80.5	91
	H10	SYBR	ACTIN	Unkn	T5	86.5	191.563575293166	79	92.5
	H11	SYBR	ACTIN	Unkn	C6	86.5	212.406089025232	80.5	93.5
	H12	SYBR	ACTIN	Unkn	T6	86.5	188.561644911646	80.5	90.5
