# Supplementary material for: Cuproptosis-related lncRNA SNHG16 as a biomarker for the diagnosis and prognosis of head and neck squamous cell carcinoma
Source: PeerJ. 2023 Oct 12;11:e16197. doi: 10.7717/peerj.16197 (PMC10576967; doi:10.7717/peerj.16197)
Supplement: Supplemental Information 3 [file peerj-11-16197-s003.zip › Data or code/hospital data/20230420-1/admin_2023-04-20 09-02-24_BR009687 - Melt Curve RFU Results_SYBR.csv]

	Temperature	A1	A2	A3	A4	A5	A6	A7	A8	A9	A10	A11	A12	B1	B2	B3	B4	B5	B6	B7	B8	B9	B10	B11	B12	C1	C2	C3	C4	C5	C6	C7	C8	C9	C10	C11	C12	D1	D2	D3	D4	D5	D6	D7	D8	D9	D10	D11	D12
	65	2979.29741060861	3030.0054755581	3018.10918766508	3099.35873978305	2975.65428482809	3004.71416073013	3087.52893920877	3116.49727673733	3127.12138076579	3135.25256029605	3201.55073731202	3033.42875775052	2964.45866331845	2954.15749671864	2969.2631048722	2907.1978945617	2986.83129022614	2991.27698548897	2939.06698725676	2952.64924351282	2927.72432891183	2978.10257164984	3074.35411739036	2916.24556119216	3135.02893593945	3140.74823015453	3020.90939331819	3059.79078904014	3045.18636544693	3144.94380398597	3151.43708670379	3063.51648327622	3109.67175310245	3104.17711617696	3080.76948869725	3079.62419394729	3135.81924849307	3052.22701240604	2968.61240583143	3097.47157437708	3086.27752856177	3037.10452430113	3073.87696906117	3112.62307924349	3082.23444619468	3009.93341922835	3146.0865808829	2998.42412596393
	65.5	2978.39767792217	3030.1220855556	3019.51259263685	3101.66231629609	2977.36159964557	3008.54725156587	3089.96201813371	3120.73677337904	3132.34142500395	3136.69662348619	3204.80149977466	3033.11832702158	2964.35917230926	2952.92626262051	2968.68238433939	2906.96206284615	2987.15892968868	2991.92606670578	2942.69181639616	2954.38173229039	2931.33262090554	2977.9324754016	3075.40709213238	2913.79226437978	3136.77669189203	3144.60538179275	3022.44824302786	3062.9235730531	3048.72350526938	3148.30859392461	3157.19451370282	3066.25529930081	3114.03277027883	3105.04088950259	3081.17455599217	3078.38367082849	3138.96256837063	3054.29842019397	2970.10764867257	3100.10460859249	3090.32005875627	3039.77923701822	3078.84328310347	3115.94236207878	3085.44404245158	3011.87008979822	3151.08763699449	3001.16161145018
	66	2977.49794523572	3030.23869555311	3020.91599760862	3103.96589280913	2979.06891446305	3012.3803424016	3092.39509705864	3124.97627002075	3137.5614692421	3138.14068667633	3208.0522622373	3032.80789629264	2964.25968130007	2951.69502852239	2968.10166380659	2906.72623113061	2987.48656915122	2992.57514792259	2946.31664553557	2956.11422106795	2934.94091289925	2977.76237915336	3076.4600668744	2911.33896756741	3138.52444784462	3148.46253343097	3023.98709273754	3066.05635706605	3052.26064509183	3151.67338386324	3162.95194070186	3068.9941153254	3118.3937874552	3105.90466282823	3081.57962328709	3077.14314770969	3142.10588824819	3056.3698279819	2971.6028915137	3102.7376428079	3094.36258895076	3042.45394973531	3083.80959714578	3119.26164491407	3088.65363870848	3013.80676036808	3156.08869310607	3003.89909693642
	66.5	2976.59821254927	3030.35530555062	3022.31940258038	3106.26946932216	2980.77622928052	3016.21343323734	3094.82817598358	3129.21576666246	3142.78151348026	3139.58474986646	3211.30302469994	3032.4974655637	2964.16019029088	2950.46379442427	2967.52094327378	2906.49039941506	2987.81420861375	2993.22422913939	2949.94147467498	2957.84670984551	2938.54920489296	2977.59228290512	3077.51304161642	2908.88567075503	3140.27220379721	3152.31968506919	3025.52594244721	3069.189141079	3055.79778491428	3155.03817380188	3168.7093677009	3071.73293134998	3122.75480463158	3106.76843615387	3081.98469058202	3075.90262459089	3145.24920812575	3058.44123576982	2973.09813435484	3105.37067702331	3098.40511914526	3045.1286624524	3088.77591118809	3122.58092774937	3091.86323496538	3015.74343093795	3161.08974921766	3006.63658242267
	67	2975.69847986283	3030.47191554813	3023.72280755215	3108.5730458352	2982.483544098	3020.04652407307	3097.26125490852	3133.45526330417	3148.00155771842	3141.0288130566	3214.55378716258	3032.18703483476	2964.06069928169	2949.23256032615	2966.94022274097	2906.25456769951	2988.14184807629	2993.8733103562	2953.56630381438	2959.57919862308	2942.15749688667	2977.42218665687	3078.56601635844	2906.43237394265	3142.0199597498	3156.17683670741	3027.06479215688	3072.32192509195	3059.33492473673	3158.40296374052	3174.46679469993	3074.47174737457	3127.11582180796	3107.63220947951	3082.38975787694	3074.66210147209	3148.39252800331	3060.51264355775	2974.59337719598	3108.00371123872	3102.44764933976	3047.80337516949	3093.74222523039	3125.90021058466	3095.07283122227	3017.68010150781	3166.09080532924	3009.37406790891
	67.5	2974.79874717638	3030.58852554565	3025.1262125239	3110.87662234822	2984.19085891546	3023.8796149088	3099.69433383347	3137.6947599459	3153.2216019566	3142.47287624669	3217.80454962521	3031.87660410583	2963.96120827247	2948.00132622799	2966.35950220814	2906.01873598398	2988.46948753887	2994.52239157298	2957.19113295381	2961.31168740065	2945.76578888037	2977.2520904086	3079.61899110046	2903.97907713024	3143.76771570239	3160.0339883456	3028.60364186656	3075.45470910491	3062.87206455915	3161.76775367916	3180.22422169898	3077.21056339917	3131.47683898433	3108.49598280519	3082.79482517187	3073.4215783533	3151.53584788086	3062.58405134569	2976.08862003713	3110.63674545412	3106.49017953421	3050.47808788655	3098.70853927272	3129.21949341995	3098.2824274792	3019.61677207767	3171.09186144083	3012.11155339514
	68	2973.89901448994	3030.70513554316	3026.52961749567	3113.18019886126	2985.89817373294	3027.71270574454	3102.12741275841	3141.93425658761	3158.44164619475	3143.91693943683	3221.05531208785	3031.56617337689	2963.86171726327	2946.77009212987	2965.77878167533	2905.78290426843	2988.7971270014	2995.17147278979	2960.81596209322	2963.04417617821	2949.37408087408	2977.08199416036	3080.67196584248	2901.52578031787	3145.51547165498	3163.89113998382	3030.14249157623	3078.58749311786	3066.4092043816	3165.1325436178	3185.98164869802	3079.94937942375	3135.83785616071	3109.35975613083	3083.19989246679	3072.1810552345	3154.67916775842	3064.65545913361	2977.58386287827	3113.26977966953	3110.53270972871	3053.15280060364	3103.67485331503	3132.53877625524	3101.4920237361	3021.55344264753	3176.09291755241	3014.84903888139
	68.5	2973.49206512661	3031.33085582251	3028.60799647023	3116.05049730514	2988.07664155786	3031.92448563434	3105.12562685977	3146.66636935619	3163.61101795395	3145.87520419183	3224.68095847054	3031.75853573961	2964.28126205734	2945.59208562663	2965.33893960898	2906.15490643496	2989.48878968234	2996.33593827209	2964.88875472284	2965.13540407438	2953.59842292668	2977.17775463798	3082.00434929814	2899.13989565922	3148.1561905908	3168.2508353565	3032.21130823775	3082.64952006041	3070.84550131344	3169.35397422035	3192.24470811963	3083.28171193429	3140.81486826463	3110.36269117223	3083.77195607806	3071.54361692363	3158.44908993088	3066.95527397841	2979.54346051246	3116.87615378209	3114.95857918989	3055.57841331109	3109.06330839365	3135.8689357647	3105.08918377886	3023.55576959691	3181.76454579186	3017.98251389125
	69	2973.72218248474	3032.69024550992	3031.52448962279	3119.63071893848	2991.00559590445	3036.10864880262	3108.94455018901	3151.5698315217	3169.24695192586	3147.46438722935	3228.55838247787	3032.21759678404	2964.89186811736	2943.96904331362	2965.42960479769	2906.8403563744	2990.70506901235	2997.45922754398	2969.48134468932	2967.74488878907	2958.25268119298	2977.30804604871	3083.56449530747	2896.71775568326	3151.45422768954	3173.10452414917	3034.87032144518	3087.27171583246	3075.60079315631	3174.36144041856	3198.49361874483	3086.84433525289	3145.43741871295	3111.74306259837	3085.12862871846	3071.31414846662	3163.0370739995	3069.12031533279	2981.80176294195	3120.86562838235	3119.39770565809	3058.27115221338	3114.37201363574	3139.48506461175	3109.37888218418	3025.4433301388	3188.24209074888	3021.7565643214
	69.5	2974.49497914834	3033.94195864415	3034.76503684479	3123.44256473216	2993.66772687107	3040.33840066459	3113.42579203622	3156.72265837019	3175.06862508509	3148.87705336253	3232.53074033667	3032.49172215344	2965.66966220729	2942.49224082737	2965.8181321597	2907.94876733486	2992.24611578302	2998.87348480036	2974.23407696444	2970.57975248508	2963.13066008795	2977.67791793969	3084.88923461277	2894.84369100829	3155.44338837701	3177.28721978514	3038.21738873929	3092.14442909745	3080.65227033913	3179.43177999091	3204.41086693853	3090.56444759292	3149.62070290261	3112.54507101399	3086.79212706924	3071.4361833074	3168.00575741007	3071.35514279271	2984.41519113528	3124.84236874351	3123.81839348013	3061.12618010813	3119.68209380058	3143.50083525792	3114.16326055617	3027.5105858131	3195.19695597461	3025.90875337912
	70	2976.11190640175	3034.83596506328	3038.00966259852	3127.18750550911	2995.66474360388	3044.10045640983	3118.36180905336	3161.76856687758	3180.61370001343	3150.26184231837	3236.62790781303	3032.98227150468	2966.45110877105	2940.77966942829	2966.41887793967	2909.20952625917	2993.86951879303	2999.82072197029	2978.70086454772	2973.49850667613	2968.20284303203	2977.83773559889	3086.81217997517	2893.24076734477	3159.83837527188	3181.3236660296	3041.72348782626	3096.94342811554	3085.50548479725	3184.38371541066	3209.8907752987	3094.32741621055	3153.33888824545	3113.36700794351	3088.63260423516	3071.86392978447	3173.12079171239	3073.42544623677	2986.94819868248	3128.98546752057	3127.52974045806	3063.47784023997	3124.49028340278	3147.54949166564	3119.68807716477	3029.51634228684	3202.10265413715	3029.96309228886
	70.5	2978.01333935318	3035.32844635715	3040.94143069857	3129.75389407167	2996.18958118863	3047.02846208751	3122.70016905117	3165.84803591305	3185.42757785636	3150.75538392988	3240.30595685248	3032.82544168175	2966.91035421462	2938.64409269894	2966.30132879395	2909.73937141907	2995.19014874328	3000.09751300349	2982.17609736748	2975.90219603327	2972.39101786083	2977.53450954173	3088.71534378572	2891.27583353041	3164.82960955877	3184.47551186233	3045.19190274631	3101.21242211835	3090.09290728336	3188.50366413059	3213.68663041854	3097.99013949991	3156.32644974431	3114.01372125052	3090.6077549195	3072.40855887239	3177.39436998836	3075.46646980883	2988.77754084886	3132.68740859475	3130.10503725463	3065.07955787777	3128.25537429281	3150.86702599799	3125.20609620364	3031.19968214581	3207.95675066075	3033.91721490321
	71	2979.08552081792	3034.24312767148	3042.37152310886	3130.37261474414	2994.9748527994	3048.87173943626	3125.11236631072	3168.4041902761	3189.30063374553	3149.28872614446	3242.73798302144	3031.51002370561	2966.1569419399	2935.77229965696	2965.52370450076	2909.27823425613	2995.25874872146	2999.059175763	2983.93432738825	2977.00493390057	2975.09476876788	2976.4183489269	3090.3180918726	2888.7039495806	3169.58171755473	3186.43442672174	3048.13827388451	3104.37091267197	3092.9511008585	3191.40959844312	3215.19480928717	3100.84342228176	3157.53542195441	3113.93568327765	3092.60661365315	3072.70008686315	3180.85420195246	3076.85202246337	2989.74234206204	3135.57090529149	3131.21585563225	3065.91550212391	3130.28597721239	3153.05316634009	3130.14567227038	3032.4938468296	3211.7674026231	3037.45797943662
	71.5	2978.38436264813	3030.00255691848	3040.75448838645	3127.82971786585	2990.76924658647	3048.70885479911	3124.2257617434	3167.8957943157	3190.7734498774	3145.64486585022	3243.05294675653	3028.30729146159	2963.56667551049	2931.16932048144	2962.77158443676	2907.0064695025	2992.58390321094	2996.06944252177	2982.19103300942	2975.54955924289	2975.87532400275	2973.39179189396	3091.37069586552	2885.27064252612	3173.84660972947	3186.47164568247	3049.52913101597	3105.86138129209	3094.16390793998	3192.33764398224	3214.30336182547	3102.19944928875	3157.44935718931	3112.93354146177	3093.4522610611	3072.5438816582	3182.63815978202	3077.27562927909	2989.52561934958	3137.16143375002	3130.25647942877	3065.60559780102	3130.59143164097	3153.82291108549	3133.80378580608	3032.85503595297	3213.00077817283	3039.35969562784
	72	2974.35420291645	3022.05437053696	3035.18178012235	3120.77384739401	2982.66796937957	3045.40432353768	3118.36547302033	3162.78608894134	3188.63648580662	3138.09632547471	3240.77238119605	3022.52988792165	2957.95413609172	2923.80253696064	2956.46780305608	2901.89050340118	2986.26225312484	2989.76228974987	2975.81819538654	2970.79818595331	2973.98117878215	2966.93597328128	3091.14202399489	2879.42234734399	3176.52803174368	3184.82262706358	3049.23260760437	3105.70115279729	3093.3931293425	3191.16229373647	3210.22551391222	3101.66067063827	3155.80722911902	3110.96579146799	3093.03330951744	3071.97300705382	3181.89644574021	3075.76197097336	2987.64992510502	3137.14963897221	3126.74099395746	3063.45192758883	3128.2914364694	3152.0869378362	3135.55647966947	3031.48054683958	3210.97516278705	3039.37967641603
	72.5	2965.24513901236	3009.24014028746	3024.05333192948	3107.67323152047	2969.62346578751	3038.19628566936	3105.91102338765	3152.02867888052	3182.80123856459	3125.09289195164	3234.7326251556	3012.81183602498	2947.39997268599	2912.62234739196	2945.69925193046	2892.51824890819	2974.56245648705	2979.7734156921	2963.54614305454	2961.63080741438	2968.11939356931	2956.56996132089	3088.25022945564	2870.36092074584	3177.35764709379	3180.14754535941	3046.90329257574	3103.2522160401	3090.30171467664	3187.34062644333	3202.63114804192	3098.75454222071	3152.01668554441	3107.2987601866	3091.35881880565	3070.80316870681	3178.34706613877	3072.2213625922	2984.21948537026	3135.07344692403	3120.78783508673	3059.164679724	3123.2700539672	3147.71781758943	3134.51198375899	3028.13472218828	3205.10990015658	3036.78587006598
	73	2949.58251241405	2989.75805821472	3005.60194830845	3087.26132937693	2950.87702371242	3026.50399267036	3085.97133892263	3134.61055296671	3172.29615594267	3105.14906866265	3223.97574661605	2997.9594509395	2930.40054102992	2896.01486775095	2929.49337452504	2878.328934821	2956.72150014746	2965.15957934608	2944.64025243083	2947.07105781561	2958.1309775241	2940.68469564301	3082.27049601348	2857.43193539254	3175.26977160671	3172.61459347462	3042.28848548034	3097.91856224184	3084.07926705686	3180.48983294029	3191.83653757984	3092.99301518372	3145.95798175819	3101.38879634494	3087.84580495924	3068.54949757546	3171.98753240557	3065.87009742601	2978.86186302206	3130.65291739036	3112.01148944607	3052.5300929079	3115.45959079404	3140.71455562122	3130.36311156582	3022.3785377756	3195.83731524039	3031.34511409655
	73.5	2926.49259774763	2962.40135921892	2978.9655099516	3058.29787543296	2924.89042721914	3009.3500144388	3057.51677638688	3109.74244169091	3156.94952687053	3077.36059512949	3208.37369552717	2977.1313611924	2906.00227823585	2872.72752648839	2906.52985388359	2857.86558638797	2931.66598241134	2945.0364131038	2917.92170411491	2926.67048947416	2943.86463099772	2917.99918438455	3072.75211765866	2839.64442451191	3170.24490142942	3161.98413779475	3035.36853550106	3089.98153586211	3075.21728737056	3170.0835525732	3177.7109000475	3084.30197451948	3138.17098771309	3093.41281781478	3082.01297316854	3064.86838525329	3162.51940293803	3057.15188644916	2971.59838466014	3123.50662404116	3100.16926167519	3043.29382851481	3104.90830127345	3130.80441358679	3122.90334524346	3013.93025459107	3183.21940652844	3022.62924521329
	74	2894.15011714296	2926.51396660845	2943.29724909113	3019.45287594929	2891.02537555296	2986.37111989005	3019.3434962545	3077.3286480667	3136.91796616922	3040.54398320695	3188.32304234193	2949.40717941023	2872.74438577957	2842.61780637454	2875.90520317351	2830.18527506364	2898.73085021582	2919.38207481708	2883.38820090096	2900.89316697345	2925.58928414455	2888.31058204988	3059.57947985403	2816.13345979519	3162.05286399175	3148.86643169672	3026.85045811199	3079.72796160108	3063.23840536592	3156.64697842132	3160.2042757108	3073.03442137208	3128.13256688571	3082.70478626601	3074.03363548797	3059.46030386101	3150.16113399839	3045.96797855365	2962.45319528061	3113.72230198986	3085.82355447226	3030.89441814116	3091.28262245114	3117.60923039423	3112.1736221638	3002.86546956197	3167.48095639037	3011.29431704679
	74.5	2852.91697788155	2881.07130892077	2898.50532099352	2970.43558362751	2848.9846219138	2957.78247050317	2971.7673229099	3037.96571285043	3113.25998914355	2994.95872581254	3163.82298701115	2914.5582920924	2830.2330311689	2804.98500709588	2837.33051156209	2794.93710581762	2857.26227780692	2888.61075431919	2840.76616316323	2869.45681867939	2903.64072354251	2851.80258154702	3043.39088591478	2787.17085943073	3151.37610960804	3133.54519259752	3016.24852435656	3066.75401644666	3048.21204990479	3140.36044650936	3140.45821508899	3059.43146906315	3115.89110986162	3069.64830843825	3063.80085615243	3052.27547343099	3135.84513961842	3033.08264663383	2951.73990485113	3101.43037007045	3069.16321694265	3016.17546606364	3075.08905029925	3101.84877255057	3098.39635784619	2989.44230707252	3149.15422217792	2997.03383050532
	75	2802.74659567581	2826.43897188448	2845.17594215159	2911.42003853528	2799.06277884706	2924.29813232296	2915.23684170471	2992.89030170908	3086.19063146382	2941.02347317155	3136.12845168426	2873.23273468135	2779.25499377149	2760.07227419211	2790.59619278245	2752.73914049473	2807.66109909415	2853.50368776544	2790.72573003448	2833.14488288116	2879.58004565705	2808.58642867065	3024.51960188246	2752.94034330585	3138.4007812542	3116.92187435655	3004.30070384629	3051.81776636721	3030.73502525064	3121.68945494123	3118.79897845062	3043.70442307025	3101.94779206764	3054.16688872584	3051.40556863391	3042.97894400097	3119.93079372848	3018.87139472707	2939.5321080572	3086.94236165987	3050.2519026538	2999.64341190622	3056.52836791742	3084.0924592283	3082.5317709227	2974.04686783097	3129.23822933236	2980.89043943668
	75.5	2745.04280579548	2764.29864567713	2784.8899383036	2844.17256928937	2741.95411571616	2886.88106282357	2850.3256814062	2943.81231719749	3056.93389423585	2880.99431868504	3105.80074469707	2827.05740337079	2721.04511402126	2709.0727421049	2736.64661090523	2704.02934662252	2750.53700448061	2815.3384170008	2734.18333789304	2793.69501223354	2853.86283195697	2760.44289081723	3003.3697368115	2714.57240780391	3124.28713481779	3099.33590657369	2991.25553056439	3036.09622860878	3011.59635891601	3101.9076744223	3096.0244813848	3026.4512256906	3087.00389289046	3037.18292325005	3037.82311497615	3032.17270748211	3103.27744597155	3004.03615937938	2926.70491382476	3070.91015921223	3029.87548073441	2981.79156836307	3036.57651624837	3064.79738870809	3065.40987992272	2957.30373177924	3108.23630836256	2963.45456462396
	76	2681.69868156846	2697.03604216942	2719.44323309202	2770.70805543775	2680.28799466448	2846.44004165933	2779.80287798511	2892.26338451241	3024.29371491048	2817.36299741985	3071.12877621205	2777.47835052049	2657.51688152454	2653.83272854727	2677.13908564541	2650.52392231613	2687.87980823146	2775.70950427849	2673.47836156775	2752.37983564392	2825.24949160034	2709.40150457502	2977.6515747645	2673.35496759487	3109.68053353819	3081.73040344066	2977.52845416695	3019.84041648585	2991.78701335751	3081.89947223027	3073.10458919846	3008.4952075266	3071.10131462561	3019.09962610517	3023.20109279473	3020.36926224978	3086.74148890978	2988.72330118241	2913.38748718486	3054.24069080868	3008.90249144376	2963.4712107856	3016.19455357024	3045.39461453467	3048.08303658092	2939.94604842805	3087.41291387731	2945.6619590863
	76.5	2616.63878426994	2627.8151033106	2652.57588471505	2694.76461086258	2616.71956556818	2803.44360945955	2707.13864416503	2838.85382995087	2983.07881180424	2752.49006839345	3024.70267249459	2725.83419281238	2591.9141841018	2596.57027479642	2615.14349488055	2594.69047756522	2622.61822831309	2734.06769542507	2611.1487810966	2708.60548824943	2788.81584978914	2657.08323438724	2941.19017739733	2629.85052417569	3095.13902583645	3063.94653223444	2963.4499891354	3003.36143771611	2971.94691396619	3062.18032781597	3050.64728690333	2990.27149751075	3055.19560434013	3000.80277996862	3008.36744622419	3007.86993220203	3070.61418916226	2973.53178563355	2899.90204616844	3037.35287430819	2987.38167327761	2945.82852620609	2996.05494924876	3025.95592477742	3030.97585541175	2922.4730739718	3067.25568942746	2927.96874675232
	77	2552.09899853433	2560.78422357557	2586.75799762476	2620.24966229746	2554.24824309356	2755.64779660294	2635.53824174136	2780.98628503808	2926.95128377729	2686.39257716306	2960.62420068349	2670.90859504001	2527.52787235018	2540.18458728756	2553.68568572081	2539.08209069024	2558.07359770791	2687.81504941537	2550.71969703385	2660.06395589458	2740.79678663946	2602.97110278291	2888.52085536894	2583.17130752521	3080.95436647234	3046.30544413648	2949.55929653879	2987.26886724295	2952.57684191048	3043.09661741992	3028.6684223571	2972.01628253829	3039.32493093961	2982.50683131397	2993.64431540344	2994.68967729556	3054.92255217986	2958.41516639527	2886.32442894612	3020.84560754159	2966.10143513649	2928.75552388321	2976.72044261818	3006.75881201166	3014.8951815508	2905.36394000365	3048.42440521611	2911.24378047497
	77.5	2492.25819202174	2499.01852244684	2525.2469328834	2550.91984848484	2495.59577527881	2703.04771105931	2568.54419119849	2717.61677341518	2853.51486855514	2621.06772314349	2876.0844494555	2613.82762274891	2467.83422096556	2487.64094986904	2495.9200927101	2486.07665397228	2497.923305169	2635.56522013603	2495.01199469827	2606.7366967121	2679.73358878293	2548.04786638782	2819.1980462165	2534.52324327868	3067.63753641841	3029.13903286991	2935.85488232911	2971.64153901644	2933.89901630996	3025.14937673887	3007.59301537894	2954.61924091987	3023.52510356968	2964.96294366252	2979.18676916941	2981.4981867951	3039.99384600345	2943.60148865219	2873.17833488906	3004.80512873777	2945.46836206358	2912.4292606056	2958.10823823285	2987.95306160687	2999.42625992152	2888.96375256757	3030.61721026494	2895.53495101933
	78	2439.66996120907	2445.26315280236	2470.64563271556	2489.55710433235	2443.65655309332	2646.46181490271	2509.5765212264	2649.93706013272	2763.7354352004	2558.36607170468	2773.18508625122	2555.9153407577	2415.57369295899	2441.43793940045	2444.90965799312	2438.19732948075	2444.95522641239	2578.21327402949	2446.21326523376	2549.02623331065	2607.51031830983	2494.02239575704	2734.20807392511	2484.88955859901	3054.55768234237	3012.56462284219	2922.4095301368	2955.99139256037	2916.19044044826	3007.69558033647	2987.20176544309	2937.70667846664	3007.45347571304	2947.86623912775	2964.53876482901	2968.32567253736	3025.6124668993	2929.09154909636	2860.21040179984	2989.13300629386	2925.53205709901	2896.82481433089	2940.09925675012	2969.8135648151	2984.72417656234	2873.06484316958	3014.11524260923	2880.46655459093
	78.5	2396.18471090369	2401.23878539614	2425.25501501168	2438.87559873013	2399.73907135644	2587.93951592262	2459.92425899775	2579.53280470949	2662.59488892236	2499.23074456635	2658.65243999067	2498.59713120521	2372.710083881	2402.51866400965	2402.57615551389	2397.12026240151	2400.97979188748	2517.05872269462	2405.86464862727	2488.3108995005	2528.60734655354	2441.97708641073	2640.43047436211	2435.78020925761	3041.89420266337	2996.3185480487	2909.38532314884	2940.78562447805	2898.92480844264	2990.75985802821	2967.23937583244	2921.29902108619	2991.83669524647	2931.58996018124	2950.25476648407	2955.01191994656	3011.26797736966	2914.89417123192	2847.55287987173	2973.86903643627	2906.26515095302	2881.89893379946	2922.1971638602	2951.67744611199	2970.22957405957	2857.60202244218	2998.28554742887	2865.84214876146
	79	2361.89707901063	2367.44916642389	2388.53503019809	2399.16842920684	2364.73664666778	2530.92489924605	2420.31640520992	2510.35839237164	2563.12653763682	2445.51357106931	2549.12038363801	2444.46636950472	2339.91888906712	2371.31411926428	2368.9503983505	2363.56729345298	2366.63151703367	2456.74815860461	2374.19066074223	2429.05446523583	2454.68420899055	2393.85628216299	2551.78864265845	2389.77817924872	3029.66831867711	2980.50250735363	2896.82451636601	2926.18934218496	2882.55965735031	2974.11290085392	2948.07360238079	2905.51459871817	2975.96298880655	2915.80304167979	2935.950635487	2941.75773761924	2997.21628317171	2901.03003179853	2835.43539741139	2958.99506003162	2888.27370556564	2867.05640723041	2904.55502187655	2934.32109040813	2956.02051950931	2842.76130351915	2983.42130813789	2851.52428932049
	79.5	2337.185673163	2342.755967251	2360.95302316101	2369.55393952659	2338.84525453453	2483.3520181539	2390.26036826698	2451.48472726697	2479.32587466106	2402.52042149439	2458.66407385336	2400.61901133773	2316.445043171	2347.38701925908	2344.15945200871	2337.54859868372	2341.69675156618	2405.40418297846	2350.64198698026	2379.42889144536	2394.94628620863	2354.8882587289	2480.00815629329	2352.4824930078	3017.72580816565	2965.19901282015	2884.64802246066	2912.10656732	2866.88989065264	2957.56536989826	2929.52196602826	2890.13405232451	2960.56709849199	2900.3187992606	2922.1233074709	2928.96657500189	2983.45807332672	2887.64161459061	2823.42140805117	2944.39573453099	2871.30211132537	2852.35004606342	2886.81859744505	2917.92946281931	2941.64446939399	2828.45208375675	2968.61437332616	2837.37926758979
	80	2319.72511519782	2325.53786647967	2341.32451374016	2348.60876133201	2321.0579640969	2447.52760035072	2368.48140500141	2407.07457836551	2417.88794269427	2371.34928382843	2393.96480777069	2368.19356142182	2300.78751577881	2329.76306626261	2327.3434226002	2318.51819858632	2324.26861227113	2367.1324559755	2333.84527543908	2342.15412621533	2352.40964623115	2326.77903459872	2428.20162859386	2325.05008395237	3005.86263645576	2950.08906465713	2872.58566847931	2898.87979483965	2851.57865683752	2940.89374906836	2911.47751081421	2874.65924948156	2945.49182095119	2885.1451633459	2908.67738762828	2916.44966459149	2969.56201978644	2874.16995871134	2811.27946475461	2930.05185578952	2855.16782822318	2837.5170134475	2869.75723967051	2902.12730001016	2927.57790650194	2814.49965956817	2954.20630891641	2823.07381966262
	80.5	2308.07703472442	2313.971068827	2328.03718625984	2334.92264604354	2309.45439881867	2423.14791298118	2353.34673325394	2376.20024435248	2378.63144734922	2350.47907314714	2354.33612290907	2346.450835377	2291.14818482428	2316.8148350061	2316.41750030026	2305.15643082904	2312.73587469442	2341.49587754632	2322.67874461413	2317.21829932773	2325.59846489934	2308.02766707741	2396.885086111	2306.40018154699	2994.67582022503	2935.13284932971	2860.63643719181	2886.67969727421	2836.51563206922	2924.28614476393	2893.98442181334	2859.92414171098	2930.89058157674	2870.33631331557	2895.47590543657	2903.80073041537	2955.60897901349	2860.93377987927	2799.32470058103	2916.01287761955	2839.87516380455	2822.88707240429	2852.79412609933	2886.58706783005	2913.54734441352	2800.98710220409	2939.38543001412	2809.06220240411
	81	2300.52149810472	2305.9802728327	2318.89914495989	2325.93453396772	2302.56817268991	2408.72702882207	2343.26287318588	2357.69292597235	2358.59369492835	2338.38412154276	2335.56811353941	2334.05883029583	2285.44229174789	2307.95656427057	2309.34315826716	2296.35138525247	2305.54140081638	2327.04582826048	2315.52117443478	2303.24734983791	2312.62855187005	2297.36002236831	2382.21479742617	2295.6234330919	2983.27136106832	2920.31567555788	2848.55735322396	2874.58597874952	2821.63214476205	2907.68845101949	2876.93461668161	2845.25456444743	2915.73700478914	2855.10529204731	2881.96455658759	2891.55482003757	2941.57809815646	2848.01767964149	2787.29516696127	2901.85461755498	2825.19724295895	2807.73949835125	2836.28576378731	2871.01698946106	2899.31829885016	2787.76894290381	2923.78180197742	2795.29349572529
	81.5	2295.58572082145	2300.32046023267	2313.54583804182	2320.18893712759	2298.54749080951	2401.92244343241	2336.72651114581	2348.85197427647	2350.83238257349	2333.02702345327	2329.02083534126	2329.06993216182	2281.91874502025	2302.14854250508	2305.39937706593	2290.78989673844	2301.22182132739	2320.61600115326	2311.24635833631	2297.36158692312	2306.93225849558	2292.65314923948	2376.8483452555	2290.91038242321	2971.33248773708	2905.8036574427	2835.67877459027	2862.04929072533	2806.13361741696	2890.47740359729	2859.81221051739	2830.09438266085	2900.0015787205	2839.6351262345	2867.51009776088	2879.41557014956	2927.15621710831	2834.82610415279	2774.77380849188	2887.90330459087	2810.52952686971	2792.17752392441	2819.60244481081	2855.16474479985	2884.18646048342	2774.18510532291	2906.33365753464	2781.59947308324
	82	2292.05273940045	2296.40046070569	2310.03163116613	2316.76281557828	2295.70436347536	2397.95822594496	2332.57637424951	2344.13677751638	2347.91294769767	2330.47563446983	2326.81409273204	2326.4173786414	2279.79534398422	2298.46835839733	2303.09200418844	2287.25022869057	2298.15855267104	2317.59891950478	2308.57486586607	2294.85331008467	2303.91454062355	2290.17445449879	2374.93384974822	2288.34777213414	2958.73975751981	2890.69099260791	2822.01620501128	2848.96281632652	2790.14891880285	2872.78550968784	2842.16232629998	2814.08859143075	2882.43097351565	2823.24052037123	2850.90113430863	2866.41312189595	2912.09692386745	2821.24322698661	2762.19292157974	2873.44320701647	2795.08173925029	2775.71262441127	2802.7632726275	2837.84157996649	2867.48560750717	2759.71763741628	2886.8404401018	2767.41555756842
	82.5	2289.73865900466	2294.04418429031	2307.86593585079	2315.01327183625	2293.6841959063	2394.92038090661	2330.04037907481	2340.94536795747	2345.84222973308	2328.81959806509	2325.14312465569	2324.53371350996	2278.37880244814	2295.8978148868	2301.38916909215	2285.18086843069	2296.09675935558	2315.62791846738	2306.63085825134	2293.38379683938	2301.71869353659	2288.11446796496	2374.45956959016	2286.46268993234	2944.1979421407	2873.9796087156	2807.21145463704	2833.67278504275	2773.07998637605	2853.04527468375	2822.93705514539	2796.09534395859	2861.83767919359	2804.28986388569	2830.75661401366	2851.38140647712	2895.39106274245	2806.83216866187	2748.93925288714	2857.74916372882	2778.02016074597	2757.37566662219	2784.21793861954	2817.7430420709	2847.05866912204	2742.67359028427	2863.46526295802	2751.70808118903
	83	2288.02927986141	2292.47636867179	2306.13653072192	2313.72568599437	2292.31856065932	2392.45257201231	2328.42669115094	2338.980258944	2344.24234473095	2327.33157445854	2323.26262033994	2322.98444920273	2277.19055242491	2294.42654190756	2300.02642943257	2283.80869882741	2294.60399257457	2314.14767932723	2305.26164266713	2292.33890454572	2300.4031976114	2286.49963666319	2373.99990206208	2285.27946991484	2924.56448392406	2852.22939316174	2788.39233383178	2813.46975908765	2751.60591051864	2828.33620106255	2799.00329986553	2771.94475105323	2834.08878883424	2778.39951702673	2802.6550768255	2831.04105772209	2873.74616672922	2788.33700649547	2732.12996077114	2837.77521336316	2756.72341178368	2733.8766156176	2761.67584833571	2791.59021657172	2819.05365774633	2719.49958472818	2832.75049157984	2730.82277005083
	83.5	2286.60958886408	2291.79720218604	2305.27110540844	2312.66109084876	2291.05885901553	2390.61408520378	2327.4817560073	2337.73841805298	2343.09583834644	2326.23245728642	2321.49961401501	2321.58676602361	2276.24414498822	2293.30164324602	2299.24052011039	2282.55511244375	2293.33161688719	2313.09149885593	2304.39156010694	2291.69703191186	2299.30277123945	2285.31354099932	2373.70437884681	2284.31090265775	2896.04057734641	2819.07332155187	2759.83939418378	2782.62187437227	2720.15371013579	2792.45818002364	2764.19972102049	2736.29814997444	2793.9680183775	2739.97936199706	2761.30140013581	2799.14926118594	2840.89749980057	2760.12219407919	2707.59907780007	2807.54746793602	2725.40125335607	2700.27765321042	2728.78454948814	2753.53893648075	2777.65896741278	2684.66992571041	2789.05354733766	2699.20243096732
	84	2285.73418306097	2291.52321765832	2304.030868243	2311.6834797892	2289.98068850732	2388.87900343905	2326.68582394195	2336.67121869073	2342.36646258677	2324.99153980305	2319.73018408508	2320.01679497638	2275.62308253135	2292.2286157891	2298.42039807076	2281.39382772941	2291.90959697213	2312.44412557033	2303.49037062871	2291.01044566225	2298.77537790014	2284.24707282671	2373.51269176935	2283.51229966104	2856.09644954554	2769.89970084788	2717.62807451913	2737.11048385964	2676.10343610305	2742.57032395609	2715.5185069141	2687.07459174362	2739.47838884484	2686.97877794812	2705.32278535723	2753.24196665658	2791.65978292928	2718.22210254038	2671.95295326136	2761.67521358308	2680.83423808615	2653.73988820159	2683.30828853326	2700.50256417233	2721.29933985015	2636.70720337888	2731.04524337598	2654.0349364339
	84.5	2285.1828718292	2291.07199160294	2303.1120779312	2310.85297166417	2289.26439142317	2387.45849237811	2326.06118281938	2336.02878039405	2341.74802126302	2323.64843054978	2318.60180878559	2318.93147023854	2275.15814488708	2291.47703911259	2297.6749839632	2280.45795165437	2290.71510664488	2311.86675410221	2302.61244146567	2290.12350841971	2298.14372517244	2283.61960250357	2372.82614304969	2282.73337389999	2804.67923819433	2703.95067637626	2660.18986229876	2675.73092385661	2619.2091019396	2678.37278059317	2653.34263204542	2625.3912362493	2671.8920420723	2620.89286136465	2636.13830920694	2694.32561001498	2724.27782946405	2661.33812561325	2623.8838504083	2699.71287438317	2624.15638585987	2595.43195249161	2625.33492683621	2633.96430861896	2651.20430958519	2575.99654049649	2660.37129530052	2595.74621558776
	85	2284.60936665381	2290.22901595112	2301.87555402823	2309.77827362944	2288.63980897433	2386.03424964616	2325.52145260507	2335.21614630279	2341.40918837329	2322.27787369831	2317.89585211815	2318.18351581888	2274.57601903745	2291.13320798283	2296.73788705531	2279.16870452024	2289.73097558593	2311.19419410994	2302.50275020698	2289.29311450569	2297.46625470232	2283.23138479326	2371.60092824945	2282.16681341434	2744.19536241649	2623.54467881014	2588.64913599743	2600.6264045603	2551.70644206235	2603.31955151503	2580.40589895798	2553.82185818649	2594.75218567179	2544.87868526412	2557.04556854137	2625.30835737687	2640.99626127441	2591.11623499446	2564.8848547026	2622.90816776832	2557.6291604436	2527.90925712165	2557.61404681682	2557.49727843278	2571.34182374136	2506.13102980496	2580.65999278377	2527.1337119058
	85.5	2284.05270510585	2289.28586777072	2300.83434154016	2308.52151493814	2287.92390198384	2384.64369086207	2324.86785078305	2334.37413143095	2340.880330072	2321.19494647487	2317.49173375173	2317.58042056725	2273.95618997179	2290.60988416661	2295.86217771258	2277.94669981564	2288.84293928788	2310.52998754335	2302.13329241691	2288.25651953814	2296.9142109749	2282.77393992775	2370.43967929478	2281.6852474192	2680.97940403364	2535.86193326236	2509.20142098948	2517.90160656149	2480.17031359336	2523.90837115296	2503.48582807312	2480.40361059928	2516.55688742968	2468.58182846882	2477.87887695487	2553.81802710424	2548.76376774363	2514.02222281053	2500.24402369975	2537.70123842817	2487.06578995655	2457.5151691365	2486.37088647314	2478.84149896283	2490.33210441384	2434.99075369671	2500.71678132597	2455.68859901546
	86	2283.56433185194	2288.21939580508	2299.34338119751	2307.38871063055	2287.41533432435	2382.93564376423	2323.9465652639	2333.48276544215	2339.80732931637	2320.22587422428	2317.08976852308	2317.01681624476	2273.24091322179	2290.03417516681	2294.97229271091	2276.97088495178	2288.29656971497	2309.77708736586	2301.23374053559	2287.13287008038	2296.12614990124	2282.04939174517	2368.96824925266	2280.99903967016	2624.35550376685	2454.30635377399	2433.96226266297	2440.46923964704	2416.7549291958	2453.02666397131	2435.56744226822	2417.414506147	2449.58139644998	2404.52849878369	2411.00377041463	2491.66765995948	2461.21532755219	2441.28145582275	2439.03279180471	2457.17330685608	2424.69288808032	2395.91841359856	2424.01109654409	2410.87594433114	2421.20208751353	2374.29787183108	2433.21059215659	2392.72798739371
	86.5	2282.84169602616	2286.92288972143	2298.49245659188	2306.44107138752	2287.06036218919	2381.46295739782	2322.88287294932	2332.85316366452	2338.3678211192	2319.71429930504	2316.77469642705	2316.4236311016	2272.53229244142	2289.53805294614	2294.02033992796	2276.12089537664	2288.03759955302	2308.79360973814	2300.54295859901	2286.18226468464	2295.18469805254	2281.33412804083	2367.23467433581	2280.2197292234	2580.34587955726	2388.73619343524	2372.43512746165	2377.91841388017	2368.0304653074	2398.65266477602	2383.55728419018	2370.37288762153	2399.68305871857	2357.29294928713	2361.6335657525	2444.94498969719	2389.82202279792	2382.31255388423	2389.02224294323	2391.90020866335	2378.0625958097	2349.63350180592	2376.94624067722	2360.09517887755	2369.59272281135	2328.67496284587	2383.27282771663	2344.70658482876
	87	2281.72924850338	2286.03907343702	2297.57871846538	2305.35086775949	2286.80789063911	2379.59318950291	2321.67391606012	2331.83696029074	2336.81250147612	2319.20080900054	2315.9344340647	2315.35670491787	2271.87098411564	2288.56453202656	2293.02336752427	2275.51035238509	2288.02119226761	2308.05738977507	2299.68132277666	2285.48009531017	2294.26970677909	2280.60850727443	2365.62621675096	2279.58015499785	2549.7019932612	2342.98475673834	2328.15194303547	2333.52053442281	2335.45978409088	2362.26379159203	2348.69984582773	2339.37181186616	2366.90442990083	2326.75566717451	2329.5285868046	2413.99515251926	2339.14677196189	2340.63666456019	2353.42047903724	2345.12277428994	2347.05969428723	2318.59654669723	2346.02049923717	2326.84926118476	2335.88668070756	2299.2420905166	2350.71459435776	2312.76980013343
	87.5	2280.58526564876	2285.33463112195	2297.08053420332	2304.16187514452	2286.42088373798	2377.83614622672	2320.47732188283	2331.0830221963	2335.06709706938	2318.64366709491	2314.99735537705	2314.27068719308	2271.33288511247	2287.37301010677	2292.53634905192	2275.14584134038	2287.91280594725	2307.25442782288	2298.19922963518	2284.70539774698	2293.47109651064	2279.88638323589	2364.06597333658	2278.7588979301	2531.53444809171	2316.1260331399	2301.56524539997	2307.09422543659	2317.42066472955	2342.16473981224	2329.46940878755	2323.11077468468	2349.3098302217	2311.59857491783	2313.23326495899	2397.20798230842	2308.63396542005	2315.6936694074	2331.48908742607	2316.95992351705	2330.60919237369	2301.50071708829	2329.50610446279	2309.16263498362	2318.20813913037	2284.10869511385	2333.76974169425	2295.55604365971
	88	2279.35525907151	2284.72883767776	2296.60653186575	2303.31979081859	2285.89384710461	2376.16043710036	2319.21094572126	2330.10238678246	2333.39627368244	2318.00672843008	2314.05343438946	2313.16837096864	2270.82470082792	2286.04511122741	2291.78811926055	2274.66541960729	2287.72254940367	2306.27726476899	2297.05452723842	2284.0273114465	2292.24696199478	2279.30384601212	2362.00785353454	2277.84800182976	2522.46267828466	2304.46605602534	2288.92470880385	2295.17971047886	2310.51125044415	2334.45235200161	2321.96438917552	2316.97593725559	2342.46275285531	2306.19665294521	2307.19270183883	2390.57623623515	2294.5724040406	2304.06110506958	2320.83897337199	2304.21002488088	2325.15492320187	2295.0285813627	2323.31320019384	2302.37432954983	2311.61569815821	2278.99110857837	2327.53930721021	2288.72245786993
	88.5	2278.24944728788	2284.23102333777	2296.23007390898	2302.69274124898	2285.03292307234	2374.64051071356	2318.0011874421	2329.01674771503	2332.23485506662	2317.01236887137	2313.17549381666	2312.13881438642	2270.27342823059	2284.93748502117	2290.8330196114	2274.16339879454	2287.04726736412	2305.36927991702	2296.09814301941	2283.27144966271	2291.36690216085	2278.83508392229	2359.99159176098	2277.35834461644	2517.53078372593	2300.81076292891	2283.80045112382	2291.12716602809	2308.27805552666	2332.54556161103	2319.467837186	2314.5463589504	2339.69781648298	2303.98258919412	2305.00379802821	2388.18347916617	2289.91843608836	2300.0019115329	2316.57660197264	2299.61240819429	2324.34273316267	2292.92403420926	2321.55558817086	2299.95416498039	2309.38031146773	2277.67374131487	2325.183189207	2286.71043173386
	89	2277.29929554525	2284.03578188155	2295.34817821459	2302.18663614221	2284.06837644628	2372.74270225021	2316.93353744447	2327.62496529137	2331.21391365417	2315.73336273376	2312.26543077196	2311.22033918068	2269.59865277929	2283.66604098876	2289.95956920146	2273.69052209457	2285.99304365072	2304.43075719468	2295.00669197539	2282.25152448884	2290.18917185455	2278.56292871912	2357.808391185	2276.86322929575	2513.20822791065	2300.04853389118	2281.25669172311	2289.69692375623	2307.24493085437	2331.8713603508	2318.32461517606	2312.80412339748	2337.5394587921	2302.68463356061	2303.45920902605	2386.61820476445	2288.20290359307	2298.51784624532	2314.5839549678	2297.9462383529	2323.60967556015	2291.59763919019	2320.40293568998	2298.70992521319	2308.08845168724	2277.54951402999	2323.68189770152	2285.85917924756
	89.5	2276.84587045676	2283.54752534806	2294.1807872105	2301.54449399756	2283.01603827412	2371.12343259132	2315.850614197	2326.66330890352	2330.4305270058	2314.71549944647	2311.67740435125	2310.73828692095	2268.38601392474	2282.69719265139	2289.00522799948	2273.155988851	2284.57924940019	2303.30793600292	2294.16800441221	2280.85580502488	2289.38376908675	2277.86727139312	2355.55318499899	2276.29662771458	2509.14914733542	2299.5963272918	2279.87352940652	2288.9456090943	2306.0039204888	2331.18027603246	2317.31302298445	2311.27271028283	2335.55006678856	2301.42598388416	2302.12072036155	2385.27473237052	2287.07133623711	2297.50386828115	2312.88612038619	2296.95952096502	2322.94722489656	2290.5629126692	2318.85029798851	2297.32556024495	2306.7146790841	2277.42509869139	2322.39878808184	2285.27274577654
	90	2276.74486792874	2282.99621002926	2292.77661587791	2301.32617317728	2282.06598971298	2369.19712322232	2314.6358876702	2325.3683241861	2329.63073562305	2313.6246305209	2310.77870214045	2310.05202885521	2267.15282609077	2281.61181696448	2287.70295113396	2272.6370660727	2283.15953630899	2302.32507839873	2293.5685443979	2279.57698626716	2288.64275415957	2276.89089060829	2353.46309089393	2275.4823461957	2505.07572629049	2298.94311381976	2277.89905258816	2288.07878763921	2304.76443831249	2330.30904274076	2316.10302856881	2309.89325038529	2333.46298700024	2299.97413339086	2300.51141647361	2383.72806198371	2285.88202665977	2296.80771783729	2311.53867998399	2296.15110825827	2321.82445589143	2289.72276309867	2316.91139253718	2295.78997669311	2305.39058024985	2277.10332936452	2320.9822861172	2284.41654777302
	90.5	2276.9982158659	2282.28883195353	2291.53052400334	2300.99260343044	2281.43668037653	2367.05114197241	2313.7807421433	2324.36053261125	2328.89091724771	2312.57071613303	2309.68609793949	2309.08850167091	2265.98497771106	2280.87766974687	2286.86153538663	2272.63983191772	2281.68552177102	2301.39022108677	2292.91628156668	2278.38809800391	2288.26079514478	2275.82707337736	2351.91828732586	2274.75267868634	2500.85826440363	2298.02829226285	2276.35761165913	2287.26042596792	2303.50413865778	2329.60532502378	2314.77885839549	2308.96311323027	2331.27489301125	2298.6562746197	2299.46845171409	2382.07977674845	2284.94941742586	2296.05514557789	2310.06499539436	2295.13665586533	2320.63264628245	2288.81933580948	2315.21410805809	2294.60928384272	2304.11817344985	2276.61280327015	2319.38078414779	2283.75626433147
	91	2276.89565867268	2281.4410925427	2290.36335359428	2300.40369103741	2281.10514892582	2364.89321715404	2313.22321336564	2323.66239314215	2327.77303974279	2311.80707709722	2308.68338925443	2307.91432393718	2265.16463279787	2280.00415416652	2285.90344040159	2272.60187983331	2280.36340791199	2300.37946094435	2292.40219910457	2277.20310014345	2287.60364084029	2274.7320502646	2350.19280189838	2273.71370827342	2496.65149487568	2297.11055035311	2275.53985728413	2286.36937127664	2302.22889808857	2328.80737923759	2313.42399113708	2308.26299909943	2329.68347459096	2297.85904870215	2298.36902967032	2380.36085881513	2283.80564819468	2295.26449793161	2309.00386686	2294.35276865871	2319.14249580045	2287.87790345521	2313.60616468848	2293.76037351723	2302.94365417198	2275.78570711159	2318.28731394022	2282.99078956356
	91.5	2276.47385391809	2280.37895694078	2289.33483316882	2299.39681116623	2280.82894016835	2362.99568246921	2312.86827527334	2323.35107074754	2326.77540311317	2311.18522519566	2307.63254542682	2306.68470937956	2264.49032023046	2279.18016450768	2285.08191576391	2272.5473050509	2279.70825580233	2299.80588061619	2291.85420038361	2276.18670379431	2287.33436057569	2273.44147488408	2348.63914507777	2272.78512168456	2492.91135175747	2295.97157256117	2275.19444730123	2285.475352551	2300.84364746494	2327.89681128095	2312.02415963298	2307.9528647499	2328.27745994739	2297.07411465458	2297.33377589969	2378.55503686221	2283.11946056898	2294.70951204917	2308.21833504317	2293.48406637956	2318.00617442947	2287.13547331632	2312.00209348744	2292.63727209281	2301.85848305396	2274.75524848498	2317.31990927782	2282.20245647762
	92	2275.42040215946	2279.14896496131	2288.63097136156	2298.57185788156	2280.41204563934	2360.80635590765	2312.65795352108	2322.89264050008	2325.63751922955	2310.31196681875	2306.28415187392	2305.16799106856	2264.5629717464	2278.38390970859	2284.44491988153	2272.10502721256	2279.05945304394	2299.43511429952	2291.33071377022	2275.62981936778	2286.72502136653	2272.65281604638	2347.14315195927	2271.71014484284	2489.33477697647	2294.64476246457	2274.59240872656	2284.6142945048	2299.54437382973	2327.07368833095	2310.70077005288	2307.41389512541	2327.21020405632	2296.60382923707	2296.33049443122	2376.51043064573	2282.33142367863	2293.94831251215	2307.73327809136	2292.96933733926	2316.84930324795	2286.30900228981	2310.6655220445	2291.77536566909	2301.10004109579	2273.42369964869	2316.1116492958	2281.14596765162
	92.5	2274.24332330914	2277.70840122468	2287.89380174992	2297.62846091539	2279.92714965246	2359.06848736347	2312.34925702952	2322.79322875064	2324.59536646014	2309.89471311803	2305.31476428211	2303.71923441962	2264.49055910783	2277.85069078714	2284.00902866106	2271.51301268529	2278.56725505702	2298.98792764602	2290.84935322956	2275.02646974504	2286.09281690016	2272.39102809446	2345.52624808274	2271.09125904431	2486.04127286574	2293.6738217865	2274.73870906409	2283.80859066628	2298.47768672393	2326.18678906581	2309.66029169571	2306.78757421863	2326.31640684671	2296.20879375254	2295.85310069053	2374.7111136689	2281.93337063306	2292.7723986632	2306.94638507855	2292.56965647872	2316.05255320134	2285.28502671328	2309.59993597391	2290.94576769058	2300.17713137905	2272.24821617499	2315.09045251698	2280.203584938
	93	2272.69835018133	2276.688831601	2287.04318416337	2296.73266790974	2279.14940481537	2357.6211795798	2311.75290426291	2322.43346403153	2323.62274104028	2309.56170657157	2304.51154991467	2302.50858892929	2264.59936702522	2277.22025479057	2283.20263564989	2270.6453658643	2278.38170379478	2298.88670837463	2290.09979765863	2274.42818012483	2285.56536196042	2272.24447442465	2343.63227229011	2270.19902781008	2483.12760496995	2293.14491751921	2274.76627605352	2282.85642529492	2297.83413204777	2325.26403547599	2308.97429394174	2305.98380086331	2325.94654430424	2296.0197719939	2294.97478607519	2372.97048314106	2281.29389728572	2292.09560888638	2306.39544848073	2292.43209776492	2315.39775650687	2284.60762746008	2308.85260519069	2290.07353805394	2299.52787234622	2271.14079784348	2314.31153467414	2279.09897347443
	93.5	2271.74404286094	2275.6948782862	2286.14790218928	2296.14154112098	2278.0275658038	2355.99642427258	2310.88837929955	2321.93209661743	2323.08204070832	2309.21807491588	2303.51276912655	2301.44808952681	2264.37057694548	2276.91121898332	2282.71851872552	2269.81432032238	2278.20585415481	2299.26296590866	2289.57500360163	2274.06952909324	2285.69935770442	2272.43571737787	2342.16479078924	2269.20145687666	2480.20110842606	2292.7480913208	2274.45854314917	2281.92587365647	2297.68452140415	2324.70701084684	2308.40562937364	2304.86612368773	2325.26554564543	2295.29001495077	2294.19505872539	2371.13920382638	2280.89371128948	2291.80787743851	2305.4025922008	2292.87844888089	2315.41597152126	2284.13640543978	2307.8618956862	2288.73175703834	2299.02175669975	2270.36030120506	2313.19345352668	2278.39034406144
	94	2270.99002736385	2275.4221447572	2286.02530339625	2295.21507729484	2276.71690341391	2355.34439705961	2309.94477459982	2320.53025069743	2323.26789003671	2309.38161536446	2302.45841682131	2299.69697832801	2264.58612916713	2276.71087667292	2282.04021099393	2269.2565229972	2278.25712367505	2299.63572324243	2288.86372633348	2273.77600040049	2285.82959546926	2272.65408111661	2340.99933509465	2267.68573000889	2477.19628839444	2293.00900295515	2273.87912302214	2280.86194226621	2297.80033691864	2324.32014137274	2307.18993497233	2303.88028206318	2324.58003503593	2294.81140861654	2293.43856169766	2369.56965886531	2279.959008977	2292.19512540791	2304.28094306371	2293.24224787545	2315.21584205976	2283.79555275426	2307.03182099322	2287.81180559068	2298.38814437373	2270.00865276194	2312.50204973987	2277.72941541346
	94.5	2270.57813806085	2275.41418158103	2285.61545866962	2294.53497725368	2275.37177175584	2354.6860731014	2308.85417631257	2319.19741601667	2323.3736068918	2309.58242931506	2301.59916665595	2298.25119159707	2264.43819816534	2276.57188929826	2281.15390747221	2268.88308019032	2278.47647014891	2300.15438211994	2288.0787669989	2273.38383284273	2286.34726861406	2272.86121744548	2339.78383007122	2266.18901927703	2474.2589671459	2293.58291947028	2273.33119320714	2279.66829499554	2298.35328947595	2324.01271623468	2306.23913510731	2302.83687924294	2324.02656686037	2294.16630113255	2292.63890386097	2367.98962905311	2279.18973717261	2292.95444454562	2303.01782762852	2293.73039354456	2315.28859276306	2283.66873183315	2306.25181595877	2286.67696450982	2297.86165827993	2269.82901433968	2311.93439632556	2277.21405801475
	95	2270.32930186829	2276.79283872678	2287.21584227624	2292.2106035692	2273.86939640375	2356.2276171545	2308.20439698717	2316.13646615587	2325.56212293178	2310.85271755389	2300.2205144373	2294.93773885656	2265.45203289036	2276.38611584743	2280.33293326224	2269.34582064746	2279.71603779451	2300.88898003089	2286.93974749868	2273.05643715566	2286.80936265219	2272.58403534243	2339.43278399866	2263.81395162864	2470.98112064177	2294.98955223773	2272.33494190436	2278.41778420173	2298.75173887178	2323.988990838	2303.23542075713	2302.73723388098	2322.77052498711	2293.96715016719	2291.84304479485	2367.06926309353	2277.44841178891	2295.55341804774	2301.83256738078	2293.46896329104	2314.68082637712	2283.89783983938	2305.34687685331	2286.3629891572	2296.90348502169	2270.59128783783	2312.40006458475	2276.95022491275
[truncated: 48 more columns]
