# Supplementary material for: Cuproptosis-related lncRNA SNHG16 as a biomarker for the diagnosis and prognosis of head and neck squamous cell carcinoma
Source: PeerJ. 2023 Oct 12;11:e16197. doi: 10.7717/peerj.16197 (PMC10576967; doi:10.7717/peerj.16197)
Supplement: Supplemental Information 3 [file peerj-11-16197-s003.zip › Data or code/hospital data/20230420-1/admin_2023-04-20 09-02-24_BR009687 - Melt Curve Summary.csv]

	Well	Fluor	Target	Content	Sample	Melt Temp
	A01	SYBR	AC090587.1	Unkn	C1	76.5
	A02	SYBR	AC090587.1	Unkn	T1	76
	A03	SYBR	AC090587.1	Unkn	C2	76.5
	A04	SYBR	AC090587.1	Unkn	T2	76.5
	A05	SYBR	AC090587.1	Unkn	C3	76.5
	A06	SYBR	AC090587.1	Unkn	T3	78.5
	A07	SYBR	AC090587.1	Unkn	C4	76.5
	A08	SYBR	AC090587.1	Unkn	T4	78.5
	A09	SYBR	AC090587.1	Unkn	C5	78.5
	A10	SYBR	AC090587.1	Unkn	T5	77
	A11	SYBR	AC090587.1	Unkn	C6	78.5
	A12	SYBR	AC090587.1	Unkn	T6	78
	B01	SYBR	AC090587.1	Unkn	C1	76.5
	B02	SYBR	AC090587.1	Unkn	T1	76.5
	B03	SYBR	AC090587.1	Unkn	C2	76.5
	B04	SYBR	AC090587.1	Unkn	T2	76.5
	B05	SYBR	AC090587.1	Unkn	C3	76.5
	B06	SYBR	AC090587.1	Unkn	T3	78.5
	B07	SYBR	AC090587.1	Unkn	C4	76
	B08	SYBR	AC090587.1	Unkn	T4	78.5
	B09	SYBR	AC090587.1	Unkn	C5	78.5
	B10	SYBR	AC090587.1	Unkn	T5	77
	B11	SYBR	AC090587.1	Unkn	C6	78.5
	B12	SYBR	AC090587.1	Unkn	T6	78
	C01	SYBR	SNHG16	Unkn	C1	85
	C02	SYBR	SNHG16	Unkn	T1	85.5
	C03	SYBR	SNHG16	Unkn	C2	85.5
	C04	SYBR	SNHG16	Unkn	T2	85.5
	C05	SYBR	SNHG16	Unkn	C3	85
	C06	SYBR	SNHG16	Unkn	T3	85
	C07	SYBR	SNHG16	Unkn	C4	85
	C08	SYBR	SNHG16	Unkn	T4	85
	C09	SYBR	SNHG16	Unkn	C5	85
	C10	SYBR	SNHG16	Unkn	T5	85
	C11	SYBR	SNHG16	Unkn	C6	85
	C12	SYBR	SNHG16	Unkn	T6	85
	D01	SYBR	SNHG16	Unkn	C1	85.5
	D02	SYBR	SNHG16	Unkn	T1	85.5
	D03	SYBR	SNHG16	Unkn	C2	85.5
	D04	SYBR	SNHG16	Unkn	T2	85.5
	D05	SYBR	SNHG16	Unkn	C3	85
	D06	SYBR	SNHG16	Unkn	T3	85
	D07	SYBR	SNHG16	Unkn	C4	85
	D08	SYBR	SNHG16	Unkn	T4	85
	D09	SYBR	SNHG16	Unkn	C5	85
	D10	SYBR	SNHG16	Unkn	T5	85
	D11	SYBR	SNHG16	Unkn	C6	85
	D12	SYBR	SNHG16	Unkn	T6	85
	E01	SYBR	AC012184.3	Unkn	C1	81.5
	E02	SYBR	AC012184.3	Unkn	T1	81.5
	E03	SYBR	AC012184.3	Unkn	C2	81.5
	E04	SYBR	AC012184.3	Unkn	T2	81
	E05	SYBR	AC012184.3	Unkn	C3	80.5
	E06	SYBR	AC012184.3	Unkn	T3	81.5
	E07	SYBR	AC012184.3	Unkn	C4	80.5
	E08	SYBR	AC012184.3	Unkn	T4	81
	E09	SYBR	AC012184.3	Unkn	C5	81.5
	E10	SYBR	AC012184.3	Unkn	T5	81
	E11	SYBR	AC012184.3	Unkn	C6	81.5
	E12	SYBR	AC012184.3	Unkn	T6	81.5
	F01	SYBR	AC012184.3	Unkn	C1	81.5
	F02	SYBR	AC012184.3	Unkn	T1	81
	F03	SYBR	AC012184.3	Unkn	C2	81.5
	F04	SYBR	AC012184.3	Unkn	T2	81
	F05	SYBR	AC012184.3	Unkn	C3	81
	F06	SYBR	AC012184.3	Unkn	T3	81
	F07	SYBR	AC012184.3	Unkn	C4	80.5
	F08	SYBR	AC012184.3	Unkn	T4	81
	F09	SYBR	AC012184.3	Unkn	C5	81
	F10	SYBR	AC012184.3	Unkn	T5	81
	F11	SYBR	AC012184.3	Unkn	C6	81
	F12	SYBR	AC012184.3	Unkn	T6	81.5
	G01	SYBR	ACTIN	Unkn	C1	86.5
	G02	SYBR	ACTIN	Unkn	T1	86.5
	G03	SYBR	ACTIN	Unkn	C2	86.5
	G04	SYBR	ACTIN	Unkn	T2	86.5
	G05	SYBR	ACTIN	Unkn	C3	86.5
	G06	SYBR	ACTIN	Unkn	T3	86.5
	G07	SYBR	ACTIN	Unkn	C4	86.5
	G08	SYBR	ACTIN	Unkn	T4	86.5
	G09	SYBR	ACTIN	Unkn	C5	86.5
	G10	SYBR	ACTIN	Unkn	T5	86.5
	G11	SYBR	ACTIN	Unkn	C6	86.5
	G12	SYBR	ACTIN	Unkn	T6	86.5
	H01	SYBR	ACTIN	Unkn	C1	86.5
	H02	SYBR	ACTIN	Unkn	T1	86.5
	H03	SYBR	ACTIN	Unkn	C2	86.5
	H04	SYBR	ACTIN	Unkn	T2	86.5
	H05	SYBR	ACTIN	Unkn	C3	86.5
	H06	SYBR	ACTIN	Unkn	T3	86.5
	H07	SYBR	ACTIN	Unkn	C4	86.5
	H08	SYBR	ACTIN	Unkn	T4	86.5
	H09	SYBR	ACTIN	Unkn	C5	86.5
	H10	SYBR	ACTIN	Unkn	T5	86.5
	H11	SYBR	ACTIN	Unkn	C6	86.5
	H12	SYBR	ACTIN	Unkn	T6	86.5
