# Supplementary material for: Cuproptosis-related lncRNA SNHG16 as a biomarker for the diagnosis and prognosis of head and neck squamous cell carcinoma
Source: PeerJ. 2023 Oct 12;11:e16197. doi: 10.7717/peerj.16197 (PMC10576967; doi:10.7717/peerj.16197)
Supplement: Supplemental Information 3 [file peerj-11-16197-s003.zip › Data or code/hospital data/20230420-1/admin_2023-04-20 09-02-24_BR009687 - Quantification Amplification Results_SYBR.csv]

	Cycle	A1	A2	A3	A4	A5	A6	A7	A8	A9	A10	A11	A12	B1	B2	B3	B4	B5	B6	B7	B8	B9	B10	B11	B12	C1	C2	C3	C4	C5	C6	C7	C8	C9	C10	C11	C12	D1	D2	D3	D4	D5	D6	D7	D8	D9	D10	D11	D12
	1	0.397318190066926	0.173477239532986	-3.98425238377695	-1.9383416436649	2.27337819343347	-2.5050276512211	-4.54044026698239	-1.61553992927111	-4.05300609999586	-1.31587635721098	-6.34507298297376	0.744154068769149	2.23185589355853	-1.09822138689651	3.32619077916343	0.292207588735891	3.33423891447956	-2.81674792663216	1.35099871925286	4.08609878443531	-2.05636546251526	0.79495770420499	-7.34669605744966	1.06798240448052	-7.06610108858558	-8.26796541399108	-2.52176755405844	1.12798749732974	-2.0353642378941	-3.59258289727723	-3.64905917035594	-8.02587477206043	-11.5279742961002	0.721551579409152	-1.83733078129217	-1.79939508239249	-3.91061205412962	1.60342284838862	2.9946018948167	-2.61871033032185	-6.12177917695226	-2.95481698286267	0.41133566039025	-2.90196646543791	-4.93084970451446	-1.79837416769988	-1.44595340063415	4.57077812103262
	2	6.20756496401873	-1.0046255281145	1.98876795577098	-4.78563177349179	1.35836372299218	-2.50548683307397	-1.78557476528431	-1.74586965351318	-4.08196926900428	0.052961587862228	-0.712267730221356	1.65860872371331	0.908314692679596	0.939412243307743	3.56325871931267	-3.6464245162615	-0.18742412792426	-6.5836680969137	-0.942400070978692	1.94624791780598	0.991833599427082	-0.180580601137081	-2.84751421656165	4.88572393546065	0.731820720627184	-0.17106383392138	-0.974768720520842	0.300734101359467	-4.10758227818087	-3.12811276580624	-5.18855396705294	0.846940668598108	-5.9284400510669	-4.4001427003318	-2.1240809844162	-3.59073027573868	-0.174649957680685	2.65497691103246	7.4373265382128	-2.44268053905762	-2.36792895260623	-1.5970403529368	1.36835815710492	1.69486336709815	1.93430581386428	-3.75640626153336	-4.33382283440142	2.40961253784826
	3	0.194558028935262	1.41538831315847	3.42983355017759	-1.43146640250325	0.232742061295994	-1.53335030531434	-0.238531755097938	0.830493043181377	-0.944755577822434	3.03816097414892	2.18678792771743	3.89886489860237	2.50231686231518	1.63613133752733	0.0700930393613817	2.75395265774387	5.3284964210502	0.302625490427545	1.91408323327323	-2.82034263974674	2.91070034993163	2.1031736331779	-2.63189738946312	-1.4244491046602	0.463535856458748	2.90661011290649	2.62223761122277	1.20684614174388	0.676390038493082	-3.68791510846859	-0.56681338626413	2.49427189262997	-0.959021071534607	3.62843704052375	3.07958128446853	1.94750355155247	2.18139627106984	0.173010320407229	5.90139078820903	0.727676494533171	3.34183805718612	3.18944085127714	0.395546008956444	2.29893186543541	-2.22304628504344	0.867280129658411	-0.494937580833266	1.63908818858363
	4	-4.49167235290997	1.56430585707267	-0.607569169587805	-3.52993096342607	-1.70751991657107	0.818702090143688	1.84770466603186	-1.04831513345471	-3.31184858307279	1.55624532926731	-0.942543505679623	0.398125045222059	-1.65857122074158	0.219465769506314	-0.992802158174527	-0.081429276399831	-1.0046751212717	2.82783891719691	3.66609757505466	-1.5175947076641	-1.97665280026558	-0.212304174855944	-0.813813345574999	0.55535466930769	0.417802341381503	-2.01610786638003	-2.25574543844004	0.785937870566613	-0.501966230578546	1.40138168928843	1.92740454953764	-2.83329754370288	-2.59813399258064	-2.11142834688098	0.952455741100039	1.41615513088482	-1.87340140063407	4.81098059245778	0.950888446662702	0.943682650803567	-2.54714722637891	-3.78176066459991	-1.44480201150054	-1.85369955537089	-0.205025023718463	3.19281304961487	-0.493295851255425	0.515358028986611
	5	0.68870291386429	0.766466073635002	1.98964215180877	3.71217966278118	-1.25651274373695	3.48495896422128	0.937420019926321	2.27687313214437	3.6353076999003	-3.40702668771701	1.73396080316752	-1.53890516475803	-1.02302677797206	2.46673155767212	6.60186700978147	0.184525935672355	-2.74032092950711	-0.624633016141615	1.21474339138285	1.55849502577985	-0.964079495460282	0.047524701835755	4.1314462267901	0.498070136199658	-0.769938917939726	1.6407358563979	0.474700054287496	-2.95885889591818	-0.578291120412359	4.00751244849243	-4.06628608719711	0.561293341107103	0.308602055938991	3.15853845019456	-1.55468902815483	4.18261306494151	0.508483210376653	0.318251593663263	2.56796660739474	1.32934460002934	-1.05391169149379	0.163998082859507	0.208150497982388	3.91219519528659	-0.223848311146412	-2.11494592178678	0.980158633871724	2.05712513370327
	6	-0.923491253964585	3.5279853257266	-5.79188841248015	1.58787671959863	3.01857500363485	-0.193569556565308	-1.56241265183917	-1.38697724536723	3.17196719892945	1.61404221402927	-1.71201269208086	-2.25397490048135	-0.599064559749877	-0.0414837816888394	-1.51612533645539	4.78450413443989	0.844789941311319	0.508720385092147	-0.133116863112264	3.49135822336302	-0.136518757971771	-1.4789074139635	-2.93034168558188	-1.51683749061749	5.04403389865729	-1.50888407985076	-1.32900302303597	-0.384464891476455	-1.23183571960999	2.38321750836667	-1.11307122878861	-2.70456819750552	3.0447072782099	-1.18849187838168	-1.92041692799921	-4.32207010796355	-0.472034488987447	3.98484494771674	-0.648439022827461	2.48967050042029	2.64582418509917	-2.06464149662088	3.93792392122396	-2.97321078703999	-0.650235514983706	2.89022224523023	-0.475630651030315	-3.16613250565979
	7	2.01040730609475	-0.0155482103618851	2.34984972867778	2.97101228910151	3.03617987779944	-1.58588876395379	1.95541640150941	4.28852877263444	2.55213385445677	0.119207378017563	-3.22595771755732	-0.171674119032559	0.784086660308276	1.39236048192151	1.2840613722592	-0.927226013595828	0.869566743306677	-0.263872542862828	-3.58290513865768	4.75412979043904	0.967707676361897	1.12002633226348	1.60735397037433	1.4743195663541	9.61020785873598	0.729286201838477	1.04579907612651	-0.567708797522755	1.38585637868619	1.45485258100916	2.91779917653639	1.39984692449571	1.01216842350141	0.888484642950061	5.55556042986018	5.01318711998829	1.01623210913112	-0.297276859822887	-3.60304821392037	-1.32803607580718	-6.50099108818313	-0.0238540450577602	2.2423683447546	-3.43363488616615	-0.3004962177165	-1.48491738156554	-0.946148793512748	-0.730747388050986
	8	4.14136594949741	-0.405824077390662	-1.95008070518543	-3.8180936853737	3.05280971867114	-0.705649124044612	-1.58160793551951	-0.926112057147293	-2.78442304415148	-1.57307169979549	2.065342124376	-1.81911944103831	0.499199674633019	-1.82592285295368	4.38553336846371	0.92705843252088	0.985996674829948	0.934320572344859	2.01829688495218	5.36119146807732	0.521387416748439	-0.551198227522946	0.785779132208518	-2.05140214772564	8.46122417280458	2.58573094937856	2.14647641986448	1.67834274555389	0.58654430220804	-0.431726314891876	1.28616373366503	2.20645569177259	0.870706640264871	-2.18344589690832	-1.51059625841344	0.370367061717388	-0.0561824780843381	-1.47928031276342	-1.74830568805692	0.740045820222349	2.28281213562514	3.60623767384322	0.296960486993612	3.20003949512284	2.67598277047455	-1.65571344961472	1.63153089576099	1.75777704401844
	9	-0.832500167992748	3.32902513814997	-1.74340370844902	-0.173605515473355	-2.40732200919138	-3.26603939072675	-3.67313584882686	-1.21340753276991	3.99162956262262	-1.80620296739562	3.16595890516874	1.91952895003897	-4.77737375540619	2.98422050959152	-1.4850037695478	2.03324757489918	-0.420329580349062	0.0844596992255902	-1.69328357373979	-3.13587612173342	3.00528985563733	-1.23617716505169	2.46103891524263	0.0339504663852495	7.37887966608059	-6.14615558171545	-0.824548215514369	1.16631009667799	0.275521805189328	-0.767222218870756	-0.292526642288976	-0.875078534798831	0.795840468820643	-2.81141053388501	0.384093601185214	-0.0682963550698332	1.85333974180321	-1.41247177099376	-1.33852440136798	-1.22481031266489	2.98924351472488	-0.198017432113829	-0.413524679187958	0.217247733177373	4.1424245807234	0.973091113381543	4.8271929721177	0.332064964777601
	10	-0.90950311044071	-1.66073146508825	0.720463344801829	1.98296068448326	-2.52183551538928	2.9980501705063	8.06736929987756	1.9654948779812	-0.610511991732437	2.63518567326309	-0.63592122622731	2.43809979048274	2.60930540694289	-0.457837660835139	0.183404914781022	2.4415590490712	-1.65798139810931	-1.68803678448558	-0.37589982456393	-2.32089011311064	-1.34433940120698	3.65969025167851	3.3579231491658	3.53577659794018	7.0960237737122	2.55420293634188	-0.829389436260044	4.89530311241379	5.93961980105041	0.667063578691341	0.269075555932432	2.93941412017602	0.50899893665428	1.52340750939857	-3.53060468370268	1.89608159121781	1.15964272586962	-0.296398884722294	3.32521067297057	-3.94081576841018	-1.31296971766369	2.85355772065805	-2.12354815277558	1.23903017831026	1.02192955851842	-1.45961074812067	-0.0730106634505319	-1.49010200518433
	11	5.16448811135569	-1.9864114177235	0.533223223774257	5.6774113432748	0.517152692277705	1.98745670024346	1.77051504886049	1.4536833157963	0.0306160797449593	5.12141080931315	-3.0564028999047	-0.787192253083049	4.32104224106706	0.726153703237742	0.775872046269342	-4.97867092542674	2.03291929045236	1.73079339813194	1.53382538499227	-0.637636131174531	0.259103431797939	-0.0354586615421795	1.11767540487335	3.29494199765304	7.51050323908885	-0.674149880233927	-1.20028101092748	-2.18508040027154	-1.45432770705338	-0.575505686425004	1.08087317161198	-1.42969635310556	2.50919688510976	-0.235640261821118	2.90793511426409	-2.03788838350829	0.639340732184337	0.925785477366844	0.344520017577452	-0.258323729550284	1.20478112053888	-2.55515135848691	4.3519167663485	-1.9929251682297	1.72487433036258	1.11528604867499	-0.976687338119518	1.73408395108845
	12	-0.573314004817348	-0.13021130827974	2.65729879357787	-1.62285369451229	-2.85494473436893	0.265576667457481	2.29304149460631	-0.660838715405589	-2.17876478028757	-1.8648095034564	1.30154473781249	-1.34455029157152	-0.969176548003361	-2.04458871965971	2.23489974313497	-3.83299236886432	-1.41098388838054	-3.63981126211092	-0.878526869501911	1.55872895909306	-2.77519812812761	-4.25468780417532	-2.50273152962109	1.5176991713256	4.41754529934224	-0.511825491635136	2.13395275722633	-0.162799723680564	-0.938320124724669	0.900317010507479	2.50937915027453	0.533057377898331	1.89557515915203	2.34152740929176	-4.24987254644839	-1.34605811937081	-0.368477753977913	-0.190159258461335	-2.87164110368212	0.207290733702848	3.6057717587928	0.734652579381873	-2.25804848909092	-3.08419559630511	3.49328639651458	-0.198492456767781	2.54652949714455	-3.26564580422564
	13	2.7810664636977	-1.41434868512397	2.29796535070636	2.51913710437248	2.41735652533271	1.30352749858184	-4.3050979487607	-1.46101628289034	0.68178212318935	-2.74244816549526	2.27052147807808	2.83967707576767	-0.42650426283808	-1.91192667161295	-0.259587555737653	-4.82921752199854	-1.42520854264103	0.370132667634152	-2.10767659675639	-1.98687519902842	2.61137268649554	-1.97117821190977	2.38963076926484	-1.79838946350401	5.22666936537871	-0.231765870103118	1.53929111251182	1.04581592696741	0.693612708882483	-1.47280300066222	1.33844719105173	-1.66855476983255	-1.76648719426203	-1.05996342508115	-0.845635397655769	-2.48143966903444	-4.01595428865448	-6.03598900429733	0.847119880537775	0.264366376260568	4.95421428978989	-0.902872672209924	-0.642879241711853	6.35976537803936	-3.85607873787649	0.19574306918048	-0.0385915600768385	-0.422697745068945
	14	1.76071869803354	1.28306459473333	3.28052747809215	6.20238476848499	4.02524356099866	-0.074876333136217	-2.44188994489468	0.642714866447022	-0.292948552210873	-1.5179038322658	2.93798068307842	4.12221776141405	2.08670908200838	1.01908361781352	-0.547082235078506	-2.48693135368103	-3.46262448895914	-1.33336864370995	-1.01185446867839	-2.08890472214398	-1.31581168417551	5.80347628348682	-0.0738809324498106	-1.93245604891854	-1.8991650571661	-1.59337359597293	-1.3008339753228	-1.75169401894664	1.21015064329367	-0.284564408119877	-1.13410353791551	2.76424958990538	0.904341070870032	-0.807227791917285	-0.238964059740283	-2.45964248548989	0.640479744169625	-5.82414472781375	-2.86773124094589	-0.268652188114174	-2.10427412584386	5.60458126704225	1.14272202893881	0.211043418103145	-0.931963792295846	-5.72917520631199	1.55338451854868	1.40966442090894
	15	2.36818782136561	-3.28474141548895	5.52233916424757	-4.01518202195575	-1.42245692955476	0.398043148687066	0.812192602739742	-0.0658096004522122	0.283340195314395	-3.05149624166825	2.89462962153493	-4.94766850237284	-0.628448386082709	0.573794967788672	-2.71322760346811	-3.71960231271078	3.05197391021147	6.30175051253536	1.46314705974737	-4.43838774673441	-1.39478815070925	3.39634534592551	-1.00027184959617	0.138025821284373	5.14993118314169	-4.86072880233223	-7.58359624165178	-1.79112051429865	-3.89710227929527	1.67755686116061	-1.77998032172036	-1.23654329318924	1.69647366553227	-1.1076261968642	-3.79768223532801	1.63383576012848	0.867784536316776	-1.68563526002299	0.208240484205817	-1.59027353465945	-2.72539828649269	-4.84700158764417	2.37641022249818	0.367815393347882	-0.727016939015812	1.78621617313365	-0.96689736381677	-0.227420767370859
	16	-4.1830374913684	-1.88900004834977	0.315871526361207	-3.09250592499848	-1.4438533871039	0.17503261774209	-1.00341045577215	-0.577621100520446	-3.08340569342499	3.75558989424644	-3.65146222831345	0.787106994072474	1.71437935245785	0.890251077798894	-3.01437804096895	2.6676119118406	1.9344992096394	0.459228220111527	0.470686440493864	1.39631493049046	2.49413336798807	-0.178875476463872	0.436330418466696	2.61704664118906	0.966887648201464	1.85625691003861	2.9624723681959	-0.24221777560615	-0.807494067262269	-2.96787873684434	2.67088567449764	3.74759561728115	2.6063415303056	0.732660992629008	4.46831584805886	-0.355187433342053	-0.546135461717313	-0.0829436285985139	-0.617871028607624	-0.600578460516317	-4.5428882974611	-0.862485266794465	-1.46080598170511	-2.91703639682646	-2.00704579073863	-0.171815920699828	2.37277084381549	2.53655056992648
	17	-5.624357074626	-1.45171640807666	-5.1392296012009	-6.32005903903519	-2.63528979606645	-1.2170428313234	-2.62254430577559	1.07904144269878	1.48540062997608	2.24807962542718	2.78330790780365	-1.32079780047889	-0.160055658878264	-1.21064410347617	-1.63408356495893	2.68273980932872	-1.03627002230678	-1.15433092292187	0.961738976304332	0.439666964728076	1.02354063424173	-1.11419365847587	-1.33078295543464	-1.28918181542394	2.74714773229925	1.25683655122612	0.319265625733351	-0.938572952011782	3.05799688755224	1.56930545883915	-1.08924744665319	0.573387208196436	-3.39507034292774	-0.342401363483077	1.26402227442077	-2.58089995865021	2.5706804937754	-2.21024185895158	-5.50353365618003	1.41460787937604	1.36432295413215	2.33444791175998	1.75683120447002	4.45230060391441	-2.82759020320873	1.74615308284729	-3.9706165797943	-0.255705312051305
	18	2.15667574248846	-5.45546565838777	-6.41777561886147	1.1455779695566	0.324721797580423	-1.38837659774663	0.343172145500375	-0.220353199664714	-2.45832120980413	-1.20462206261664	-0.294346761072575	-0.288607875424077	0.894753099814352	-0.184363756275161	-4.08981382132379	-0.12655998423088	0.460319535237886	-0.559927174308541	-0.648648992289054	4.61900686902618	1.11641378557124	5.76708630992516	-3.13787269434306	2.29308917533444	3.73982467410178	3.03454736036929	3.04946736013744	-0.203335496198179	-0.932111639760478	2.3894189838752	0.353640841138258	-1.6930652052506	-1.98598543221851	-1.33970481449114	-2.53138523300504	0.736695544186659	5.66263310030035	6.4482781961442	5.4019554105148	-0.707759558917587	0.387555399919165	3.07527222563795	-4.70858724059599	-7.17566731480929	2.11967482814498	-1.65639083433553	0.407462084717281	-2.53679999025553
	19	-1.25542988393227	-1.58947744382613	-0.366021340916177	-2.51635247644253	2.7725971541613	4.81261972121638	1.65352582384821	-2.9128266591797	3.5035639307489	0.374823073711013	-5.98679696303543	-2.27877739986479	-1.12447435550848	-1.31266322793772	0.378654851449028	2.12334422045706	-2.86487429865792	-2.7385181105451	-0.722872008005652	-0.685802066177075	-2.93046066619399	-4.01056504657299	-0.124641591749878	-1.50807944397366	5.1659039145743	11.1572873226992	8.45857306663311	0.558959133491499	-2.21650277942854	-0.246229239253353	0.40345031177867	-0.755558218409533	1.6695761852061	1.68378527586947	2.16111583210568	2.78162884153835	11.0929593013902	6.64521557760963	6.78356303102555	3.65871956667024	0.27856747633723	-2.45117370856633	-3.85516203124598	5.19900309474951	2.12790871459356	0.983346564240037	1.57841249073908	-0.547492604122908
	20	0.325123454268578	1.46236194516678	-1.78764802767137	-0.829729554043752	0.202953799672287	-2.92495218763816	-2.8424320916547	-1.36120693143266	1.67519281753539	0.233591289504602	1.10442601068326	-3.82090988250047	-4.91631516703819	-1.82303161670961	-0.893134750664103	-3.15547288919424	-1.60423969464227	-0.514097249242241	-3.47574973777955	-1.9313011469676	0.263266693948026	-0.570176123740112	1.64227295834462	0.0510003392964791	10.4169177361287	18.413272778907	23.8137948838153	2.33338088322671	-7.42901907840087	1.15164366381214	-2.50104099514465	0.0659677006010497	4.18391489927217	2.52641755878631	2.34730535816834	6.00812147670558	24.2087918698476	9.86504313796377	13.8667236438127	7.84218323977484	-0.973111531206541	-0.36988280270225	-3.435338475957	-0.56945757012727	-0.110776079360676	2.85040778109851	6.19275148665429	0.956283889929637
	21	-0.761284999002783	-1.68750587289242	-0.386320506579523	3.52091160173495	0.351698037814458	-3.09581864746042	3.00010842512074	4.20970974407919	3.41882417717898	1.81229206784838	3.33386588156736	4.79069210074067	-2.37750290682152	-0.0486607091233964	-0.249484405813291	-0.959437530296327	1.69152694318518	4.33559034229302	-0.515430887550338	3.2328198851269	1.90497565171927	-5.93434072505761	-1.71611450355977	-0.282465249174493	30.0894035289989	30.3983132813009	45.210963761032	16.0864890280614	0.561310002548908	2.46897201617958	1.30503413642327	4.10378890634729	17.6521580099688	4.85344220940624	13.0815516402349	7.82849061316892	51.4990705433515	25.7217032647391	37.1470456926031	15.7943002515503	2.73998311791138	9.53987126611764	0.752899950313349	0.545971209811341	9.64433257605197	7.32853275047091	15.1804852852001	2.0251241598603
	22	-0.00926719000653975	6.13224234415475	6.65094867210928	3.24868439831062	5.51942876478552	3.41962590844469	2.87862571292681	2.17318993232539	12.2051370087797	4.02160871135357	10.9367259025125	2.98431635200086	2.4484908702716	1.85709966822378	-2.42854896533299	0.960905421410189	4.51367426235265	2.47266643461489	1.00013788071647	0.0945349266248741	6.52980354819147	-3.32224402937709	3.79417686200804	-0.220551962232548	56.2793783411416	54.1145169377737	87.1016713942831	35.5823420715001	8.45953865656884	18.5010674595333	8.04137817106948	16.6948938092692	26.2469945306216	14.0771690089664	24.7618725568409	16.1263124175334	102.134377783957	49.5934240297679	68.0353545795042	33.9938204610503	1.98674194608202	13.984847059513	9.59379789464765	17.8338343820146	26.6776227888622	17.6412946470882	29.2662391715976	14.3261398927953
	23	2.62286069901529	6.28165333169545	4.88684417394234	8.20605984732174	7.62653531128808	10.567891888023	3.97887403517734	6.15605821905683	23.0278301715048	8.07204805920583	21.496636876474	8.90460553377852	2.96483734565072	5.22151654117761	5.10080211212016	6.27144061029912	5.18319746157977	10.7266972585471	6.36636597924917	8.78146010584032	17.56621708271	8.38131160475405	15.7823704006773	6.68512535342279	114.236832410546	104.908203684659	158.488199036102	63.5257019415944	13.5738506196799	35.3227598022954	22.8849387396799	28.3921942049201	54.062488695216	29.410998679959	53.7978512153568	34.0268222815916	180.81856789889	91.7383132102832	125.263050844388	71.0598145769109	13.1767363813105	27.8238299521554	10.6176596455448	33.4671218776898	51.5285483668463	32.0407119716756	60.99505337663	32.4618007122549
	24	10.6001168332173	12.6559087651203	14.406296258559	16.8270997216719	14.7102011329266	23.8749060286218	12.1468663019155	13.7628413667521	40.6545028119881	22.3927246606495	47.7543026386297	17.7387545084853	13.5040388495077	6.31311742948856	7.75423717014473	6.44379114829735	9.80598188197018	24.9179309908272	7.2381599174164	20.4224796798594	30.0987982798542	11.2281428080428	39.6181440131763	13.9059714885193	182.661673550789	186.310224772562	260.508878214045	118.858597769448	34.5038396307309	64.6491267447364	41.0637275202216	61.7919148631431	104.171491383225	66.537196479037	103.379113645504	62.5682126368879	299.912439673462	163.126749477879	213.520530610615	127.121516649372	31.0375592418559	57.22863416975	33.0931299250742	61.9205229814766	101.812117992458	58.2618261766906	103.325738805544	55.7718714925595
	25	28.1158820460932	28.2664167503203	29.8914976447782	31.3607530700951	30.0987183521429	39.4949677147883	27.8284794418259	41.7064014850653	80.2735621882489	42.7586237668629	94.4148025460263	38.6867307148636	32.3081099128231	23.0505967409435	19.0798712331707	20.3192610618967	20.8664292507056	43.0624464939992	24.5319611888203	37.2799337326942	64.7812212531744	35.8586850810666	75.8563658444236	31.767605052989	252.195862813538	304.309081400748	366.120062627551	211.266221660202	69.5045812093103	127.93621072581	79.6580656069541	114.583154913407	186.020335436981	120.73043377789	185.751785876586	120.038913465999	414.547853937317	261.841294526701	306.31966004236	222.660921405641	74.8077508378433	111.857842270895	68.4973473830237	116.176285935242	189.523621536999	112.900089082677	189.981514370113	112.096859189051
	26	56.6268339293911	58.0377976505561	63.2946146134746	61.0137310038858	59.6225144513769	82.7559560796922	62.9929302107112	81.8149194351508	152.210034980866	79.9255255724447	175.046125386133	78.8806088753827	58.1265526105831	45.9110206903497	51.7133703189215	49.9193207315134	56.6890431882957	80.4143543552836	48.6173335155581	70.8604006896439	121.481558174314	68.9339659264397	144.004679846852	53.8991321216636	304.778607565823	417.753698864551	451.448097193164	322.609106475265	131.186536367392	224.35553269253	139.74496641284	201.110434221925	301.845627371255	219.31316303059	303.379745028014	211.336801639131	509.815228905116	367.15863006294	379.115143614052	339.950586109039	137.887652500578	192.695112303199	129.438573748314	211.919358730912	300.4491583574	201.049901338994	307.903711690819	195.182268972709
	27	110.691254622572	107.819345530388	112.530620913321	119.414405125848	97.0421752054185	147.812204161468	113.057663743178	161.533036208249	258.619915025268	150.239982415826	300.715591344297	145.691506290622	108.342070352142	89.0290214558026	96.5014407598683	86.9703728987529	102.130405948908	143.14888088447	94.8664780722247	131.872264268742	218.803576609384	126.85509469404	252.865641316158	108.468108863668	337.764808187417	515.608834020158	511.561364541939	421.423267869429	225.556165076543	343.358295905121	246.246813126384	310.506088412792	406.124056040836	336.736818930688	409.162885367525	316.246452835298	576.653151889568	453.269732262902	432.734647415366	441.804468975318	238.647170536474	304.91968606915	221.136182675889	332.48794254623	402.489588668038	309.69548828548	410.403046989146	302.353439350529
	28	196.455206443086	193.779480627629	197.025266150566	209.079980129392	182.951194121247	248.128532830593	202.439849664314	275.723410003467	410.457831152715	265.31232780599	466.894616002535	250.166440803515	194.644039904251	167.577761333858	180.698869305202	159.713477867854	177.248346832635	247.343497097716	159.993218865684	230.706129934145	333.9087768959	220.573327239841	397.574448162572	192.04284247438	360.972965486782	584.575174099661	553.225844677761	500.417813142674	331.550380751539	444.940829022695	364.594243159675	401.894627687794	485.980388066484	439.367393052453	493.199825059054	404.103540866925	621.521938384063	511.867317471551	468.242232450295	519.600025584755	344.914396115029	402.51718273787	330.538358069382	434.909819067211	483.33552341062	400.548633981995	490.832393296673	394.140420544427
	29	330.411266318629	327.257893634041	329.374737179511	353.27391082996	306.437217477073	364.625887804363	340.132604781653	415.811335147552	535.924842827392	415.031767288956	602.524549714932	385.299288637043	322.381626550278	283.607756022158	303.761238369336	270.541870772117	304.003596821719	370.315494581397	276.057441637154	350.94476932657	431.724712062405	354.076034904652	513.306332796677	310.650313206476	376.780127555687	633.112633503248	583.972494873404	553.333911732482	422.809176091119	523.616052666113	466.252115305957	472.328779371204	539.487453728568	518.656610148565	550.633179248355	472.704819861228	655.634569543268	554.616175625812	499.155740887658	573.603338468707	435.377480449874	475.792533138163	421.906818306141	514.660676502638	538.558678364359	472.527389480912	546.82572709111	464.407911376378
	30	457.308378894964	459.019892651567	459.101258124598	492.764824636713	427.576220582742	465.358555689533	475.058027042146	537.923529436036	628.097709171339	550.440625826306	701.488679297625	503.831196880105	445.591612589214	408.390903490399	424.774542755323	391.805677868968	427.52755304537	473.489819706456	388.837390815686	457.674292091881	507.859944206051	471.787805468002	596.63728137516	420.267861057973	388.374829007237	668.263377596009	607.485124980923	591.869889907496	493.363775418313	580.093747888283	541.823941001631	523.85857009885	576.003424875897	576.55001754099	591.649651857879	520.34434125136	683.371869923609	584.552115955689	520.501317684713	610.88742907738	502.211678324232	528.236854135592	490.499543997038	571.198261119983	576.410391929344	521.152784575474	587.943385241109	515.399304455461
	31	563.369436267078	572.047845738697	567.68166327834	612.234486060967	533.18692471934	537.968257056408	588.004573826431	627.603922579596	687.020071415468	654.302282173663	764.110392956116	593.706389129813	550.330567928499	509.812055604781	529.028812398345	493.433900380272	534.446286028002	549.855523191974	488.182437504884	538.549344547475	555.163441880277	562.366512063617	648.382188937488	508.221712945173	395.060237829314	692.939582782062	625.234820811082	618.244927843052	545.215367374933	622.821361109207	597.921914255963	562.811812645964	604.475452610032	618.148587290618	621.775165091875	556.365690935052	702.004715679237	607.95890834558	537.021129704383	639.496485974065	552.44894074056	565.420116538964	541.510225593036	614.75620254298	605.954821839292	557.784051376429	618.393366639642	552.942469590207
	32	634.007674170011	649.539223304179	640.747026261869	694.516757812481	605.573346421329	584.920836159972	666.57572812422	690.339900663363	728.54831393072	722.540181661025	808.77799175227	649.893025716644	622.975141890479	580.443827607876	598.184786504253	564.377558922952	607.571641904793	602.061753831698	555.638836380666	593.246441965294	590.61718610465	623.395271482818	686.569327584564	568.434467214208	398.955991314716	709.680474266568	639.691337091346	637.867610183782	582.138375340674	653.155641325543	638.325576247656	591.294732292956	627.346556612404	648.860575500801	644.22399026102	581.995777349839	715.431041744076	623.2600814939	547.725677014797	660.875907942573	587.994227636328	594.247740660479	579.405397177537	645.653976790746	627.805338274534	582.385837083554	641.942217183619	581.324294118745
	33	676.803940094217	695.111366839656	682.344431758214	742.988069973854	650.463608487697	613.581805632388	710.691912172265	728.101721029525	756.729176495845	763.750098743351	837.356824254958	684.092110636655	664.873932780889	621.823242076622	637.234273457704	606.85725553764	654.080805932064	635.884479672717	596.860117164029	626.288798657157	612.591675161227	661.508330370976	712.284665108333	604.842209041877	400.071116187545	723.899041122989	650.285994860287	652.677534474584	605.990261237769	674.342331524294	667.553338259449	611.281952238752	643.438992891161	669.71978084775	660.205020526815	600.18116801862	723.414330116931	634.944292362242	557.151146795728	677.1230864887	614.343255630735	613.993345149067	607.399849126514	667.543915852402	644.020006785227	600.212936809802	661.677070210435	601.858815987559
	34	698.690048283946	720.412974480763	704.156867940026	769.844275330024	676.239155375588	632.595958210947	737.878268145548	754.832827248185	774.431193757218	788.950131662714	856.262513964883	704.917232648135	688.753052133461	647.731153265605	660.457995034992	631.290548451712	680.704409710091	657.655794014174	620.253970473792	648.116484920268	625.711724379932	684.202537777184	727.082798610443	627.171363901387	396.649736159866	734.439051123829	657.972778338868	665.76644375074	625.633740937397	689.214218601937	687.484401582291	625.773478282202	656.960753893332	685.49061245044	672.078479288179	611.780615058106	730.364245704919	642.507687523924	563.279135233033	686.621815856725	631.439461434368	627.284066733473	625.033191041849	683.465188611909	655.90812756447	614.645945643658	676.704299993848	616.341468713234
	35	714.616825416154	737.644225788595	720.636028489959	789.2608152452	694.303153069789	646.823907257087	756.140306006602	769.328812409868	787.34271475541	808.479375369753	869.379280659709	721.201782230144	703.366338344068	663.987928560095	675.339402892822	645.54748350247	700.378615986202	671.864982946283	635.96714653856	663.235279184818	634.168419224934	697.118370316298	739.043342738102	642.270793871773	394.095660298074	744.2003440658	661.797617723165	674.97147229313	638.520400111818	700.859241098127	702.152079826431	636.455305419651	664.724217664756	698.546713284663	680.449135867132	622.272347122157	737.143459285609	650.259751277263	567.957729135307	693.366487864618	643.924897765655	637.978597025523	636.286889189371	695.336177769646	663.815839959758	625.782199255882	687.094117684916	627.128577228468
	36	724.97666128119	749.089878183274	731.321303379345	801.70967696301	707.562688790984	656.742302559239	771.472281752246	782.602336945801	797.337083780362	821.268603803573	879.719041744055	733.045383750195	715.027239118045	674.778930003408	687.365358663822	657.526280330271	712.489339725212	686.042905057302	650.607077584728	673.92606129536	639.090724599921	706.267419559655	747.277140009925	653.148273649559	388.269753323718	750.203429868568	664.27723417201	678.793579081529	651.23537111883	708.706894122262	713.977191038776	645.319340854294	672.548199716352	707.949835716622	686.58094026388	629.956133241308	742.025885526136	656.092784562615	568.108201002144	699.374670756095	654.486993279866	646.964382123078	643.348835039032	704.763312843432	670.343384166558	635.512298105252	693.931867278931	635.856584368952
	37	734.24218228666	758.468785888355	742.773035791388	811.654092360336	718.177768019529	665.491548389052	781.160202735491	791.860521545586	805.86907542808	830.410569664753	888.018400547189	743.973999092076	723.854850781747	682.798311632441	695.507346520161	666.094481525368	722.126319739169	696.717609251217	660.824249722213	682.046810780434	644.805720970568	715.141261314759	755.962139776996	662.725455588599	385.728665853928	755.523924147262	667.251762999046	680.575596029985	657.982410465098	715.779408637665	725.180568851816	651.718253072682	675.498487251952	715.549157050304	692.109044860959	637.819983977582	745.918909235507	660.862140570876	568.88065657295	704.166101891814	663.346117825547	656.121612568018	651.277995601782	711.663740083089	676.840627122437	641.634448161998	700.196147848451	644.028821623336
	38	740.389304637616	764.563129555487	749.267128593344	817.911003571323	723.93141561615	671.333084720481	787.79983732527	801.188572595332	810.297466296539	839.80603027443	897.061852693572	751.565235101184	730.575825403737	688.321207005283	702.952756896294	673.589018165172	728.87281516812	704.930845410336	668.300123091895	688.021680431938	648.339496436526	722.131748132208	762.834057578232	669.306612407378	380.835539417441	759.236574817567	670.081496931022	683.307370831984	664.466186836334	722.40924366312	732.547663840547	657.416273472294	679.630911478595	719.14140539593	695.595989639422	641.387666257193	745.598801629459	663.415323971906	568.540523549192	706.666846325871	670.071862727905	662.725146502547	658.199454025888	716.702737211313	681.069042270248	646.442253308788	703.53498988479	649.564487817516
	39	744.347879441786	768.77980562451	754.518218134023	824.199133318218	729.287324071735	674.149330914663	794.921721146078	806.422723212108	816.206953454085	846.062397070232	902.111930437915	758.487521209929	737.210338566692	692.579391280571	707.390182963857	676.977019553825	734.323974247563	708.664770560448	672.062729443958	692.267558987395	653.594834790949	728.680618659175	767.328695102738	674.412688239341	379.315162893458	762.380889073098	673.069677953457	686.666183940306	667.014167420627	728.085279703927	738.225134549596	659.576883178614	682.279760619445	721.67032034198	698.30016237625	642.245261231228	746.470534678161	665.999795669079	572.97852924758	707.040247647101	675.012171894291	665.471453787652	661.281240425138	719.903004048902	685.302832723494	649.678547979034	707.032301532011	651.330755428732
	40	748.490573952323	772.768893677744	758.806138765055	829.177632427888	736.885322167696	674.513369392357	806.926247289283	810.868479425536	824.80087037667	852.305440353878	903.895080056933	764.657083179122	744.856612503086	695.554595437256	710.277388839203	679.690379978034	740.03335604076	712.070191779342	677.204520946059	694.831750303662	659.393349189505	735.141574905336	769.366900470276	678.069378341125	376.634335557726	765.678365483177	674.41614739084	689.289172930305	670.542950864277	733.152977638688	742.028186509104	662.425054542328	688.09933730132	722.417037606333	700.601646921802	641.350884677366	747.898686680258	670.287569668818	578.70024816752	707.961130106996	681.726067488745	665.441436094437	660.943098928346	723.011455862528	690.128062676086	654.035725301381	711.042237519248	651.030359415746
[truncated: 48 more columns]
