# Supplementary material for: Cuproptosis-related lncRNA SNHG16 as a biomarker for the diagnosis and prognosis of head and neck squamous cell carcinoma
Source: PeerJ. 2023 Oct 12;11:e16197. doi: 10.7717/peerj.16197 (PMC10576967; doi:10.7717/peerj.16197)
Supplement: Supplemental Information 3 [file peerj-11-16197-s003.zip › Data or code/hospital data/20230420-1/admin_2023-04-20 09-02-24_BR009687 - Quantification Cq Results.csv]

	Well	Fluor	Target	Content	Sample	Biological Set Name	Cq	Cq Mean	Cq Std. Dev	Starting Quantity (SQ)	Log Starting Quantity	SQ Mean	SQ Std. Dev	Set Point	Well Note
	A01	SYBR	AC090587.1	Unkn	C1		26.6993424278393	26.6993424278393	0	NaN	NaN	NaN	0	60
	A02	SYBR	AC090587.1	Unkn	T1		26.7311660857551	26.7311660857551	0	NaN	NaN	NaN	0	60
	A03	SYBR	AC090587.1	Unkn	C2		26.6324997676204	26.6324997676204	0	NaN	NaN	NaN	0	60
	A04	SYBR	AC090587.1	Unkn	T2		26.5722989786556	26.5722989786556	0	NaN	NaN	NaN	0	60
	A05	SYBR	AC090587.1	Unkn	C3		26.9303628628313	26.9303628628313	0	NaN	NaN	NaN	0	60
	A06	SYBR	AC090587.1	Unkn	T3		26.1795434169875	26.1795434169875	0	NaN	NaN	NaN	0	60
	A07	SYBR	AC090587.1	Unkn	C4		26.6280558134916	26.6280558134916	0	NaN	NaN	NaN	0	60
	A08	SYBR	AC090587.1	Unkn	T4		26.1583260898831	26.1583260898831	0	NaN	NaN	NaN	0	60
	A09	SYBR	AC090587.1	Unkn	C5		25.1968794746062	25.1968794746062	0	NaN	NaN	NaN	0	60
	A10	SYBR	AC090587.1	Unkn	T5		26.2063708124285	26.2063708124285	0	NaN	NaN	NaN	0	60
	A11	SYBR	AC090587.1	Unkn	C6		25.0002675710865	25.0002675710865	0	NaN	NaN	NaN	0	60
	A12	SYBR	AC090587.1	Unkn	T6		26.2328327994851	26.2328327994851	0	NaN	NaN	NaN	0	60
	B01	SYBR	AC090587.1	Unkn	C1		26.7230797605826	26.7230797605826	0	NaN	NaN	NaN	0	60
	B02	SYBR	AC090587.1	Unkn	T1		27.0688407695563	27.0688407695563	0	NaN	NaN	NaN	0	60
	B03	SYBR	AC090587.1	Unkn	C2		26.9538925525736	26.9538925525736	0	NaN	NaN	NaN	0	60
	B04	SYBR	AC090587.1	Unkn	T2		27.1026352155452	27.1026352155452	0	NaN	NaN	NaN	0	60
	B05	SYBR	AC090587.1	Unkn	C3		26.8306822611646	26.8306822611646	0	NaN	NaN	NaN	0	60
	B06	SYBR	AC090587.1	Unkn	T3		26.2235136467456	26.2235136467456	0	NaN	NaN	NaN	0	60
	B07	SYBR	AC090587.1	Unkn	C4		26.990700348738	26.990700348738	0	NaN	NaN	NaN	0	60
	B08	SYBR	AC090587.1	Unkn	T4		26.3864162653625	26.3864162653625	0	NaN	NaN	NaN	0	60
	B09	SYBR	AC090587.1	Unkn	C5		25.5230155147888	25.5230155147888	0	NaN	NaN	NaN	0	60
	B10	SYBR	AC090587.1	Unkn	T5		26.4402954806452	26.4402954806452	0	NaN	NaN	NaN	0	60
	B11	SYBR	AC090587.1	Unkn	C6		25.2726408068085	25.2726408068085	0	NaN	NaN	NaN	0	60
	B12	SYBR	AC090587.1	Unkn	T6		26.7428624734283	26.7428624734283	0	NaN	NaN	NaN	0	60
	C01	SYBR	SNHG16	Unkn	C1		22.6583622318856	22.6583622318856	0	NaN	NaN	NaN	0	60
	C02	SYBR	SNHG16	Unkn	T1		22.7938360611593	22.7938360611593	0	NaN	NaN	NaN	0	60
	C03	SYBR	SNHG16	Unkn	C2		22.1027463585174	22.1027463585174	0	NaN	NaN	NaN	0	60
	C04	SYBR	SNHG16	Unkn	T2		23.5586310774562	23.5586310774562	0	NaN	NaN	NaN	0	60
	C05	SYBR	SNHG16	Unkn	C3		25.4041991840803	25.4041991840803	0	NaN	NaN	NaN	0	60
	C06	SYBR	SNHG16	Unkn	T3		24.4706687137119	24.4706687137119	0	NaN	NaN	NaN	0	60
	C07	SYBR	SNHG16	Unkn	C4		25.245948973096	25.245948973096	0	NaN	NaN	NaN	0	60
	C08	SYBR	SNHG16	Unkn	T4		24.6183689237544	24.6183689237544	0	NaN	NaN	NaN	0	60
	C09	SYBR	SNHG16	Unkn	C5		23.8057212535808	23.8057212535808	0	NaN	NaN	NaN	0	60
	C10	SYBR	SNHG16	Unkn	T5		24.5148092652925	24.5148092652925	0	NaN	NaN	NaN	0	60
	C11	SYBR	SNHG16	Unkn	C6		23.8196347561456	23.8196347561456	0	NaN	NaN	NaN	0	60
	C12	SYBR	SNHG16	Unkn	T6		24.5545114999477	24.5545114999477	0	NaN	NaN	NaN	0	60
	D01	SYBR	SNHG16	Unkn	C1		21.8479716812876	21.8479716812876	0	NaN	NaN	NaN	0	60
	D02	SYBR	SNHG16	Unkn	T1		23.0377941314793	23.0377941314793	0	NaN	NaN	NaN	0	60
	D03	SYBR	SNHG16	Unkn	C2		22.4613329611414	22.4613329611414	0	NaN	NaN	NaN	0	60
	D04	SYBR	SNHG16	Unkn	T2		23.4169791803602	23.4169791803602	0	NaN	NaN	NaN	0	60
	D05	SYBR	SNHG16	Unkn	C3		25.3111708452525	25.3111708452525	0	NaN	NaN	NaN	0	60
	D06	SYBR	SNHG16	Unkn	T3		24.6810961439903	24.6810961439903	0	NaN	NaN	NaN	0	60
	D07	SYBR	SNHG16	Unkn	C4		25.4256401014672	25.4256401014672	0	NaN	NaN	NaN	0	60
	D08	SYBR	SNHG16	Unkn	T4		24.5993069197629	24.5993069197629	0	NaN	NaN	NaN	0	60
	D09	SYBR	SNHG16	Unkn	C5		23.8533170797004	23.8533170797004	0	NaN	NaN	NaN	0	60
	D10	SYBR	SNHG16	Unkn	T5		24.6620735919485	24.6620735919485	0	NaN	NaN	NaN	0	60
	D11	SYBR	SNHG16	Unkn	C6		23.7900019440085	23.7900019440085	0	NaN	NaN	NaN	0	60
	D12	SYBR	SNHG16	Unkn	T6		24.6864538679079	24.6864538679079	0	NaN	NaN	NaN	0	60
	E01	SYBR	AC012184.3	Unkn	C1		22.527045597683	22.527045597683	0	NaN	NaN	NaN	0	60
	E02	SYBR	AC012184.3	Unkn	T1		23.1133642440764	23.1133642440764	0	NaN	NaN	NaN	0	60
	E03	SYBR	AC012184.3	Unkn	C2		22.9742146925384	22.9742146925384	0	NaN	NaN	NaN	0	60
	E04	SYBR	AC012184.3	Unkn	T2		23.0021912460007	23.0021912460007	0	NaN	NaN	NaN	0	60
	E05	SYBR	AC012184.3	Unkn	C3		22.9139388970299	22.9139388970299	0	NaN	NaN	NaN	0	60
	E06	SYBR	AC012184.3	Unkn	T3		22.5096016508225	22.5096016508225	0	NaN	NaN	NaN	0	60
	E07	SYBR	AC012184.3	Unkn	C4		23.1642394168756	23.1642394168756	0	NaN	NaN	NaN	0	60
	E08	SYBR	AC012184.3	Unkn	T4		22.8084811959582	22.8084811959582	0	NaN	NaN	NaN	0	60
	E09	SYBR	AC012184.3	Unkn	C5		22.592732158894	22.592732158894	0	NaN	NaN	NaN	0	60
	E10	SYBR	AC012184.3	Unkn	T5		22.5757095771868	22.5757095771868	0	NaN	NaN	NaN	0	60
	E11	SYBR	AC012184.3	Unkn	C6		22.4486171493655	22.4486171493655	0	NaN	NaN	NaN	0	60
	E12	SYBR	AC012184.3	Unkn	T6		22.6960546125512	22.6960546125512	0	NaN	NaN	NaN	0	60
	F01	SYBR	AC012184.3	Unkn	C1		22.8334436271166	22.8334436271166	0	NaN	NaN	NaN	0	60
	F02	SYBR	AC012184.3	Unkn	T1		23.1025673099202	23.1025673099202	0	NaN	NaN	NaN	0	60
	F03	SYBR	AC012184.3	Unkn	C2		22.8563659352919	22.8563659352919	0	NaN	NaN	NaN	0	60
	F04	SYBR	AC012184.3	Unkn	T2		23.1251574455913	23.1251574455913	0	NaN	NaN	NaN	0	60
	F05	SYBR	AC012184.3	Unkn	C3		22.9563560419379	22.9563560419379	0	NaN	NaN	NaN	0	60
	F06	SYBR	AC012184.3	Unkn	T3		23.0130036819318	23.0130036819318	0	NaN	NaN	NaN	0	60
	F07	SYBR	AC012184.3	Unkn	C4		23.0125861034504	23.0125861034504	0	NaN	NaN	NaN	0	60
	F08	SYBR	AC012184.3	Unkn	T4		22.7142778236694	22.7142778236694	0	NaN	NaN	NaN	0	60
	F09	SYBR	AC012184.3	Unkn	C5		22.7580434600902	22.7580434600902	0	NaN	NaN	NaN	0	60
	F10	SYBR	AC012184.3	Unkn	T5		22.7900154806754	22.7900154806754	0	NaN	NaN	NaN	0	60
	F11	SYBR	AC012184.3	Unkn	C6		22.6938375422684	22.6938375422684	0	NaN	NaN	NaN	0	60
	F12	SYBR	AC012184.3	Unkn	T6		23.0397262028114	23.0397262028114	0	NaN	NaN	NaN	0	60
	G01	SYBR	ACTIN	Unkn	C1		16.5057681014252	16.5057681014252	0	NaN	NaN	NaN	0	60
	G02	SYBR	ACTIN	Unkn	T1		17.4498915575691	17.4498915575691	0	NaN	NaN	NaN	0	60
	G03	SYBR	ACTIN	Unkn	C2		16.9081100359714	16.9081100359714	0	NaN	NaN	NaN	0	60
	G04	SYBR	ACTIN	Unkn	T2		18.0754654620294	18.0754654620294	0	NaN	NaN	NaN	0	60
	G05	SYBR	ACTIN	Unkn	C3		22.443974720382	22.443974720382	0	NaN	NaN	NaN	0	60
	G06	SYBR	ACTIN	Unkn	T3		19.4040612562467	19.4040612562467	0	NaN	NaN	NaN	0	60
	G07	SYBR	ACTIN	Unkn	C4		22.5847669618118	22.5847669618118	0	NaN	NaN	NaN	0	60
	G08	SYBR	ACTIN	Unkn	T4		19.3791906708808	19.3791906708808	0	NaN	NaN	NaN	0	60
	G09	SYBR	ACTIN	Unkn	C5		16.2709719388176	16.2709719388176	0	NaN	NaN	NaN	0	60
	G10	SYBR	ACTIN	Unkn	T5		20.0245528804802	20.0245528804802	0	NaN	NaN	NaN	0	60
	G11	SYBR	ACTIN	Unkn	C6		16.4101790179344	16.4101790179344	0	NaN	NaN	NaN	0	60
	G12	SYBR	ACTIN	Unkn	T6		19.8772946649119	19.8772946649119	0	NaN	NaN	NaN	0	60
	H01	SYBR	ACTIN	Unkn	C1		16.8414618817227	16.8414618817227	0	NaN	NaN	NaN	0	60
	H02	SYBR	ACTIN	Unkn	T1		17.6818896137708	17.6818896137708	0	NaN	NaN	NaN	0	60
	H03	SYBR	ACTIN	Unkn	C2		16.7168611925469	16.7168611925469	0	NaN	NaN	NaN	0	60
	H04	SYBR	ACTIN	Unkn	T2		17.9861788162481	17.9861788162481	0	NaN	NaN	NaN	0	60
	H05	SYBR	ACTIN	Unkn	C3		22.4570761545035	22.4570761545035	0	NaN	NaN	NaN	0	60
	H06	SYBR	ACTIN	Unkn	T3		19.5893519890985	19.5893519890985	0	NaN	NaN	NaN	0	60
	H07	SYBR	ACTIN	Unkn	C4		22.8987874804022	22.8987874804022	0	NaN	NaN	NaN	0	60
	H08	SYBR	ACTIN	Unkn	T4		19.8459637965776	19.8459637965776	0	NaN	NaN	NaN	0	60
	H09	SYBR	ACTIN	Unkn	C5		16.8619463687919	16.8619463687919	0	NaN	NaN	NaN	0	60
	H10	SYBR	ACTIN	Unkn	T5		19.7754845903147	19.7754845903147	0	NaN	NaN	NaN	0	60
	H11	SYBR	ACTIN	Unkn	C6		16.4866806440708	16.4866806440708	0	NaN	NaN	NaN	0	60
	H12	SYBR	ACTIN	Unkn	T6		19.8425741726273	19.8425741726273	0	NaN	NaN	NaN	0	60
