# Supplementary material for: Cuproptosis-related lncRNA SNHG16 as a biomarker for the diagnosis and prognosis of head and neck squamous cell carcinoma
Source: PeerJ. 2023 Oct 12;11:e16197. doi: 10.7717/peerj.16197 (PMC10576967; doi:10.7717/peerj.16197)
Supplement: Supplemental Information 3 [file peerj-11-16197-s003.zip › Data or code/hospital data/20230420-1/admin_2023-04-20 09-02-24_BR009687 - Quantification Plate View Results_SYBR.csv]

		1	2	3	4	5	6	7	8	9	10	11	12
A	Content	Unkn	Unkn	Unkn	Unkn	Unkn	Unkn	Unkn	Unkn	Unkn	Unkn	Unkn	Unkn
A	Sample	C1	T1	C2	T2	C3	T3	C4	T4	C5	T5	C6	T6
A	Cq	26.6993424278393	26.7311660857551	26.6324997676204	26.5722989786556	26.9303628628313	26.1795434169875	26.6280558134916	26.1583260898831	25.1968794746062	26.2063708124285	25.0002675710865	26.2328327994851
A	copy number	NaN	NaN	NaN	NaN	NaN	NaN	NaN	NaN	NaN	NaN	NaN	NaN
B	Content	Unkn	Unkn	Unkn	Unkn	Unkn	Unkn	Unkn	Unkn	Unkn	Unkn	Unkn	Unkn
B	Sample	C1	T1	C2	T2	C3	T3	C4	T4	C5	T5	C6	T6
B	Cq	26.7230797605826	27.0688407695563	26.9538925525736	27.1026352155452	26.8306822611646	26.2235136467456	26.990700348738	26.3864162653625	25.5230155147888	26.4402954806452	25.2726408068085	26.7428624734283
B	copy number	NaN	NaN	NaN	NaN	NaN	NaN	NaN	NaN	NaN	NaN	NaN	NaN
C	Content	Unkn	Unkn	Unkn	Unkn	Unkn	Unkn	Unkn	Unkn	Unkn	Unkn	Unkn	Unkn
C	Sample	C1	T1	C2	T2	C3	T3	C4	T4	C5	T5	C6	T6
C	Cq	22.6583622318856	22.7938360611593	22.1027463585174	23.5586310774562	25.4041991840803	24.4706687137119	25.245948973096	24.6183689237544	23.8057212535808	24.5148092652925	23.8196347561456	24.5545114999477
C	copy number	NaN	NaN	NaN	NaN	NaN	NaN	NaN	NaN	NaN	NaN	NaN	NaN
D	Content	Unkn	Unkn	Unkn	Unkn	Unkn	Unkn	Unkn	Unkn	Unkn	Unkn	Unkn	Unkn
D	Sample	C1	T1	C2	T2	C3	T3	C4	T4	C5	T5	C6	T6
D	Cq	21.8479716812876	23.0377941314793	22.4613329611414	23.4169791803602	25.3111708452525	24.6810961439903	25.4256401014672	24.5993069197629	23.8533170797004	24.6620735919485	23.7900019440085	24.6864538679079
D	copy number	NaN	NaN	NaN	NaN	NaN	NaN	NaN	NaN	NaN	NaN	NaN	NaN
E	Content	Unkn	Unkn	Unkn	Unkn	Unkn	Unkn	Unkn	Unkn	Unkn	Unkn	Unkn	Unkn
E	Sample	C1	T1	C2	T2	C3	T3	C4	T4	C5	T5	C6	T6
E	Cq	22.527045597683	23.1133642440764	22.9742146925384	23.0021912460007	22.9139388970299	22.5096016508225	23.1642394168756	22.8084811959582	22.592732158894	22.5757095771868	22.4486171493655	22.6960546125512
E	copy number	NaN	NaN	NaN	NaN	NaN	NaN	NaN	NaN	NaN	NaN	NaN	NaN
F	Content	Unkn	Unkn	Unkn	Unkn	Unkn	Unkn	Unkn	Unkn	Unkn	Unkn	Unkn	Unkn
F	Sample	C1	T1	C2	T2	C3	T3	C4	T4	C5	T5	C6	T6
F	Cq	22.8334436271166	23.1025673099202	22.8563659352919	23.1251574455913	22.9563560419379	23.0130036819318	23.0125861034504	22.7142778236694	22.7580434600902	22.7900154806754	22.6938375422684	23.0397262028114
F	copy number	NaN	NaN	NaN	NaN	NaN	NaN	NaN	NaN	NaN	NaN	NaN	NaN
G	Content	Unkn	Unkn	Unkn	Unkn	Unkn	Unkn	Unkn	Unkn	Unkn	Unkn	Unkn	Unkn
G	Sample	C1	T1	C2	T2	C3	T3	C4	T4	C5	T5	C6	T6
G	Cq	16.5057681014252	17.4498915575691	16.9081100359714	18.0754654620294	22.443974720382	19.4040612562467	22.5847669618118	19.3791906708808	16.2709719388176	20.0245528804802	16.4101790179344	19.8772946649119
G	copy number	NaN	NaN	NaN	NaN	NaN	NaN	NaN	NaN	NaN	NaN	NaN	NaN
H	Content	Unkn	Unkn	Unkn	Unkn	Unkn	Unkn	Unkn	Unkn	Unkn	Unkn	Unkn	Unkn
H	Sample	C1	T1	C2	T2	C3	T3	C4	T4	C5	T5	C6	T6
H	Cq	16.8414618817227	17.6818896137708	16.7168611925469	17.9861788162481	22.4570761545035	19.5893519890985	22.8987874804022	19.8459637965776	16.8619463687919	19.7754845903147	16.4866806440708	19.8425741726273
H	copy number	NaN	NaN	NaN	NaN	NaN	NaN	NaN	NaN	NaN	NaN	NaN	NaN
