# Supplementary material for: Cuproptosis-related lncRNA SNHG16 as a biomarker for the diagnosis and prognosis of head and neck squamous cell carcinoma
Source: PeerJ. 2023 Oct 12;11:e16197. doi: 10.7717/peerj.16197 (PMC10576967; doi:10.7717/peerj.16197)
Supplement: Supplemental Information 3 [file peerj-11-16197-s003.zip › Data or code/hospital data/20230420-1/admin_2023-04-20 09-02-24_BR009687 - Quantification Summary.csv]

	Well	Fluor	Target	Content	Sample	Cq	SQ
	A01	SYBR	AC090587.1	Unkn	C1	26.6993424278393	NaN
	A02	SYBR	AC090587.1	Unkn	T1	26.7311660857551	NaN
	A03	SYBR	AC090587.1	Unkn	C2	26.6324997676204	NaN
	A04	SYBR	AC090587.1	Unkn	T2	26.5722989786556	NaN
	A05	SYBR	AC090587.1	Unkn	C3	26.9303628628313	NaN
	A06	SYBR	AC090587.1	Unkn	T3	26.1795434169875	NaN
	A07	SYBR	AC090587.1	Unkn	C4	26.6280558134916	NaN
	A08	SYBR	AC090587.1	Unkn	T4	26.1583260898831	NaN
	A09	SYBR	AC090587.1	Unkn	C5	25.1968794746062	NaN
	A10	SYBR	AC090587.1	Unkn	T5	26.2063708124285	NaN
	A11	SYBR	AC090587.1	Unkn	C6	25.0002675710865	NaN
	A12	SYBR	AC090587.1	Unkn	T6	26.2328327994851	NaN
	B01	SYBR	AC090587.1	Unkn	C1	26.7230797605826	NaN
	B02	SYBR	AC090587.1	Unkn	T1	27.0688407695563	NaN
	B03	SYBR	AC090587.1	Unkn	C2	26.9538925525736	NaN
	B04	SYBR	AC090587.1	Unkn	T2	27.1026352155452	NaN
	B05	SYBR	AC090587.1	Unkn	C3	26.8306822611646	NaN
	B06	SYBR	AC090587.1	Unkn	T3	26.2235136467456	NaN
	B07	SYBR	AC090587.1	Unkn	C4	26.990700348738	NaN
	B08	SYBR	AC090587.1	Unkn	T4	26.3864162653625	NaN
	B09	SYBR	AC090587.1	Unkn	C5	25.5230155147888	NaN
	B10	SYBR	AC090587.1	Unkn	T5	26.4402954806452	NaN
	B11	SYBR	AC090587.1	Unkn	C6	25.2726408068085	NaN
	B12	SYBR	AC090587.1	Unkn	T6	26.7428624734283	NaN
	C01	SYBR	SNHG16	Unkn	C1	22.6583622318856	NaN
	C02	SYBR	SNHG16	Unkn	T1	22.7938360611593	NaN
	C03	SYBR	SNHG16	Unkn	C2	22.1027463585174	NaN
	C04	SYBR	SNHG16	Unkn	T2	23.5586310774562	NaN
	C05	SYBR	SNHG16	Unkn	C3	25.4041991840803	NaN
	C06	SYBR	SNHG16	Unkn	T3	24.4706687137119	NaN
	C07	SYBR	SNHG16	Unkn	C4	25.245948973096	NaN
	C08	SYBR	SNHG16	Unkn	T4	24.6183689237544	NaN
	C09	SYBR	SNHG16	Unkn	C5	23.8057212535808	NaN
	C10	SYBR	SNHG16	Unkn	T5	24.5148092652925	NaN
	C11	SYBR	SNHG16	Unkn	C6	23.8196347561456	NaN
	C12	SYBR	SNHG16	Unkn	T6	24.5545114999477	NaN
	D01	SYBR	SNHG16	Unkn	C1	21.8479716812876	NaN
	D02	SYBR	SNHG16	Unkn	T1	23.0377941314793	NaN
	D03	SYBR	SNHG16	Unkn	C2	22.4613329611414	NaN
	D04	SYBR	SNHG16	Unkn	T2	23.4169791803602	NaN
	D05	SYBR	SNHG16	Unkn	C3	25.3111708452525	NaN
	D06	SYBR	SNHG16	Unkn	T3	24.6810961439903	NaN
	D07	SYBR	SNHG16	Unkn	C4	25.4256401014672	NaN
	D08	SYBR	SNHG16	Unkn	T4	24.5993069197629	NaN
	D09	SYBR	SNHG16	Unkn	C5	23.8533170797004	NaN
	D10	SYBR	SNHG16	Unkn	T5	24.6620735919485	NaN
	D11	SYBR	SNHG16	Unkn	C6	23.7900019440085	NaN
	D12	SYBR	SNHG16	Unkn	T6	24.6864538679079	NaN
	E01	SYBR	AC012184.3	Unkn	C1	22.527045597683	NaN
	E02	SYBR	AC012184.3	Unkn	T1	23.1133642440764	NaN
	E03	SYBR	AC012184.3	Unkn	C2	22.9742146925384	NaN
	E04	SYBR	AC012184.3	Unkn	T2	23.0021912460007	NaN
	E05	SYBR	AC012184.3	Unkn	C3	22.9139388970299	NaN
	E06	SYBR	AC012184.3	Unkn	T3	22.5096016508225	NaN
	E07	SYBR	AC012184.3	Unkn	C4	23.1642394168756	NaN
	E08	SYBR	AC012184.3	Unkn	T4	22.8084811959582	NaN
	E09	SYBR	AC012184.3	Unkn	C5	22.592732158894	NaN
	E10	SYBR	AC012184.3	Unkn	T5	22.5757095771868	NaN
	E11	SYBR	AC012184.3	Unkn	C6	22.4486171493655	NaN
	E12	SYBR	AC012184.3	Unkn	T6	22.6960546125512	NaN
	F01	SYBR	AC012184.3	Unkn	C1	22.8334436271166	NaN
	F02	SYBR	AC012184.3	Unkn	T1	23.1025673099202	NaN
	F03	SYBR	AC012184.3	Unkn	C2	22.8563659352919	NaN
	F04	SYBR	AC012184.3	Unkn	T2	23.1251574455913	NaN
	F05	SYBR	AC012184.3	Unkn	C3	22.9563560419379	NaN
	F06	SYBR	AC012184.3	Unkn	T3	23.0130036819318	NaN
	F07	SYBR	AC012184.3	Unkn	C4	23.0125861034504	NaN
	F08	SYBR	AC012184.3	Unkn	T4	22.7142778236694	NaN
	F09	SYBR	AC012184.3	Unkn	C5	22.7580434600902	NaN
	F10	SYBR	AC012184.3	Unkn	T5	22.7900154806754	NaN
	F11	SYBR	AC012184.3	Unkn	C6	22.6938375422684	NaN
	F12	SYBR	AC012184.3	Unkn	T6	23.0397262028114	NaN
	G01	SYBR	ACTIN	Unkn	C1	16.5057681014252	NaN
	G02	SYBR	ACTIN	Unkn	T1	17.4498915575691	NaN
	G03	SYBR	ACTIN	Unkn	C2	16.9081100359714	NaN
	G04	SYBR	ACTIN	Unkn	T2	18.0754654620294	NaN
	G05	SYBR	ACTIN	Unkn	C3	22.443974720382	NaN
	G06	SYBR	ACTIN	Unkn	T3	19.4040612562467	NaN
	G07	SYBR	ACTIN	Unkn	C4	22.5847669618118	NaN
	G08	SYBR	ACTIN	Unkn	T4	19.3791906708808	NaN
	G09	SYBR	ACTIN	Unkn	C5	16.2709719388176	NaN
	G10	SYBR	ACTIN	Unkn	T5	20.0245528804802	NaN
	G11	SYBR	ACTIN	Unkn	C6	16.4101790179344	NaN
	G12	SYBR	ACTIN	Unkn	T6	19.8772946649119	NaN
	H01	SYBR	ACTIN	Unkn	C1	16.8414618817227	NaN
	H02	SYBR	ACTIN	Unkn	T1	17.6818896137708	NaN
	H03	SYBR	ACTIN	Unkn	C2	16.7168611925469	NaN
	H04	SYBR	ACTIN	Unkn	T2	17.9861788162481	NaN
	H05	SYBR	ACTIN	Unkn	C3	22.4570761545035	NaN
	H06	SYBR	ACTIN	Unkn	T3	19.5893519890985	NaN
	H07	SYBR	ACTIN	Unkn	C4	22.8987874804022	NaN
	H08	SYBR	ACTIN	Unkn	T4	19.8459637965776	NaN
	H09	SYBR	ACTIN	Unkn	C5	16.8619463687919	NaN
	H10	SYBR	ACTIN	Unkn	T5	19.7754845903147	NaN
	H11	SYBR	ACTIN	Unkn	C6	16.4866806440708	NaN
	H12	SYBR	ACTIN	Unkn	T6	19.8425741726273	NaN
