# Supplementary material for: Cuproptosis-related lncRNA SNHG16 as a biomarker for the diagnosis and prognosis of head and neck squamous cell carcinoma
Source: PeerJ. 2023 Oct 12;11:e16197. doi: 10.7717/peerj.16197 (PMC10576967; doi:10.7717/peerj.16197)
Supplement: Supplemental Information 3 [file peerj-11-16197-s003.zip › Data or code/hospital data/20230420-2/admin_2023-04-20 18-20-48_BR009687 - End Point Results_SYBR.csv]

	Well	Fluor	Target	Content	Sample	End RFU	Call	Sample Type	CallType	Is Control
	A01	SYBR	C7	Unkn	AC090587.1	807.210882857651		Unknown	Unassigned	False
	A02	SYBR	T7	Unkn	AC090587.1	693.522607285185		Unknown	Unassigned	False
	A03	SYBR	C8	Unkn	AC090587.1	705.031991661959		Unknown	Unassigned	False
	A04	SYBR	T8	Unkn	AC090587.1	771.663445614418		Unknown	Unassigned	False
	A05	SYBR	T9	Unkn	AC090587.1	774.895980118173		Unknown	Unassigned	False
	A06	SYBR	C9	Unkn	AC090587.1	761.808429349432		Unknown	Unassigned	False
	A07	SYBR	T10	Unkn	AC090587.1	811.489948283414		Unknown	Unassigned	False
	A08	SYBR	C10	Unkn	AC090587.1	773.657077246699		Unknown	Unassigned	False
	A09	SYBR	C11	Unkn	AC090587.1	844.783716367215		Unknown	Unassigned	False
	A10	SYBR	T11	Unkn	AC090587.1	826.753692929466		Unknown	Unassigned	False
	A11	SYBR	C12	Unkn	AC090587.1	832.510936205455		Unknown	Unassigned	False
	A12	SYBR	T12	Unkn	AC090587.1	777.051361046712		Unknown	Unassigned	False
	B01	SYBR	C7	Unkn	AC090587.1	695.617600182189		Unknown	Unassigned	False
	B02	SYBR	T7	Unkn	AC090587.1	604.599209142291		Unknown	Unassigned	False
	B03	SYBR	C8	Unkn	AC090587.1	674.543646730981		Unknown	Unassigned	False
	B04	SYBR	T8	Unkn	AC090587.1	810.748069680987		Unknown	Unassigned	False
	B05	SYBR	T9	Unkn	AC090587.1	687.685798872739		Unknown	Unassigned	False
	B06	SYBR	C9	Unkn	AC090587.1	729.127312401256		Unknown	Unassigned	False
	B07	SYBR	T10	Unkn	AC090587.1	666.698502074582		Unknown	Unassigned	False
	B08	SYBR	C10	Unkn	AC090587.1	490.151015702579		Unknown	Unassigned	False
	B09	SYBR	C11	Unkn	AC090587.1	801.747344941585		Unknown	Unassigned	False
	B10	SYBR	T11	Unkn	AC090587.1	774.682381366914		Unknown	Unassigned	False
	B11	SYBR	C12	Unkn	AC090587.1	801.152073540316		Unknown	Unassigned	False
	B12	SYBR	T12	Unkn	AC090587.1	752.18003221185		Unknown	Unassigned	False
	C01	SYBR	C7	Unkn	SNHG16	664.526820409745		Unknown	Unassigned	False
	C02	SYBR	T7	Unkn	SNHG16	678.81833434482		Unknown	Unassigned	False
	C03	SYBR	C8	Unkn	SNHG16	654.366629362047		Unknown	Unassigned	False
	C04	SYBR	T8	Unkn	SNHG16	720.663560954288		Unknown	Unassigned	False
	C05	SYBR	T9	Unkn	SNHG16	657.126135621523		Unknown	Unassigned	False
	C06	SYBR	C9	Unkn	SNHG16	762.842422731706		Unknown	Unassigned	False
	C07	SYBR	T10	Unkn	SNHG16	757.002333602254		Unknown	Unassigned	False
	C08	SYBR	C10	Unkn	SNHG16	693.913995525752		Unknown	Unassigned	False
	C09	SYBR	C11	Unkn	SNHG16	695.858693987048		Unknown	Unassigned	False
	C10	SYBR	T11	Unkn	SNHG16	773.31724075432		Unknown	Unassigned	False
	C11	SYBR	C12	Unkn	SNHG16	680.955776101242		Unknown	Unassigned	False
	C12	SYBR	T12	Unkn	SNHG16	677.682849470008		Unknown	Unassigned	False
	D01	SYBR	C7	Unkn	SNHG16	653.317541499941		Unknown	Unassigned	False
	D02	SYBR	T7	Unkn	SNHG16	617.809346286098		Unknown	Unassigned	False
	D03	SYBR	C8	Unkn	SNHG16	591.369906331642		Unknown	Unassigned	False
	D04	SYBR	T8	Unkn	SNHG16	726.492479819791		Unknown	Unassigned	False
	D05	SYBR	T9	Unkn	SNHG16	705.461669739796		Unknown	Unassigned	False
	D06	SYBR	C9	Unkn	SNHG16	691.730577733559		Unknown	Unassigned	False
	D07	SYBR	T10	Unkn	SNHG16	763.003814639248		Unknown	Unassigned	False
	D08	SYBR	C10	Unkn	SNHG16	692.897589730804		Unknown	Unassigned	False
	D09	SYBR	C11	Unkn	SNHG16	683.005695276041		Unknown	Unassigned	False
	D10	SYBR	T11	Unkn	SNHG16	706.124811959497		Unknown	Unassigned	False
	D11	SYBR	C12	Unkn	SNHG16	662.754200817123		Unknown	Unassigned	False
	D12	SYBR	T12	Unkn	SNHG16	676.457026820779		Unknown	Unassigned	False
	E01	SYBR	C7	Unkn	AC012184.3	995.666010558384		Unknown	Unassigned	False
	E02	SYBR	T7	Unkn	AC012184.3	791.428328045972		Unknown	Unassigned	False
	E03	SYBR	C8	Unkn	AC012184.3	854.957224268772		Unknown	Unassigned	False
	E04	SYBR	T8	Unkn	AC012184.3	957.816560515244		Unknown	Unassigned	False
	E05	SYBR	T9	Unkn	AC012184.3	930.840883836516		Unknown	Unassigned	False
	E06	SYBR	C9	Unkn	AC012184.3	954.756763938537		Unknown	Unassigned	False
	E07	SYBR	T10	Unkn	AC012184.3	884.409555686725		Unknown	Unassigned	False
	E08	SYBR	C10	Unkn	AC012184.3	908.799272101242		Unknown	Unassigned	False
	E09	SYBR	C11	Unkn	AC012184.3	889.382338237307		Unknown	Unassigned	False
	E10	SYBR	T11	Unkn	AC012184.3	940.094806063138		Unknown	Unassigned	False
	E11	SYBR	C12	Unkn	AC012184.3	800.991727151343		Unknown	Unassigned	False
	E12	SYBR	T12	Unkn	AC012184.3	896.451609578481		Unknown	Unassigned	False
	F01	SYBR	C7	Unkn	AC012184.3	787.544176392378		Unknown	Unassigned	False
	F02	SYBR	T7	Unkn	AC012184.3	761.876765079269		Unknown	Unassigned	False
	F03	SYBR	C8	Unkn	AC012184.3	773.991668733212		Unknown	Unassigned	False
	F04	SYBR	T8	Unkn	AC012184.3	809.502098959437		Unknown	Unassigned	False
	F05	SYBR	T9	Unkn	AC012184.3	827.28400537528		Unknown	Unassigned	False
	F06	SYBR	C9	Unkn	AC012184.3	967.637608174762		Unknown	Unassigned	False
	F07	SYBR	T10	Unkn	AC012184.3	839.047570399158		Unknown	Unassigned	False
	F08	SYBR	C10	Unkn	AC012184.3	818.298826434554		Unknown	Unassigned	False
	F09	SYBR	C11	Unkn	AC012184.3	951.220663594191		Unknown	Unassigned	False
	F10	SYBR	T11	Unkn	AC012184.3	862.990110304431		Unknown	Unassigned	False
	F11	SYBR	C12	Unkn	AC012184.3	829.963479776937		Unknown	Unassigned	False
	F12	SYBR	T12	Unkn	AC012184.3	786.080321390027		Unknown	Unassigned	False
	G01	SYBR	C7	Unkn	ACTIN	1028.29621630083		Unknown	Unassigned	False
	G02	SYBR	T7	Unkn	ACTIN	919.029105278845		Unknown	Unassigned	False
	G03	SYBR	C8	Unkn	ACTIN	874.838672854299		Unknown	Unassigned	False
	G04	SYBR	T8	Unkn	ACTIN	1064.52535581777		Unknown	Unassigned	False
	G05	SYBR	T9	Unkn	ACTIN	956.329587754556		Unknown	Unassigned	False
	G06	SYBR	C9	Unkn	ACTIN	1091.17589065636		Unknown	Unassigned	False
	G07	SYBR	T10	Unkn	ACTIN	1015.99724694807		Unknown	Unassigned	False
	G08	SYBR	C10	Unkn	ACTIN	1069.14178579485		Unknown	Unassigned	False
	G09	SYBR	C11	Unkn	ACTIN	999.440832211782		Unknown	Unassigned	False
	G10	SYBR	T11	Unkn	ACTIN	858.128577106072		Unknown	Unassigned	False
	G11	SYBR	C12	Unkn	ACTIN	934.804145417016		Unknown	Unassigned	False
	G12	SYBR	T12	Unkn	ACTIN	943.245523564003		Unknown	Unassigned	False
	H01	SYBR	C7	Unkn	ACTIN	947.452143507721		Unknown	Unassigned	False
	H02	SYBR	T7	Unkn	ACTIN	821.956382557453		Unknown	Unassigned	False
	H03	SYBR	C8	Unkn	ACTIN	862.349670183566		Unknown	Unassigned	False
	H04	SYBR	T8	Unkn	ACTIN	993.802656907355		Unknown	Unassigned	False
	H05	SYBR	T9	Unkn	ACTIN	863.961472879855		Unknown	Unassigned	False
	H06	SYBR	C9	Unkn	ACTIN	871.178841051747		Unknown	Unassigned	False
	H07	SYBR	T10	Unkn	ACTIN	919.159296689289		Unknown	Unassigned	False
	H08	SYBR	C10	Unkn	ACTIN	880.426760937783		Unknown	Unassigned	False
	H09	SYBR	C11	Unkn	ACTIN	910.843890947817		Unknown	Unassigned	False
	H10	SYBR	T11	Unkn	ACTIN	859.695089500841		Unknown	Unassigned	False
	H11	SYBR	C12	Unkn	ACTIN	911.259543793894		Unknown	Unassigned	False
	H12	SYBR	T12	Unkn	ACTIN	892.704168837414		Unknown	Unassigned	False
