# Supplementary material for: Cuproptosis-related lncRNA SNHG16 as a biomarker for the diagnosis and prognosis of head and neck squamous cell carcinoma
Source: PeerJ. 2023 Oct 12;11:e16197. doi: 10.7717/peerj.16197 (PMC10576967; doi:10.7717/peerj.16197)
Supplement: Supplemental Information 3 [file peerj-11-16197-s003.zip › Data or code/hospital data/20230420-2/admin_2023-04-20 18-20-48_BR009687 - Gene Expression Results - Bar Chart.csv]

	Data Set	Target	Sample	Control	Relative Quantity	Relative Quantity(lg)	Relative Quantity SD	Corrected Relative Quantity SD	SD RQ(lg)	Relative Quantity SEM	Corrected Relative Quantity SEM	SEM RQ(lg)	Relative Quantity 95% CI Low	Relative Quantity 95% CI High	Unscaled Expression	Unscaled Expression(lg)	Unscaled Expression SD	Corrected Unscaled Expression SD	SD Unscaled Expression(lg)	Unscaled Expression SEM	Corrected Unscaled Expression SEM	SEM Unscaled Expression(lg)	Expression	Expression(lg)	Expression SD	Corrected Expression SD	SD Expression(lg)	Expression SEM	Corrected Expression SEM	SEM Expression(lg)	Expression 95% CI Low	Expression 95% CI High	Wells	Mean Cq	Cq SD	Cq SEM	P-Value
	1-SYBR	C10	AC012184.3		0.0165742625585806	-5.91491150807919	0.00139757872243507	0.00139757872243507	NaN	0.000988237391875868	0.000988237391875868	NaN	NaN	NaN	NaN	NaN	NaN	NaN	NaN	NaN	NaN	NaN	NaN	NaN	NaN	NaN	NaN	NaN	NaN	NaN	NaN	NaN	2	22.9429920830761	0.121651258086603	0.0860204295329119	NaN
	1-SYBR	C10	AC090587.1		0.000584810695559682	-10.7397426826746	0.000112490289365607	0.000112490289365607	NaN	7.95426464280575E-05	7.95426464280575E-05	NaN	NaN	NaN	NaN	NaN	NaN	NaN	NaN	NaN	NaN	NaN	NaN	NaN	NaN	NaN	NaN	NaN	NaN	NaN	NaN	NaN	2	27.7678232576715	0.277507206773312	0.196227227737547	NaN
	1-SYBR	C10	ACTIN		1	0	0.090205413788623	0.090205413788623	NaN	0.0637848597896738	0.0637848597896738	NaN	NaN	NaN	NaN	NaN	NaN	NaN	NaN	NaN	NaN	NaN	NaN	NaN	NaN	NaN	NaN	NaN	NaN	NaN	NaN	NaN	2	17.0280805749969	0.130138903134183	0.0920221009023603	NaN
	1-SYBR	C10	SNHG16		0.0204226227252044	-5.61368803709116	0.00069770655408934	0.00069770655408934	NaN	0.000493353035674871	0.000493353035674871	NaN	NaN	NaN	NaN	NaN	NaN	NaN	NaN	NaN	NaN	NaN	NaN	NaN	NaN	NaN	NaN	NaN	NaN	NaN	NaN	NaN	2	22.641768612088	0.0492873907100168	0.0348514481980438	NaN
	1-SYBR	C11	AC012184.3		0.0122165159585846	-6.35502328972019	0.000999587378318606	0.000999587378318606	NaN	0.000706815013597569	0.000706815013597569	NaN	NaN	NaN	NaN	NaN	NaN	NaN	NaN	NaN	NaN	NaN	NaN	NaN	NaN	NaN	NaN	NaN	NaN	NaN	NaN	NaN	2	23.32067135419	0.118045092277073	0.0834704852349102	NaN
	1-SYBR	C11	AC090587.1		0.00200305223087326	-8.96358424382131	0.000266750764141104	0.000266750764141104	NaN	0.000188621274210868	0.000188621274210868	NaN	NaN	NaN	NaN	NaN	NaN	NaN	NaN	NaN	NaN	NaN	NaN	NaN	NaN	NaN	NaN	NaN	NaN	NaN	NaN	NaN	2	25.9292323082911	0.192126794622792	0.135854159325412	NaN
	1-SYBR	C11	ACTIN		1	0	0.0649889672342216	0.0649889672342216	NaN	0.0459541394336284	0.0459541394336284	NaN	NaN	NaN	NaN	NaN	NaN	NaN	NaN	NaN	NaN	NaN	NaN	NaN	NaN	NaN	NaN	NaN	NaN	NaN	NaN	NaN	2	16.9656480644698	0.0937592607413068	0.0662978090692157	NaN
	1-SYBR	C11	SNHG16		0.00655743011942953	-7.25265375645923	0.000146086375004463	0.000146086375004463	NaN	0.000103298666404616	0.000103298666404616	NaN	NaN	NaN	NaN	NaN	NaN	NaN	NaN	NaN	NaN	NaN	NaN	NaN	NaN	NaN	NaN	NaN	NaN	NaN	NaN	NaN	2	24.218301820929	0.0321403484172727	0.0227266583155519	NaN
	1-SYBR	C12	AC012184.3		0.010981252622789	-6.50881355896425	0.000357447024257627	0.000357447024257627	NaN	0.00025275321476752	0.00025275321476752	NaN	NaN	NaN	NaN	NaN	NaN	NaN	NaN	NaN	NaN	NaN	NaN	NaN	NaN	NaN	NaN	NaN	NaN	NaN	NaN	NaN	2	23.4926437365238	0.0469606762535277	0.0332062126279755	NaN
	1-SYBR	C12	AC090587.1		0.00204176417001608	-8.93596804449749	0.000187757119536366	0.000187757119536366	NaN	0.000132764332440218	0.000132764332440217	NaN	NaN	NaN	NaN	NaN	NaN	NaN	NaN	NaN	NaN	NaN	NaN	NaN	NaN	NaN	NaN	NaN	NaN	NaN	NaN	NaN	2	25.919798222057	0.132667753320687	0.0938102680178421	NaN
	1-SYBR	C12	ACTIN		1	0	0.0678211537475735	0.0678211537475735	NaN	0.0479567977228047	0.0479567977228047	NaN	NaN	NaN	NaN	NaN	NaN	NaN	NaN	NaN	NaN	NaN	NaN	NaN	NaN	NaN	NaN	NaN	NaN	NaN	NaN	NaN	2	16.9838301775595	0.0978452421789923	0.0691870342516054	NaN
	1-SYBR	C12	SNHG16		0.00637893331879562	-7.29246908705802	0.000623320037959409	0.000623320037959409	NaN	0.000440753825690554	0.000440753825690554	NaN	NaN	NaN	NaN	NaN	NaN	NaN	NaN	NaN	NaN	NaN	NaN	NaN	NaN	NaN	NaN	NaN	NaN	NaN	NaN	NaN	2	24.2762992646175	0.140973526874952	0.0996833368210623	NaN
	1-SYBR	C7	AC012184.3		0.0485950433846227	-4.3630470209869	0.00888583266139089	0.00888583266139089	NaN	0.00628323253135841	0.00628323253135841	NaN	NaN	NaN	NaN	NaN	NaN	NaN	NaN	NaN	NaN	NaN	NaN	NaN	NaN	NaN	NaN	NaN	NaN	NaN	NaN	NaN	2	23.877007383775	0.263803586166041	0.186537304679337	NaN
	1-SYBR	C7	AC090587.1		0.00213887843300957	-8.86892979798814	5.01462052862908E-05	5.01462052862908E-05	NaN	3.54587218087089E-05	3.54587218087089E-05	NaN	NaN	NaN	NaN	NaN	NaN	NaN	NaN	NaN	NaN	NaN	NaN	NaN	NaN	NaN	NaN	NaN	NaN	NaN	NaN	NaN	2	28.3828901607763	0.0338241204219051	0.0239172649179995	NaN
	1-SYBR	C7	ACTIN		1	0	0.0377435072360896	0.0377435072360896	NaN	0.0266886899124025	0.0266886899124025	NaN	NaN	NaN	NaN	NaN	NaN	NaN	NaN	NaN	NaN	NaN	NaN	NaN	NaN	NaN	NaN	NaN	NaN	NaN	NaN	NaN	2	19.5139603627881	0.0544523707152631	0.0385036405844463	NaN
	1-SYBR	C7	SNHG16		0.0161046614852113	-5.95637785371961	0.000310243125181562	0.000310243125181562	NaN	0.000219375017632389	0.000219375017632389	NaN	NaN	NaN	NaN	NaN	NaN	NaN	NaN	NaN	NaN	NaN	NaN	NaN	NaN	NaN	NaN	NaN	NaN	NaN	NaN	NaN	2	25.4703382165077	0.027792339415538	0.0196521516657651	NaN
	1-SYBR	C8	AC012184.3		0.0564823414266359	-4.14605629425026	0.0132450897535789	0.0132450897535789	NaN	0.0093656927821801	0.0093656927821801	NaN	NaN	NaN	NaN	NaN	NaN	NaN	NaN	NaN	NaN	NaN	NaN	NaN	NaN	NaN	NaN	NaN	NaN	NaN	NaN	NaN	2	23.9400414165703	0.338311493839848	0.239222351447507	NaN
	1-SYBR	C8	AC090587.1		0.00237016755480135	-8.72079523316031	0.000234136614888578	0.000234136614888578	NaN	0.000165559588111777	0.000165559588111777	NaN	NaN	NaN	NaN	NaN	NaN	NaN	NaN	NaN	NaN	NaN	NaN	NaN	NaN	NaN	NaN	NaN	NaN	NaN	NaN	NaN	2	28.5147803554804	0.142516394043961	0.100774308658739	NaN
	1-SYBR	C8	ACTIN		1	0	0.0373490296256998	0.0373490296256998	NaN	0.0264097521190696	0.0264097521190696	NaN	NaN	NaN	NaN	NaN	NaN	NaN	NaN	NaN	NaN	NaN	NaN	NaN	NaN	NaN	NaN	NaN	NaN	NaN	NaN	NaN	2	19.79398512232	0.0538832598230121	0.0381012184132885	NaN
	1-SYBR	C8	SNHG16		0.0193395646702224	-5.69230086937465	0.00138295588025118	0.00138295588025118	NaN	0.000977897481007424	0.000977897481007424	NaN	NaN	NaN	NaN	NaN	NaN	NaN	NaN	NaN	NaN	NaN	NaN	NaN	NaN	NaN	NaN	NaN	NaN	NaN	NaN	NaN	2	25.4862859916947	0.103165899761883	0.0729493073088392	NaN
	1-SYBR	C9	AC012184.3		0.0190382878418134	-5.71495245026719	0.00257633959852489	0.00257633959852489	NaN	0.00182174720075638	0.00182174720075638	NaN	NaN	NaN	NaN	NaN	NaN	NaN	NaN	NaN	NaN	NaN	NaN	NaN	NaN	NaN	NaN	NaN	NaN	NaN	NaN	NaN	2	22.7528212748024	0.195231440627472	0.138049475568504	NaN
	1-SYBR	C9	AC090587.1		0.000712392975409754	-10.4550390888138	5.85364231515557E-05	5.85364231515557E-05	NaN	4.13915017568702E-05	4.13915017568702E-05	NaN	NaN	NaN	NaN	NaN	NaN	NaN	NaN	NaN	NaN	NaN	NaN	NaN	NaN	NaN	NaN	NaN	NaN	NaN	NaN	NaN	2	27.492907913349	0.118544413416701	0.0838235585987306	NaN
	1-SYBR	C9	ACTIN		1	0	0.147365147720641	0.147365147720641	NaN	0.104202895263823	0.104202895263823	NaN	NaN	NaN	NaN	NaN	NaN	NaN	NaN	NaN	NaN	NaN	NaN	NaN	NaN	NaN	NaN	NaN	NaN	NaN	NaN	NaN	2	17.0378688245352	0.212602967816439	0.150333000243389	NaN
	1-SYBR	C9	SNHG16		0.0214966914335935	-5.53974155878115	0.00144297561149597	0.00144297561149597	NaN	0.0010203378399756	0.0010203378399756	NaN	NaN	NaN	NaN	NaN	NaN	NaN	NaN	NaN	NaN	NaN	NaN	NaN	NaN	NaN	NaN	NaN	NaN	NaN	NaN	NaN	2	22.5776103833163	0.0968415891003441	0.0684773443537345	NaN
	1-SYBR	T10	AC012184.3		0.0542433513926419	-4.20440987250665	0.00312349580203409	0.00312349580203409	NaN	0.00220864506262602	0.00220864506262602	NaN	NaN	NaN	NaN	NaN	NaN	NaN	NaN	NaN	NaN	NaN	NaN	NaN	NaN	NaN	NaN	NaN	NaN	NaN	NaN	NaN	2	23.8769835614516	0.0830747324444143	0.0587427066567034	NaN
	1-SYBR	T10	AC090587.1		0.0029467696526978	-8.40664999444072	0.000785471406670945	0.000785471406670945	NaN	0.000555412158085161	0.000555412158085161	NaN	NaN	NaN	NaN	NaN	NaN	NaN	NaN	NaN	NaN	NaN	NaN	NaN	NaN	NaN	NaN	NaN	NaN	NaN	NaN	NaN	2	28.0792236833857	0.384555237334821	0.271921616060254	NaN
	1-SYBR	T10	ACTIN		1	0	0.0197385334144658	0.0197385334144658	NaN	0.013957250828046	0.013957250828046	NaN	NaN	NaN	NaN	NaN	NaN	NaN	NaN	NaN	NaN	NaN	NaN	NaN	NaN	NaN	NaN	NaN	NaN	NaN	NaN	NaN	2	19.6725736889449	0.0284766842714709	0.0201360565540654	NaN
	1-SYBR	T10	SNHG16		0.188423162689016	-2.4079517698382	0.00740460761301877	0.00740460761301878	NaN	0.00523584825519111	0.00523584825519111	NaN	NaN	NaN	NaN	NaN	NaN	NaN	NaN	NaN	NaN	NaN	NaN	NaN	NaN	NaN	NaN	NaN	NaN	NaN	NaN	NaN	2	22.0805254587831	0.0566946787782242	0.0400891918212753	NaN
	1-SYBR	T11	AC012184.3		0.0253148878448898	-5.30387009723072	0.00143585736017456	0.00143585736017456	NaN	0.00101530447619605	0.00101530447619605	NaN	NaN	NaN	NaN	NaN	NaN	NaN	NaN	NaN	NaN	NaN	NaN	NaN	NaN	NaN	NaN	NaN	NaN	NaN	NaN	NaN	2	23.1049250390578	0.0818294872819641	0.0578621853580952	NaN
	1-SYBR	T11	AC090587.1		0.00124863080139492	-9.64543732471803	0.000192315142002455	0.000192315142002455	NaN	0.00013598734103479	0.00013598734103479	NaN	NaN	NaN	NaN	NaN	NaN	NaN	NaN	NaN	NaN	NaN	NaN	NaN	NaN	NaN	NaN	NaN	NaN	NaN	NaN	NaN	2	27.4464922665451	0.222205075627512	0.157122715790283	NaN
	1-SYBR	T11	ACTIN		1	0	0.0173511245431368	0.0173511245431368	NaN	0.0122690978256644	0.0122690978256644	NaN	NaN	NaN	NaN	NaN	NaN	NaN	NaN	NaN	NaN	NaN	NaN	NaN	NaN	NaN	NaN	NaN	NaN	NaN	NaN	NaN	2	17.801054941827	0.0250323813322303	0.0177005665892676	NaN
	1-SYBR	T11	SNHG16		0.0214971366637123	-5.53971167861868	0.00115455796550738	0.00115455796550738	NaN	0.000816395766683212	0.000816395766683212	NaN	NaN	NaN	NaN	NaN	NaN	NaN	NaN	NaN	NaN	NaN	NaN	NaN	NaN	NaN	NaN	NaN	NaN	NaN	NaN	NaN	2	23.3407666204457	0.0774835773393043	0.0547891629672144	NaN
	1-SYBR	T12	AC012184.3		0.0209264142590126	-5.57853106279281	0.00144324400186043	0.00144324400186043	NaN	0.00102052762062232	0.00102052762062232	NaN	NaN	NaN	NaN	NaN	NaN	NaN	NaN	NaN	NaN	NaN	NaN	NaN	NaN	NaN	NaN	NaN	NaN	NaN	NaN	NaN	2	23.2479429741541	0.0994991754681544	0.0703565416960021	NaN
	1-SYBR	T12	AC090587.1		0.00114458581347233	-9.77095865398351	7.20668148210898E-05	7.20668148210898E-05	NaN	5.09589334585078E-05	5.09589334585078E-05	NaN	NaN	NaN	NaN	NaN	NaN	NaN	NaN	NaN	NaN	NaN	NaN	NaN	NaN	NaN	NaN	NaN	NaN	NaN	NaN	NaN	2	27.4403705653448	0.0908367333678847	0.0642312701452656	NaN
	1-SYBR	T12	ACTIN		1	0	0.0204730126028436	0.0204730126028436	NaN	0.0144766060427883	0.0144766060427883	NaN	NaN	NaN	NaN	NaN	NaN	NaN	NaN	NaN	NaN	NaN	NaN	NaN	NaN	NaN	NaN	NaN	NaN	NaN	NaN	NaN	2	17.6694119113613	0.0295363137541797	0.0208853277468339	NaN
	1-SYBR	T12	SNHG16		0.0181506239769962	-5.78383704414079	0.000706082358792335	0.000706082358792335	NaN	0.000499275623978253	0.000499275623978253	NaN	NaN	NaN	NaN	NaN	NaN	NaN	NaN	NaN	NaN	NaN	NaN	NaN	NaN	NaN	NaN	NaN	NaN	NaN	NaN	NaN	2	23.4532489555021	0.056122672078928	0.0396847220053189	NaN
	1-SYBR	T7	AC012184.3		0.0964313035733697	-3.37435463897204	0.0316658622927787	0.0316658622927787	NaN	0.0223911459593432	0.0223911459593432	NaN	NaN	NaN	NaN	NaN	NaN	NaN	NaN	NaN	NaN	NaN	NaN	NaN	NaN	NaN	NaN	NaN	NaN	NaN	NaN	NaN	2	23.6772082716726	0.473748469660642	0.33499075547379	NaN
	1-SYBR	T7	AC090587.1		0.00513279682977158	-7.60603912882469	0.000979015734029974	0.000979015734029974	NaN	0.00069226866442092	0.00069226866442092	NaN	NaN	NaN	NaN	NaN	NaN	NaN	NaN	NaN	NaN	NaN	NaN	NaN	NaN	NaN	NaN	NaN	NaN	NaN	NaN	NaN	2	27.9088927615252	0.275175735818121	0.194578628814991	NaN
	1-SYBR	T7	ACTIN		1	0	0.0264222656884364	0.0264222656884364	NaN	0.018683363242606	0.018683363242606	NaN	NaN	NaN	NaN	NaN	NaN	NaN	NaN	NaN	NaN	NaN	NaN	NaN	NaN	NaN	NaN	NaN	NaN	NaN	NaN	NaN	2	20.3028536327005	0.0381192716777579	0.0269543954972349	NaN
	1-SYBR	T7	SNHG16		0.0338174468165009	-4.88608844795167	0.00121448831520427	0.00121448831520427	NaN	0.000858772923352764	0.000858772923352764	NaN	NaN	NaN	NaN	NaN	NaN	NaN	NaN	NaN	NaN	NaN	NaN	NaN	NaN	NaN	NaN	NaN	NaN	NaN	NaN	NaN	2	25.1889420806522	0.0518116071585822	0.0366363387660069	NaN
	1-SYBR	T8	AC012184.3		0.0641738986397071	-3.96186955847021	0.00189559468301372	0.00189559468301371	NaN	0.00134038785474016	0.00134038785474016	NaN	NaN	NaN	NaN	NaN	NaN	NaN	NaN	NaN	NaN	NaN	NaN	NaN	NaN	NaN	NaN	NaN	NaN	NaN	NaN	NaN	2	24.046462947879	0.0426149120855696	0.0301332933153748	NaN
	1-SYBR	T8	AC090587.1		0.00492366134280522	-7.66605275026817	0.000321113687656326	0.000321113687656326	NaN	0.000227061666073607	0.000227061666073607	NaN	NaN	NaN	NaN	NaN	NaN	NaN	NaN	NaN	NaN	NaN	NaN	NaN	NaN	NaN	NaN	NaN	NaN	NaN	NaN	NaN	2	27.750646139677	0.0940903714712852	0.066531939711707	NaN
	1-SYBR	T8	ACTIN		1	0	0.0669249148972915	0.0669249148972915	NaN	0.0473230611542074	0.0473230611542074	NaN	NaN	NaN	NaN	NaN	NaN	NaN	NaN	NaN	NaN	NaN	NaN	NaN	NaN	NaN	NaN	NaN	NaN	NaN	NaN	NaN	2	20.0845933894088	0.0965522428342383	0.0682727456468601	NaN
	1-SYBR	T8	SNHG16		0.0348665277913404	-4.84201349034709	0.00245929082097595	0.00245929082097595	NaN	0.00173898121642192	0.00173898121642192	NaN	NaN	NaN	NaN	NaN	NaN	NaN	NaN	NaN	NaN	NaN	NaN	NaN	NaN	NaN	NaN	NaN	NaN	NaN	NaN	NaN	2	24.9266068797559	0.10175967887479	0.0719549589837296	NaN
	1-SYBR	T9	AC012184.3		0.0503591174135677	-4.31160319095582	0.0147560033785299	0.0147560033785299	NaN	0.0104340700521701	0.0104340700521701	NaN	NaN	NaN	NaN	NaN	NaN	NaN	NaN	NaN	NaN	NaN	NaN	NaN	NaN	NaN	NaN	NaN	NaN	NaN	NaN	NaN	2	23.9898596276212	0.42273204914847	0.298916698577768	NaN
	1-SYBR	T9	AC090587.1		0.00244177521803868	-8.67785388808249	2.15695576072571E-05	2.15695576072571E-05	NaN	1.52519804512853E-05	1.52519804512853E-05	NaN	NaN	NaN	NaN	NaN	NaN	NaN	NaN	NaN	NaN	NaN	NaN	NaN	NaN	NaN	NaN	NaN	NaN	NaN	NaN	NaN	2	28.3561103247478	0.0127441271269654	0.00901145871178066	NaN
	1-SYBR	T9	ACTIN		1	0	0.0429690317773499	0.0429690317773499	NaN	0.0303836937507843	0.0303836937507843	NaN	NaN	NaN	NaN	NaN	NaN	NaN	NaN	NaN	NaN	NaN	NaN	NaN	NaN	NaN	NaN	NaN	NaN	NaN	NaN	NaN	2	19.6782564366654	0.0619912090569829	0.0438344042981456	NaN
	1-SYBR	T9	SNHG16		0.167502117809694	-2.57774875851559	0.00675872673442844	0.00675872673442844	NaN	0.00477914150610116	0.00477914150610116	NaN	NaN	NaN	NaN	NaN	NaN	NaN	NaN	NaN	NaN	NaN	NaN	NaN	NaN	NaN	NaN	NaN	NaN	NaN	NaN	NaN	2	22.2560051951809	0.0582128851263949	0.0411627258253073	NaN
