# Supplementary material for: Cuproptosis-related lncRNA SNHG16 as a biomarker for the diagnosis and prognosis of head and neck squamous cell carcinoma
Source: PeerJ. 2023 Oct 12;11:e16197. doi: 10.7717/peerj.16197 (PMC10576967; doi:10.7717/peerj.16197)
Supplement: Supplemental Information 3 [file peerj-11-16197-s003.zip › Data or code/hospital data/20230420-2/admin_2023-04-20 18-20-48_BR009687 - Melt Curve Derivative Results_SYBR.csv]

	Temperature	A1	A2	A3	A4	A5	A6	A7	A8	A9	A10	A11	A12	B1	B2	B3	B4	B5	B6	B7	B8	B9	B10	B11	B12	C1	C2	C3	C4	C5	C6	C7	C8	C9	C10	C11	C12	D1	D2	D3	D4	D5	D6	D7	D8	D9	D10	D11	D12
	65	-5.06645323111979	-2.58669701703298	-3.4967340353511	-10.5627376556943	-4.13005057058797	-5.78703938392187	-5.01995665911545	-3.69758779366907	-5.10598136105375	-4.02293973685005	-3.47282373181611	-2.50036312210079	-4.20858636423378	-1.81273743232333	-1.21502936396314	-2.97668078905622	-2.95832644946535	-0.637419778678634	-2.81595031257825	-3.26097303890316	-4.26455109105484	-2.37214365015143	-3.57679801381414	-0.516758751740042	-5.59416769892948	-4.97880232592047	-2.33517195284941	-4.44111767389961	-5.08719362963541	-4.32979158245428	-4.9126316955153	-3.25235820101909	-3.94701465490755	-3.13033925138495	-3.14464960661155	-3.49170963297161	-3.51932966778821	-3.68345602941372	-5.48054319547299	-4.47973095059012	-6.96755963535031	-1.96820591040864	-8.41821928710306	-3.25212510189124	-3.49655907208682	-4.81148595602485	-3.88526477347568	-1.5510548459913
	65.5	-10.9773153340934	-5.60451020357158	-7.57625707659417	-22.8859315873378	-8.94844290293929	-12.5385853318319	-10.8765727614168	-8.01144021961659	-11.0629596156157	-8.71636942984071	-7.52445141893384	-5.41745343121761	-9.11860378917299	-3.92759777003408	-2.63256362192027	-6.44947504295408	-6.40970730717459	-1.38107618713764	-6.10122567725301	-7.06544158429097	-9.23986069728562	-5.13964457532927	-7.74972902993181	-1.11964396210323	-12.1206966810139	-10.7874050394955	-5.05953923117357	-9.62242162678172	-11.0222528642104	-9.38121509531891	-10.6440353402832	-7.0467761022079	-8.55186508563224	-6.78240171133393	-6.81340748099171	-7.56537087143874	-7.62521428020727	-7.98082139706378	-11.8745102568583	-9.70608372627873	-15.0963792099257	-4.26444613921899	-18.2394751220561	-7.04627105409782	-7.57587798952147	-10.424886238055	-8.41807367586398	-3.36061883298009
	66	-10.1329064622402	-5.17339403406646	-6.9934680707031	-21.1254753113888	-8.26010114117389	-11.5740787678457	-10.0399133182309	-7.39517558733837	-10.2119627221067	-8.04587947369816	-6.94564746363028	-5.00072624420079	-8.41717272846688	-3.62547486464683	-2.43005872792685	-5.95336157811062	-5.9166528989295	-1.27483955735823	-5.63190062515702	-6.52194607780746	-8.52910218211059	-4.74428730030388	-7.15359602763021	-1.03351750347991	-11.188335397859	-9.95760465184287	-4.67034390569825	-8.88223534779843	-10.1743872592715	-8.6595831649106	-9.8252633910306	-6.50471640203807	-7.8940293098143	-6.26067850276888	-6.28929921322401	-6.98341926594344	-7.03865933557591	-7.36691205882852	-10.9610863909465	-8.95946190118036	-13.9351192706997	-3.93641182081751	-16.8364385742055	-6.50425020378339	-6.99311814417456	-9.62297191205164	-7.77052954695137	-3.10210969198079
	66.5	-10.1329064622436	-5.1733940340614	-6.99346807069992	-21.1254753113923	-8.26010114116843	-11.5740787678394	-10.0399133182223	-7.39517558733223	-10.2119627221028	-8.04587947370339	-6.94564746362914	-5.00072624419624	-8.4171727284596	-3.6254748646499	-2.43005872792844	-5.95336157811516	-5.91665289892933	-1.27483955735903	-5.63190062516287	-6.52194607780223	-8.52910218210343	-4.74428730029888	-7.15359602763192	-1.03351750347554	-11.1883353978591	-9.95760465183923	-4.67034390569307	-8.88223534779695	-10.1743872592682	-8.6595831649056	-9.82526339102833	-6.5047164020383	-7.89402930981566	-6.26067850276684	-6.28929921322367	-6.9834192659373	-7.03865933557728	-7.3669120588288	-10.9610863909424	-8.95946190117741	-13.935119270707	-3.93641182081922	-16.8364385742027	-6.50425020378611	-6.99311814417581	-9.62297191205528	-7.77052954695137	-3.10210969198306
	67	-10.1329064622064	-5.17339403410136	-6.99346807072789	-21.1254753113657	-8.26010114121584	-11.574078767882	-10.0399133182914	-7.39517558738225	-10.2119627221421	-8.0458794736677	-6.94564746364597	-5.00072624424104	-8.41717272852458	-3.62547486462739	-2.43005872791673	-5.95336157808492	-5.91665289893331	-1.27483955735158	-5.63190062511552	-6.52194607783991	-8.52910218215925	-4.74428730033424	-7.15359602761009	-1.03351750351101	-11.1883353978582	-9.95760465186004	-4.67034390573343	-8.88223534781707	-10.1743872593008	-8.65958316493936	-9.82526339104652	-6.50471640203648	-7.89402930981305	-6.2606785027848	-6.28929921322811	-6.98341926598641	-7.03865933556892	-7.3669120588234	-10.961086390975	-8.95946190120105	-13.9351192706471	-3.93641182080557	-16.8364385742328	-6.50425020376281	-6.99311814416592	-9.62297191201947	-7.77052954695137	-3.10210969197021
	67.5	-9.89960180807805	-5.19746634240806	-6.85628649199089	-21.0330740092323	-8.07862451410233	-11.4651935883201	-9.92253219384975	-7.30834442727496	-10.0931827229158	-7.78156264274389	-6.84953533585281	-4.99032641594499	-8.24828847830946	-3.56749159556165	-2.30492828991095	-5.81793610630473	-5.7874197300913	-1.23525470433702	-5.49434987598374	-6.47650048011138	-8.37197623710392	-4.6621704248729	-7.0791893843824	-0.91777106312054	-11.0467845983852	-9.87242917069784	-4.57499280318223	-8.77124873467301	-10.1105011709772	-8.50358580898012	-9.67120802679631	-6.29547661902359	-7.8731387241329	-6.13769243666059	-6.23467755078548	-6.9084147787969	-6.86023671781459	-7.35142112824127	-10.9197064747065	-8.83183277891965	-13.7304546554731	-3.75824400262809	-16.6310963707401	-6.32233282518303	-6.92301177289175	-9.42327686767806	-7.60525025000061	-2.99478066778386
	68	-11.3697278583786	-5.00495196262114	-7.6667527700298	-21.7247465645618	-9.25371132004204	-12.1638482458726	-10.6216344215029	-7.80357715165133	-10.7632095971792	-9.57829503406526	-7.43415632882488	-5.02915831309463	-9.34301017338998	-3.98052615170855	-3.069793089764	-6.62171752212669	-6.54303152091262	-1.47537678379166	-6.39284141861179	-6.78803108140039	-9.31822039467477	-5.18332253481458	-7.52569870030072	-1.66362405429589	-12.040796015021	-10.5366907506025	-5.14806625007907	-9.43304230683236	-10.5300576982054	-9.49052235557815	-10.6042805862506	-7.60273446617487	-7.98489277038914	-6.91954048932951	-6.53437458238193	-7.32874238941838	-8.10096627445614	-7.4076717161887	-11.1300541018959	-9.69381626488826	-15.0048509392462	-4.88713519268788	-18.0264145596788	-7.49235458753503	-7.2734048076685	-10.6980659942103	-8.63936877103799	-3.71369168367096
	68.5	-14.1346044337997	-5.02527164865006	-9.63157528820193	-22.3289946434541	-11.1729861756992	-13.3124142999028	-12.3471950968333	-9.10358518332896	-12.7191533328521	-11.7958702183423	-8.67607265805475	-5.36882116991762	-11.0645889433441	-4.30535963993231	-4.72146868692784	-8.56441291701185	-8.31861490896313	-1.97110491195559	-7.60848987951346	-7.08740539130503	-11.3306054071643	-6.04217105325483	-8.53061073110496	-2.91658857525562	-12.9797614461437	-10.7820111608399	-6.48437735858681	-10.8997079309211	-11.1330912251531	-11.2413612594432	-12.6146757932878	-10.0285365259439	-8.40335869856017	-8.2576173403753	-7.49720082632541	-8.650747820177	-9.44660773417297	-7.93747409308105	-11.9347533977278	-10.7420008254287	-17.4483718044787	-6.88651091058648	-19.9101595146225	-9.33369624451689	-8.71733061148313	-12.7912667071603	-10.5355834489565	-4.65377120170228
	69	-15.2265525398183	-5.17252247545628	-10.9169425091376	-20.4428040179779	-11.8655003955707	-14.1065110486837	-12.9186884885745	-10.5036402394903	-13.807102793519	-12.0132275110822	-9.53026659094519	-5.41187781715473	-12.0589129782588	-4.47243132704062	-5.49552642487282	-9.60667524898179	-10.4204631820074	-2.50512314362828	-9.19553327503615	-7.6136477939902	-13.2996027323701	-6.98353729474275	-9.22409116377889	-3.22840398403537	-13.1937156191957	-9.47519622353605	-7.00841607421546	-12.3639467991445	-11.5876271881282	-12.3919975170186	-14.0462329086471	-11.8946617921418	-8.47036013596494	-9.19373488403596	-8.02018894428875	-8.86507855158425	-9.13399255858997	-7.95568794770998	-12.9356726833325	-11.3627197809176	-19.1412062902955	-8.11787508186353	-19.1547519163372	-10.8586430193033	-9.8224920549527	-14.6308006080766	-12.0458210617494	-5.13886701956801
	69.5	-14.5918766815104	-4.4431929953285	-10.7619064992134	-16.2787136175511	-11.4874570128245	-14.2510985603011	-11.6818201841349	-11.0027624542732	-13.5512603871364	-11.7788762814668	-9.81343376930624	-5.15665463741436	-12.4398170659269	-4.43384442880154	-4.84428040992356	-9.24129694825501	-11.6326560420619	-2.61834361744661	-11.3279591044748	-7.65836707503018	-14.8760747335092	-7.60205350232002	-9.4829446776514	-3.70780110364012	-12.4017822813009	-7.99416538597688	-6.78492159000814	-13.4243880116376	-11.5320421231222	-12.7372622251527	-14.804322605686	-12.9098828814348	-7.88563687450903	-9.91181314257176	-7.85859678947895	-8.3703626634491	-8.47146540214737	-7.21157946774531	-11.8706876424784	-11.3359953728609	-19.1290330584735	-8.29058011858251	-16.9148891082332	-12.6033895614054	-10.0728479824936	-15.5259820488815	-13.0010877362789	-4.69580208582488
	70	-12.2532912363009	-2.92802084147695	-9.64109374974908	-9.96433733713218	-10.1206619112072	-13.1649959071913	-9.22947409656479	-10.1235501501002	-12.6182125877658	-10.5686647767308	-9.90435174252696	-4.43431795149297	-10.8270367332777	-3.19019039598385	-2.78482073082171	-8.10300760408052	-11.5239144778178	-1.83743786694515	-11.8120323556607	-6.63012167730727	-15.7763448178351	-7.14000015051511	-9.39387184416034	-4.895296248156	-10.3116989886532	-5.77156644188506	-6.62979186790278	-13.3544738771303	-10.3258402422821	-11.5548985013129	-14.3931418475576	-12.402686691635	-6.94576707692613	-9.73641567940433	-7.77599191381091	-7.94459382695641	-6.95168871436817	-6.10123591405375	-9.4441773843605	-10.6325080581651	-17.0231700456555	-7.30322604742651	-13.4192113705204	-13.3910111494002	-9.62450638832593	-15.6198082086121	-12.9280468687931	-3.98134216216374
	70.5	-7.0824372348701	-1.18428344972887	-6.63709974237725	-1.11735518960734	-6.6596541905401	-10.4431703717943	-4.72591550525942	-7.42297301300641	-10.3700992519554	-6.89940866225936	-8.56709593831886	-2.51812639085847	-6.68117938124777	-1.02577815719252	0.254760909774745	-5.65645565895875	-10.4256681949425	0.116671702504505	-10.4264203057297	-4.75399863518436	-15.3003023510978	-5.54762848222458	-8.39564318808914	-3.76225740538797	-6.96811176927349	-2.11405760480284	-5.11953355027606	-11.8366554310899	-8.27691929541265	-8.59747363080953	-12.2604276035058	-10.2029545218853	-5.15377434859488	-8.08087029058072	-6.81797591726729	-6.30820168610444	-3.53209633447943	-4.5689525562052	-6.76038103585381	-8.8484341265787	-12.5419299814816	-4.99221834627519	-7.22747637403484	-12.227530838416	-7.86313386336826	-15.7731155282286	-12.2689269439562	-2.82812753262397
	71	1.67110075575704	1.91826141919978	-0.473233113324795	8.99754449015734	-0.452316249132537	-5.53437231111911	2.41179978822117	-2.150775749074	-6.10735385837665	-1.09421871324798	-5.39308562960252	0.83902395522307	-0.156982736344901	1.56114356174811	4.55569944950781	-1.22996585153123	-6.96396283670077	3.24456856706985	-7.0533546035382	-1.68822936521167	-12.3393014079417	-2.35953844854998	-6.51076773388581	-0.655136001115068	-2.34386110963987	1.74494166861336	-1.91039344110834	-8.71144452954115	-5.27570579483915	-4.07426787602446	-7.8287354398218	-7.07357323941926	-2.44340130056321	-5.69032529948947	-4.9081361373652	-3.35116056137542	0.65670014703926	-1.89234534295053	-2.81093752516495	-5.81361944658852	-5.97539354190485	-1.13348356248821	0.665772632678909	-9.45392799541958	-4.48066401678705	-14.8259622893414	-10.4610546333832	-0.537733092684221
	71.5	13.5311299614182	7.38926379536383	8.43140482592389	19.3872402362437	8.62135861740421	2.0347791933898	11.6505109290738	5.80759445582851	0.458099683850833	6.92950902407665	-0.44134369076653	5.90999858700354	9.15994611947508	5.73105429899982	11.090352794383	5.2692465838702	-0.338556574642723	8.44017934814451	-0.548562140335548	2.67767900997899	-6.88355904938123	3.59763954623793	-3.48858454413585	2.41823193107939	3.37935402590733	5.74991076320714	1.65064945749316	-3.72958389786925	-1.07614041888712	2.51410979110085	-1.55346815026303	-2.53869992304601	1.40155416474795	-1.87643079396321	-2.26363304533004	-0.122791864177657	5.11600221217998	2.27858223138617	2.57375431145374	-1.1152216166056	2.29694517569067	4.00679239791771	8.28204066544617	-5.10770802810111	0.498454818841196	-11.4430176642456	-6.76977749295145	2.23143748885866
	72	27.654753169252	14.4745057106923	19.9884675747148	30.3106672089147	20.4341453800411	11.8753807025822	23.0248622809813	16.0817192372577	8.56790151989458	17.7203595952196	6.1125094118554	12.6173503174595	21.4602122590885	12.0319481974173	19.8050191108156	14.2503128430193	9.50101256816538	16.0868500456996	9.62779506065505	8.40761417640954	1.16191197113562	11.7123978414032	1.76866786702351	7.88285036199409	9.9114775212804	10.7599246997748	5.96331369695736	3.45596479796075	4.27558222519644	10.6458437800343	5.32174938274613	3.7552530185892	6.32715610178457	4.04991944440542	1.60261194498548	3.07798379785959	10.3316826473604	7.09227319913879	7.63768982853821	5.61478912328403	11.5962926139661	9.05480156481701	16.0010420977563	1.64557170360331	6.0820500938969	-5.9263541545846	-1.95300035837056	4.88677061183853
	72.5	44.1852937668138	23.7415727040685	34.7031205401933	41.0949060784565	34.7933568642227	22.8890525572148	36.2234989783288	28.2313583136438	17.4393099855974	29.7734147088568	14.1049633581107	21.2981111620409	36.0396918935063	19.1733927376472	31.0453763456723	25.0338334672442	22.4294022078215	24.6998214417667	22.3519402226828	15.473894404406	10.4994725541134	21.1354952815284	8.59270338647718	16.6199507467998	16.7352890565962	16.5027385776585	11.1275786177118	11.4256252539385	9.73333524171346	18.2832625950371	12.5483801520794	10.5644363600462	12.0614671457425	10.6543152600867	6.71415077297229	7.54344600319962	15.9835928133853	12.5749554593177	12.922977246687	13.173919132965	20.1315203643231	13.6979828526744	22.9644619042784	9.31965270198657	11.3182734993529	1.22643811869	3.56091122684552	7.69519011132411
	73	62.7704083519667	35.0219087026026	51.7224140418643	51.2207701440148	51.3484425174665	34.7663689475035	51.1276753356181	40.8967820502789	26.8425949502285	42.4184413806653	22.8495388683225	31.5533555411705	52.3246442695503	27.609140505329	45.4637325692191	37.4235537033025	38.5038899074495	34.4704565455482	37.6149792536702	23.1957572411431	20.1777086613056	32.09616788119	15.3638794024085	25.9349454886056	22.9649749166857	22.1006968668183	16.3819439903604	19.476565836054	15.0458660323305	25.2463803770855	20.2555457082905	16.8026178894216	17.9692681431792	17.4268005783803	11.9929958721991	12.299016725702	21.6893234705333	18.7787655702425	18.67226769154	20.444399655649	26.8238853335521	18.9407752930534	28.2521390706466	16.5083295582899	17.2184038621971	10.0038724732274	10.9263438086462	11.4534019372611
	73.5	81.9051010089376	46.5077535048899	69.9124900084082	61.2655544113284	68.7632223277949	46.7209082011576	67.7045597810704	53.1160399833435	35.9771240802583	55.0018300736667	31.3382583948614	42.8435719407551	70.410337070238	37.2547548938509	62.4500670774121	51.1804515342898	56.3042954646903	45.1748806740219	55.1951465008158	30.5545318487632	29.3757718579117	43.5099845642665	22.5888070836806	35.9506981728284	27.8450814697399	27.502921927051	21.8451767463424	27.847242561881	20.2549025699904	31.2157229559369	26.8507729781938	22.7477810207176	23.8365954583372	24.5701837435935	18.3155043903679	16.7500346057044	26.6531096064101	24.872726582895	23.8294256135091	27.6568053878291	32.0112626223221	23.4700779887922	32.0700893862947	22.8809225973118	23.5587599390035	19.1064822216941	18.8571956618874	16.0292242109753
	74	100.513891419835	57.6426127750175	88.165735914587	70.1397015193708	86.1907900129749	57.5914459793356	85.3256981192858	64.5357947262436	43.0354890147325	65.4398730405338	38.4444607091698	54.2735508527575	89.9875934560668	46.369214540173	79.8178264756189	64.4213057340839	74.8660205042031	54.9534764765292	73.3727614092876	37.6902850446816	36.7676326972745	53.6960411618829	29.9961858067024	46.8903466717736	31.9846227758442	32.4906166326764	27.0416040303654	34.4437429352436	24.6632557422238	35.1787705423583	31.1085428345552	27.6424450921647	28.8233542542728	30.7698177945097	24.950907941763	21.3629312003563	30.4947265677504	29.3789474370631	28.455610174347	33.7464968084431	35.409007683079	26.2278351877946	34.7967921397262	28.0810143884452	28.3499426215137	27.637383438143	25.4904036036432	20.5135727860788
	74.5	117.745643865722	67.4405042200936	105.826433385963	77.1054078959999	103.757293211173	66.937183822788	102.87633404338	73.6072409059656	47.8185663714671	72.8255015046359	44.2291346451166	64.406646078335	109.474316265555	54.2701261714153	96.2002759333117	75.696652077832	92.9038465915159	63.1504841457511	90.6331853966106	43.8139466033068	42.031019085755	61.7962385255513	35.5631485193251	56.9375294809844	34.9565993418494	36.828001347235	31.4159760449603	38.539910375213	27.739640394874	37.6610414959322	34.4060603174345	30.2751666468798	32.2598247015704	35.2713151190477	30.0336353897277	26.0975176214743	33.726866264338	32.8309938449123	32.2000158331149	37.4731980851579	36.2480372124421	28.815518462129	36.8663115175918	31.3153932805839	32.4596640031014	33.8383499341844	31.0000862258236	24.6238175374959
	75	132.186787510182	73.8990631528998	120.898179600242	82.2027158579321	120.693344178423	73.711032137716	119.494358657096	79.813935234941	51.573481578001	78.469947794988	48.935288829423	72.1285651523678	126.249103148861	60.6462344144329	109.990371358531	84.7556164623572	108.649216362896	69.5139475697345	106.463280563332	47.6757767912943	45.7671439929839	67.7144847564865	39.8686498457733	64.7342596794776	36.5332523160914	39.6158835287883	35.0060166716601	41.2722200263333	29.6815921500465	39.476629290144	36.6039803288345	32.293656777068	34.6481057939161	38.3106664701598	33.1462880880734	29.6029300607572	35.6513390769314	35.2705236078143	34.8377224138302	39.5900950858802	36.2190522968199	30.9109692043115	37.9450573053518	32.8093905653445	35.8193759592731	37.1296747926656	34.9677774788905	28.7149366079805
	75.5	142.301732589326	78.0092196061012	131.429574115353	85.3338483641499	134.301602044202	77.5759475726441	132.897861288887	84.0549243786507	56.4257714355685	82.7366360070662	55.2029528702914	78.5857928254785	138.176755241698	64.3772329761148	118.680811317441	91.031537439131	120.498918714398	73.4067747152868	118.601233378195	50.7217081127006	51.025419291279	72.2303045162728	47.2724377446505	71.095609767074	37.0195621246099	41.0038997727872	37.1310456062756	41.9296793238929	30.8173246622457	39.7691969846863	36.1469330725171	33.3664296949582	35.7337543887862	39.5552966173283	34.9035531889356	31.835361869905	35.95390524812	35.9760101797874	36.0849647292626	40.8343345367645	36.1846128121333	31.0561814351072	37.5799982192426	33.1797763300509	36.8003793111341	38.6828958425835	36.4934959706166	31.1263236368225
	76	147.037425955464	83.6547126096871	136.030475727285	88.8703349790823	143.40921171298	81.9991073432832	141.073168382216	89.0671808806663	70.4433176032308	90.3393627517149	72.2553252042513	88.7361238437717	143.304593288325	68.499047045731	121.062023747105	97.1484248617079	127.370885883412	77.6084970977662	124.272271573528	58.4240125086727	65.7756656747925	81.5973677876883	64.5548513627123	81.3002433023859	36.9670489951231	41.2733953863643	37.2614474626153	40.465278192831	30.7587152764748	38.6493929799473	34.7713727375022	33.1151185011486	35.2524874667225	38.968480315332	34.7975811730894	33.1491754276349	36.340932628532	35.2071016852319	36.4891072182659	40.4616957608961	35.3530469105339	30.4891377768207	36.6167800396171	32.6226754740466	36.207908606393	37.9431748677448	36.0702081700647	31.3713730406863
	76.5	146.546574714894	93.7154729216472	134.240060535674	99.9871218615306	147.083718063489	92.5148785911639	144.152049265837	100.771984233165	100.27041678279	108.184301160193	104.835109575712	107.188539111415	139.557929672278	77.558987156274	117.952594005112	109.022235952185	129.290794583739	87.8838421106436	124.118149915388	72.1593992606934	95.5388386261614	101.199201470446	94.9607427864053	100.801070402347	36.0005526181214	40.2390931456061	36.6618063955465	38.8033740832312	29.9752500783183	37.6387919147173	34.1554679673591	32.3699434314125	34.0128121835131	37.7127191963326	33.0977809147627	33.0534361053302	36.5181119435065	34.0780350486085	35.8105884142627	38.7403396090834	34.4005066094117	29.862738094358	35.7046062892573	31.5984933553422	35.1975992843157	35.1158763760626	34.7872938683048	31.0713467913828
	77	140.853153414976	107.219114362741	125.474677491412	117.008023009173	144.442689281315	108.343475758154	142.032922035859	119.008511007101	140.576422165206	132.092858494835	145.393390321878	130.477295347125	126.79427113144	89.1229240125595	110.009210532982	125.369670751626	125.016956299012	104.062457432329	119.038946359074	87.1136697600065	135.200067119158	126.407780222044	133.794760138735	124.678361989668	34.5745445561707	38.4278559147736	35.6543433259091	36.8964436429275	29.4053551000735	35.864679981913	32.7452149538161	31.6379583241186	32.9505795236249	36.2969380299	31.7364391306094	32.5114606578244	35.3806315638172	32.4592578466275	34.482375092543	37.2498679816154	33.7292689007108	28.8136338624504	33.6332950719452	30.3928297334322	33.7576591937172	32.8773909898675	32.7764381013244	30.6349880036223
	77.5	129.271941494302	120.387254166104	110.659610628001	133.411335002943	134.61996531758	124.622626011732	133.442803244	136.859457894682	181.995687230438	153.648660304265	185.776083642657	152.456423243315	108.036064243982	100.141350808971	97.1670580979468	140.82982483887	115.343913987016	121.006709985479	108.37316644491	100.841635346436	176.498513502836	151.194425687648	172.260775293825	146.238257713311	33.1466895969886	37.0285756968811	34.1826884297647	34.7107054575498	28.3853485616959	33.9759941095367	31.3223486058153	29.8793327725804	31.4724132110726	34.730444428797	30.8742118504414	32.2038101961505	33.8833873180185	30.8006124892933	33.5388981548216	35.8164678841205	32.3946809076182	27.9188672423763	31.3175243901632	29.1635372190308	32.5433637408302	31.6392072088205	30.9475674066197	29.257396755155
	78	112.498897694698	129.55800713389	92.5260415624555	147.393263712155	118.714276404316	139.007949856161	119.462508918494	151.360437527455	215.539701077754	170.546203109535	217.450950071057	169.665010991902	86.3285110410396	110.201319982573	81.4007552793954	153.314605577368	101.824114787225	135.080284566937	94.1716850625741	111.382298465692	210.745885165018	171.598287297057	201.737887724459	163.296075380028	31.8815138096837	36.0561418112015	32.9783742938141	33.3602679938821	26.7705279060452	33.2849905722409	31.0815172765308	28.1491050023287	30.2100993532994	33.4384015306274	29.9911351159805	31.4548167699892	32.5123114956917	29.912741884906	32.9390551815843	33.986250636581	30.4584053066465	27.348478427801	29.9396636400448	27.7560338856574	32.0335183738336	29.6476094639339	29.4883389047978	28.2655562991151
	78.5	92.4183100365939	129.474260096673	73.0982049227437	154.152388832285	99.1505707021613	145.568606275262	102.899221157083	157.097888484743	225.806454908132	173.175061475427	223.008967643116	171.25927451155	64.2136418401172	112.75850975696	65.157262665077	157.294832713898	85.8872114963009	141.595289881967	79.5880214539597	109.014830338659	221.652568331172	175.507769267001	207.769286955146	165.496983597333	30.6632495573678	35.1304385231501	32.2024964388397	32.1590782941702	25.6643571747287	33.1012135805023	30.2509455001432	26.9947414169067	30.1730162342398	32.3980664785944	29.2605679889529	30.5803766966298	30.2461243343566	29.2530537979125	31.9194900187396	32.32676063591	28.8394398568127	27.0925331877786	29.1854430058286	27.0626661889598	31.8319552653061	28.5935970438648	27.7603121759972	28.0229973915551
	79	70.4437822253251	113.313742975388	54.6695135732257	141.349333917011	77.4642434967635	133.820027875735	83.3776961346804	142.387159299213	202.633472581283	151.034448479699	194.729188764862	148.427798961376	44.22948013776	100.407719467383	48.6575058049101	142.121076754083	67.9460382813588	130.998379996244	64.4427243498187	90.1517014966558	200.27131734668	153.746447698509	182.926701981749	143.700076040142	29.8794631956882	34.9266592695462	31.1462384296959	31.0887186136023	24.8590895231838	32.6102166058963	28.7129693587583	25.9824148513751	30.6321863297142	31.1976233448523	29.2258264354348	30.6764191571753	28.0546521264942	28.8362648279265	30.8545891590938	31.5224231556276	27.4838771480619	27.4670505600283	28.3107211260939	26.7564517466968	31.8274321857893	28.6801423700373	26.857414352128	27.5082690366706
	79.5	49.1506148603597	85.1385913413723	39.1117744186847	112.232221743011	55.3478450482806	106.524354145096	61.772421484133	110.551543303706	156.767120047733	114.436894587213	147.483311761371	111.576366916741	28.9850476209313	78.9252804640095	33.371765869861	111.913739799196	50.5401469366789	103.60284470549	48.8508298747898	65.7547079878643	157.154635351372	116.919376926147	139.128223593438	107.764261132945	29.2959274826009	34.6982968291642	30.0918184182182	30.9001453883658	24.0598032447355	32.7486255062695	28.1010215592431	25.2657057624887	31.1530270449421	30.0014419432472	29.242696795249	30.530009099333	26.7476109313916	29.0395260468563	30.234594976831	31.0348251381322	26.4699381637088	27.7877329681799	28.1211045932081	26.3015503554513	31.3595121650604	28.0543955055606	27.2188658222461	27.0827292073794
	80	31.3922295722642	56.4197434621983	27.1117202062042	81.3615288732447	35.8577725351589	76.5027163163929	42.7665593749384	76.5848090359457	105.269854338466	77.99810165525	96.856524358251	74.5013541074087	18.2686897398696	56.5285455562036	21.7411923004807	80.0667069039842	35.7219927610835	72.2207076712809	34.91194298333	42.3533150672177	107.292277500559	78.3553547396045	92.3221198901086	71.556001304818	28.4933983725173	33.8277969830548	29.572223670262	31.3482254668562	23.983786601478	32.8200763400583	27.5224208631968	25.3671841327339	31.8942711085085	29.4461482960812	29.3808456183904	30.0633693281763	26.0042133279932	28.9579921745477	29.4603077683026	31.1272665542372	26.5322915622345	27.6367698350026	28.9901770081065	26.6522724886235	31.4057913647488	27.7388439465301	27.3128124214394	27.2942816939948
	80.5	18.5145105165692	31.6317274378447	18.0947066920345	52.7008116249503	21.1979040184509	48.4135499413099	28.150489272172	45.5651378337122	58.7878353460576	44.5138568201008	50.7731916232749	40.7636421173628	11.053387247016	34.3749331166306	13.5498726712982	50.1292476109346	23.8367867088528	43.8235595793628	23.3852952650314	21.0640963154144	60.7504941471935	42.7329658929823	49.9422303077952	39.2503298050723	28.3408070129141	32.8203681029955	29.4490008288707	32.1978660276222	24.7648959313582	32.0543966901037	26.9733880183307	26.4211808203446	32.7105404886755	29.4009717600596	30.413320999487	30.7397988997529	25.7297284235325	28.2977540575553	28.4658218288097	31.6414896275003	27.7332492964871	28.1365199580467	30.2632357787695	27.6212381491865	32.2986022011902	28.2574077654929	28.2587765866325	27.6725517387515
	81	10.4655605115354	12.6983400909983	12.4900470680708	27.9089550252786	10.7449624295849	25.0643822653273	16.729384444466	20.4603380928846	24.9034014966787	19.5043693254443	19.3499378310132	16.7054506313138	6.5329568329027	16.8636529299343	7.58520238675527	24.8640715740647	14.9637682061185	20.2268007334762	14.3545662464898	7.18789015528785	26.8265402743803	16.8628320662388	19.4982292514761	16.2189193448128	28.6809805452932	32.6021094638514	29.7819586476509	33.6913397021547	25.8895215137542	32.3132762433509	28.0599008933183	27.7998766163057	33.8931640540364	30.1630928160549	32.2741223587515	32.1366323155241	26.4399341222083	28.3830703996695	28.2552917669275	32.8148547169536	29.2013992420653	29.3242817767589	31.1519347682722	28.5594825499108	33.3481079614402	29.3368706801895	30.984698925643	28.4508276482591
	81.5	5.91394241828277	3.75185686210546	8.89393465150562	13.4218118439562	4.81845264832066	12.3398056145969	9.30553580733618	6.98317093278007	7.79526542006676	8.34113618104607	5.92898721269904	6.75177771140045	4.20743150066909	8.20315115569986	4.70629265478408	11.1199177139387	9.45100947337875	6.00418275339604	8.15828497916624	2.83222671278526	9.6142836479151	5.08378522336562	6.2687961830336	5.83084571156184	29.4273315504913	32.9591885214854	30.9227362782956	35.6436214257172	27.2455767217284	33.3398166367699	30.4019127267147	29.5060582981507	36.4083463109936	32.9805899673131	35.2075273549526	33.6606654020921	27.8312072067926	29.340505524624	28.9671832805177	34.6750714865041	30.664556508106	30.2354040125818	32.1365869324304	29.9317764813603	35.9196973071592	31.2597449383188	34.0403627396548	30.3996774805036
	82	3.65160372429096	2.48408092920897	6.55636794544074	8.81102026960286	2.54168573848779	8.49804722463489	5.93627410100277	3.7383863130504	3.2780466415665	5.107356711688	2.70632943166981	4.69788751979121	3.10495493023103	5.14193788383102	3.93059229984021	6.78339836616277	6.81183611263162	2.10447018316796	4.57701676579029	2.42645143351626	4.01124889098065	2.11124854215831	3.27737869607893	3.60419408549404	31.6062762867414	35.0881132549879	33.3345226069595	39.1492135769161	29.2391694705896	35.2878057446365	33.3512651593317	32.1768072239342	40.9936747822907	37.565787141845	40.2985122843555	36.4819866075429	30.3222879300012	31.2118070948879	30.6139393448403	37.4722214180213	33.340623389745	32.1301956505589	34.7126702533903	33.0674075351469	41.4292588271481	35.043422847188	39.0577559909144	33.1068045536397
	82.5	2.63872225891356	2.59938446649568	5.44867734410349	6.40619768195535	2.1489413546135	6.66915856926408	4.39333058756381	3.35002784635213	2.89106017962627	3.29249122497902	2.72652955781166	4.32551961316608	2.31734293352866	3.39306246823662	2.99612801304227	4.40025335765785	4.91998048941275	2.04440659446834	3.11583293377959	2.59729324335791	3.17523110123091	1.65119170288051	2.88883441403345	3.73261264759225	39.0892168964167	42.5853828225623	39.5495010088512	46.7736587081131	34.761439562096	41.0882696290816	39.8843306011089	38.8762570129032	51.1452074585328	47.6077350501304	51.2236469979281	44.1445058773108	37.5347999522373	37.6732823720168	35.2954432302651	44.0998608279628	39.22237784244	38.1515842472709	41.1620141298511	40.0810219942128	51.5516176803334	43.7034084603845	49.9171109329331	39.2749194295782
	83	1.87251727974615	2.27990712207242	5.10651003661945	4.15314440932576	2.1704048527431	5.52307108318712	3.40540420170623	2.84362486667703	2.27971079498559	2.34648064522958	3.3422196708791	4.30576879855738	1.80533005528525	2.61369776616812	2.39776420580966	3.45291688027163	3.61379596953572	1.57305359528289	2.37133404646005	3.14209129575994	3.01326617370091	1.70432725380198	3.19636372056289	3.38267718489527	56.9257040736483	60.5433074160506	54.8234505197634	64.958191162379	48.9078372743392	57.4577817398777	56.9116512195739	55.3619074460196	72.8366431825896	70.3821589817306	73.6689407901573	62.6069898516924	54.8799629206526	54.1322463765907	49.2787160609699	61.9250763615037	54.4022906362858	52.976199385083	57.8003898250272	57.3791707820786	71.4028256636084	64.7766965910193	70.6751156596115	55.8041948263589
	83.5	1.55859581208125	2.22519388070174	4.55334405742843	2.9036208409542	2.57946962989178	5.12637759295922	2.75010801918108	2.26370552443518	1.97921349052137	1.63528662414183	2.98780703151374	4.0693679200815	1.89900059810651	2.22526845228748	2.50251523612599	3.66555376517061	3.24412718075121	1.1308392641908	1.46302566645471	3.09339707562259	2.50512087541858	1.37008128958195	3.51066177526127	2.55491435545952	84.18864541683	86.7088901764128	79.6724396773156	95.2789184922269	73.6924189025766	86.6079310470672	87.4014148003556	83.6526806186658	103.086933470017	104.76160659839	104.929554849106	91.7836572826137	81.4969485174072	78.8223850510333	72.2555049381902	91.3629836498506	82.6761480411764	77.9462317484312	87.8044145941182	86.1015792719306	100.036994467168	97.5444625239335	100.271511346224	83.6367697579896
	84	1.84080353224113	2.23067980038678	4.24119069464479	2.65567407587332	2.85559296634034	4.5568976591527	2.18286447755173	2.2893287878565	2.40228246261256	0.968053958277437	2.91840574552685	3.67705452412997	2.43963502089781	1.80648645265558	1.86277220506952	3.54704325639608	2.51566430844366	1.27120454211394	1.01819988332807	2.74735518416981	2.00606379202259	1.64774883151938	3.03125984156844	2.60728810953384	113.569978308091	113.162172585249	107.506074717681	129.264490858834	105.045506811954	122.893686264031	124.719111693495	117.910076436772	133.151782476902	141.151937243923	135.4218675866	123.623144693934	110.25972223514	104.824036860505	97.451143893541	124.126422048692	117.888372243926	108.377719170207	124.837143859878	118.930586117043	128.226673023091	132.747198626128	130.602752826683	115.103053585446
	84.5	2.15299578350965	1.92051782298284	4.22939851537507	2.22617304692994	2.54837798094701	4.18600693401498	1.91400204530356	2.26365850114149	2.37393569637084	1.10119082136441	2.98074107493846	3.96130394893726	2.51540063162531	1.65815418357931	0.99934136790182	3.32723460558799	1.43425533169068	1.26273117670223	1.14502858978796	2.48968360250132	1.7355492703071	2.44490357804824	2.71262282729742	2.78124947788302	139.844723979895	135.640722941878	132.331138924497	158.8839688284	135.965965785921	158.390484418248	161.479056596471	150.910063765841	158.1015226108	173.543928002134	160.240425656917	152.4119292681	136.323974255402	127.710107030871	120.758410400677	154.005479814183	151.582547187581	137.985219148068	159.972403280223	149.598942483967	150.856869251644	164.283600885408	155.105109689869	144.808021757841
	85	2.53303035322909	1.69019967857332	4.24519253976462	2.02266497541439	2.19960808181872	4.68836736837522	1.29493948406054	1.68140120785398	2.25574076976818	1.76282468770171	2.43990156196611	3.85595287648977	2.61888353994522	1.39626476637068	1.27281321851126	3.20685938714712	2.01462260396158	0.761812169336849	1.00258207451122	2.00095154376015	1.30712562802984	2.57892796846784	2.77833550381547	2.3244326591215	155.102683363339	147.188299204141	147.738940910436	177.874624655256	158.981268328187	185.545639567264	190.001486270356	173.93757276942	170.739094396722	193.003660443497	172.017361854047	170.520679545671	151.714204645328	141.094085993782	136.167955390725	173.611622665806	177.226031947198	159.177895105031	185.403486285137	170.59811586828	162.032311055644	184.233967058973	167.786592716868	166.040448342713
	85.5	3.11835036102559	1.85869566273061	4.20101532628593	2.0838762657886	1.92840728656097	4.91113956486703	0.740771895414468	1.41051786954074	2.2915287217366	2.25672474463011	2.33453434318119	3.16775227508219	3.04248001865346	1.27688873521356	1.23841238976371	2.49766081898053	2.35922657729213	1.20275563579105	1.15657080382096	1.36028841144878	1.13883015275553	2.40533093907612	2.69691089201928	2.55426399456218	147.494339649725	136.6201300204	142.964581372871	173.317116143278	163.171787518348	191.104437923903	195.919117181561	174.555005688367	158.936414665115	184.881344311155	158.281863891087	164.930469867285	144.884055934817	134.18102794834	132.057449181497	169.776991146685	181.896119148319	160.610520611896	188.157500783205	169.3868870486	150.679312555078	178.28766690588	156.768862086661	165.053602564631
	86	3.02359880382357	1.82532050811778	4.29448689465363	2.2952842312705	1.59898771447297	4.33043422823641	0.907798750353606	1.80698624308053	2.28718763913707	2.37810781274453	2.56540789986718	2.86121673586371	3.0452526198697	1.16489829804482	0.943127550459337	1.78098347046733	1.64880902387034	2.05255079246552	1.70848844102119	1.42912642965808	1.79902675545441	2.82827115941143	3.06948661590161	2.72530604491482	119.375147452513	107.58840226857	117.328679391792	142.820986795444	143.47870310218	167.400640980612	172.276730547742	149.862909668441	126.11910066037	150.817525657679	123.901210699864	135.809836125815	117.745335838573	108.806431349344	108.653462605969	140.844647605599	158.909501166367	138.85992389982	163.179957398237	143.48100910264	119.386154785172	145.797430909915	124.140957393957	139.482686325752
	86.5	2.12069460083779	1.64527722514038	4.73008532834285	2.0635907377216	0.771867895816285	3.88075341516986	1.32756747748408	1.89249057791386	2.48451100281005	2.7166555720504	2.10843551851428	2.59091654882462	2.0895441832933	0.980378982145737	1.40680551216468	1.45287496794452	1.5765746045123	2.46492267126871	1.87531932776989	1.61240650225983	2.33461012872704	2.83992326023338	3.60669305672212	2.07707495940969	84.2981594075584	74.7525902630564	83.3272165302627	102.085001543694	109.004742230425	126.793696209708	131.239512657	111.608237330827	87.9364587389683	107.411130018966	85.5901571832455	97.8216352433938	83.4825800860984	77.4956505056198	78.3855566606365	101.568265984261	120.479443449466	104.598222149615	122.824284734123	106.168192886238	83.4598879503422	103.96760860783	86.4343915779135	102.825563005267
	87	1.49368673749694	1.74569579471353	4.86875764365499	2.12571302580216	0.512108608623578	3.97787161823493	1.59498729999819	1.64283618665291	2.5585503141665	2.95744627207057	1.84868861354278	1.80399967109514	1.46447259690319	0.871058698132856	1.31068809230197	1.12090034071906	1.5711383974737	2.743040086836	1.7763173531938	1.24178245737681	2.37509767022044	2.38787514663403	3.90866461632885	1.98696789638103	50.2402408837486	44.09888377969	50.5540194847159	62.8684608081264	71.8393801425373	83.3529445563283	87.0967395686087	71.5107862767555	51.9673369897632	65.2862698854569	49.9868053622309	60.8163044486296	49.9753759027396	47.0608251855241	48.1774095298745	62.9632868541926	80.0059823987112	68.0828882741583	80.0433308587176	67.8010910752095	49.9366524058456	63.8850771029425	51.0821453527392	65.2882641515972
	87.5	1.34945744273392	1.71638346578288	4.9746834978622	2.17157554376263	0.774390344353833	3.6644685560114	2.38435793279029	1.82613029725314	2.20406983160831	2.32777724467303	1.51041002562465	1.95541593917005	1.4664549146691	0.876707415817634	0.400403565726776	1.06789218192733	0.482530945933433	2.63797397081419	1.841044945958	1.16228145239472	2.48277097273831	2.50094996156389	4.00200362187496	2.05829995344692	22.6918766491355	19.58913202411	23.3222491589366	30.038191336169	38.691027210545	43.9187440682151	47.0538185797499	36.7504923477036	22.7186325970277	30.0395551532288	21.4169893807313	29.6921233712244	22.5335847405692	22.0234826901327	22.7565567801432	30.6811293920625	42.9495060783519	35.7438069095979	42.1945526856205	34.3450439700778	22.5687351096193	29.6056962055407	22.0160628918096	32.2842223427336
	88	1.33617719658275	1.51071512954513	4.90486277555158	2.09069942871548	0.965543795728991	3.26229316238152	2.82207928981484	2.12446413887665	2.60058161152079	1.52506166743729	1.04408777897726	2.80506366919423	1.331528442116	0.919635646532811	0.633949799809329	1.45859333316679	0.0834901513743489	1.77978252157817	2.06058103682341	1.37353130693913	2.14213000020209	2.49048049872368	4.05476233505266	1.59020932465262	7.25701795369838	6.58524694046406	6.91077507068093	9.4525891653762	15.3829843864565	16.0601219275273	18.9516338677936	14.0792293147218	6.49462601954201	9.71589385310313	6.50818034962123	10.5687839855109	7.11701720886884	7.79405509593914	7.92067150353023	10.518698869161	16.9433025034913	14.0789068041425	16.733255373991	12.8524240282629	7.58541549305471	8.53755588241262	6.48807950999884	11.1418078422006
	88.5	1.04241550259297	1.29181158786207	4.72579786576068	1.70388727433112	1.14246657296752	3.58005597391724	2.54007758824935	1.74026878317733	2.96303353660119	1.44787076195701	1.17466987833518	2.76262841866668	1.05706867087508	1.22088100950208	0.751307526424512	1.68063479789913	0.393952314663636	0.778022736175387	2.32175931004565	1.37339902024831	1.47302969644818	1.74111413642675	3.8406510526093	1.46264692915281	2.38068994107277	3.07306612576616	1.59126827548215	2.36006220465106	4.88812761120022	4.18289161210691	6.42649986143539	4.66766471209257	1.98551206913839	3.50239778293076	2.60187400900764	3.97609979256413	2.37951105273919	2.53500588809851	3.02476554806969	2.86047393004066	5.77901968658836	4.37564403308323	5.63245190118027	4.29514895465428	3.1910745051398	2.42094793509614	2.49231296019235	2.87043290940306
	89	1.80019464723443	1.21827813451978	4.19052681850434	1.99471564802508	1.93690406768366	4.07899079521474	2.29314335555983	1.25992838282951	2.31277907406923	0.886355406620169	1.44581242593466	2.89520224794387	1.58501353884515	1.49225475351261	0.346127049451695	1.49051133987422	0.662048502772507	0.618031184531901	2.67699736639639	1.66022889542671	1.13608619054889	1.18717812588341	3.48390037984592	1.57952813305695	2.13729234611844	2.27131495762688	1.4883084174129	1.46817339409705	2.3751898451539	1.20099847512944	3.67170360225191	2.44506140589658	1.49261722581087	2.38406357039531	2.11190041390978	3.24562043385578	2.28420830807579	1.06020284526261	1.87632613645843	2.18431888795874	2.77986565542881	1.65032196937034	2.48024450841353	2.28776823708932	1.98580803449499	1.90727204315846	2.14706065202546	1.23865104901517
	89.5	2.45099127148194	1.14228113398588	3.7308743777204	2.35611830317026	2.36246989106604	4.00285619374603	1.93573082593122	1.61348801956893	1.88871970929347	0.0384440402183941	1.73338210309527	3.20053833556034	1.99500012276593	1.34335515296311	1.28192812774057	1.46420885593415	1.53847374758305	0.478391664255184	2.88409484028705	2.07305802287027	1.10890915844294	0.960305415826383	3.48327392170864	1.61122191306748	2.52067170219811	1.94078532974635	2.11647063309755	1.6083105382894	2.33020214283539	1.18295415073214	3.23936389715345	2.26887939161867	1.63330791225292	2.09572181186519	2.22889557785334	3.14791399928305	2.5168434670702	1.24339345717851	1.578484556663	2.73685359859809	2.00708980746356	1.57215100905586	2.24795063466905	2.250536994367	2.14335492056267	1.19308515012665	2.7068056979578	1.52078156254026
	90	2.16439606118036	0.945300132133184	3.23777768302682	2.19887736543626	1.93313182680384	3.94303329042316	1.3400367381912	1.6756634739678	2.1160587390566	0.213174891994242	2.29195290932449	2.61049477663573	1.26156507095084	1.35491178408978	2.41577553593697	1.32006370735866	2.00836615262449	0.809997157632949	2.9640915605454	1.97115037481478	1.4278018676028	0.570773957372978	3.03202129869322	1.85738975349449	2.04470454481236	1.51233707750697	2.24116858384531	1.60344256418819	2.72097762662077	2.28790847505024	3.2616069995334	2.44277915351762	2.15257621458937	2.30012743506251	2.37370962085225	3.14319536957379	2.2298733805759	1.22815602005528	2.03606062528866	2.01765281074796	2.40181077825537	1.81805664843461	2.32373253471371	2.56881101414831	2.49033264130139	1.71109019860154	2.8201223667067	2.0608963575952
	90.5	1.8636637359217	0.955775859655375	3.070778075953	2.38124662967891	1.55060145805174	3.94173779282676	1.13854889889024	1.53272355127012	1.36542169918994	0.790664196118087	2.39415362843516	2.13558304115799	0.911298094403264	1.49025138067145	2.26001032083627	0.686735968744756	2.05257777913317	1.66027325813116	2.46793806581292	1.80426438466088	2.04646229464021	0.792562216693909	2.55976916396025	1.96900722224461	1.84322382795932	1.13828428106768	2.37223678250189	1.73069956157883	2.8323122978548	2.37054851643308	3.16673938705458	2.69562660460804	2.63427597086758	1.88711653542487	2.06187443712366	3.44239716002181	2.31632791737889	0.96378188943811	2.4456187189308	1.66367992293686	2.59193412853369	1.62373658894484	1.80523886994342	2.26106506607226	1.88423857044415	2.50749957473488	2.67474719522932	2.24429153713578
	91	1.97554430563633	1.3755034240321	3.16603965220224	2.81468004378559	1.60735523235996	3.85025211710183	1.29832847141665	1.79309719246294	0.479715179810569	1.01508569228923	1.96668775193518	2.35621392408387	1.08520343486288	1.18614032200401	2.58640540038311	0.577032149037279	2.31572072795547	2.31915209523288	1.29970517969815	1.87372824929798	2.18600907870058	1.14826099266099	2.61370278254043	2.12076864163072	1.85691486607436	1.44427047063311	2.63691676401294	1.69308543917498	2.90050133750532	2.19748659864132	2.42526526766369	2.4137715298649	2.39405296835696	1.18737667254209	2.13747574800294	3.32583304218434	2.03337208809853	1.74511143842807	2.18908910471697	2.67549494043766	2.26855683393001	2.06312045681705	1.76359590910033	1.76770752332908	2.04777572817039	1.90765707886209	2.83944318012851	2.27053397032239
	91.5	1.50591264814091	1.50769576436591	3.54562442552401	2.49093507812051	1.83076769989873	3.85880523989994	1.2148396429248	2.098077581273	0.697652328787058	1.64821839108686	2.11397196000149	2.57907902139073	0.90179618414794	0.828385769325109	3.02864219280508	1.02837099529	2.08944998229532	2.37721964099245	0.702762441877837	1.43196042472709	2.41460895696429	1.29317109441689	2.78527996861726	2.62331935501612	1.22806709748789	2.08647091822758	2.43940315330127	1.75586695591898	3.24153372279295	2.93385808805112	1.75411848789906	2.19048520024688	2.08888179471489	1.29543940920587	2.26265728862143	3.07695697843292	1.10934131877451	2.3532966657628	2.24019505825891	2.10564778934582	2.30914228433426	2.3212099601331	2.12639697920076	1.51191950917803	2.99867361777439	1.9652936400434	2.49857319627006	2.33307579876629
	92	0.880093141502016	1.39798442203505	3.78846939213213	2.01201777157155	1.7660562521495	3.97446773273299	1.37458549553975	1.59356595156328	1.15348945537585	2.4727051750163	2.20458692546578	3.19608376506949	1.11531260665038	1.11368563924827	2.25868434386956	1.35988506348502	1.02340813595913	2.26918823038102	0.617845466868573	1.18345409541433	2.58223421388317	1.87527314994156	2.68011915656803	2.58332260556944	1.01277063191998	2.21760146918615	1.88824052824765	1.48577307143114	2.81581537220637	2.8440567006312	1.43456146650158	2.24704437739899	2.27348418417125	1.63806925342067	2.32455805843853	2.88647357237829	1.12872128190878	2.08555971404769	2.84233040700343	1.1266558585051	2.47629310495711	1.75235615898902	2.14882485443343	0.842912011152293	2.9711209859816	3.15019557897097	2.03717322594235	2.41931707966648
	92.5	1.06354927265892	1.69915059642619	3.64046871675214	1.89161601137056	1.75718490772323	3.98261698321949	1.65545362338878	1.4895153052658	1.60288879835804	2.66854586515205	2.32381819631399	3.98232132447333	2.0298511232096	1.59003566227773	1.49251081707405	1.82497458515473	0.889598531905506	1.92548584121027	0.237227410477828	1.31549738478407	1.89725308241452	2.01703215760932	3.16324893398672	2.09782091221274	1.6467011444625	2.27924876111132	1.86305271025299	1.04703492283176	1.84603023665017	1.93480181861071	1.23672764814364	2.27847093693941	1.89289369038244	1.62086170393354	2.38446405664803	2.34122297850791	1.95458943991969	1.7851785777583	2.18618417852605	1.71668309871586	2.16879579496265	1.57882346946633	2.34462131750945	0.107953587530687	2.64271983261966	2.73967544799433	2.30572713382645	2.20260557605224
	93	0.999509869116025	1.74221403219843	3.77429759185554	1.2593879181141	1.96741251183005	4.23461679481466	1.81282106866655	1.36215669004997	2.40802745708277	2.7300943798619	3.12402937003804	4.35123702965797	2.30801152578687	1.66937472981317	1.15371701438971	2.3537188520159	0.859920693193658	1.22972347147078	0.818014957571279	1.05751548463866	1.2167008245097	2.10090401323504	3.95275031292141	1.83677988182609	2.04563802159117	2.85323918193438	1.67025540647592	1.18097039434014	1.27964102873301	2.49591584172947	1.30717099267906	2.28926228424774	1.35027845890073	1.497709655481	2.68449611165994	1.81263485521578	1.91163319548161	1.07124913705701	1.39994470156603	1.50427303954473	1.87961247970685	1.72092219975241	2.31210572258988	-0.0133612326677053	2.98181436230078	2.06708510347119	1.95616069455224	2.27931227574902
	93.5	2.31916901294693	1.56894849597086	3.49579816640369	-0.148110248297883	0.818639614370397	4.2486200725395	2.16135316405496	0.833583612994175	3.22535428160933	2.86165285571627	3.55185905377715	4.33383711568604	2.16321196096203	1.69539226160214	0.110737777159216	2.52359725628395	1.59570370575642	1.23835484107934	1.74379859573213	0.333052674584621	0.5957376354433	1.96299677625194	4.13148250610902	1.44468526617914	2.81185735663286	3.01873310307229	1.34532746704076	2.01937434587865	0.948231379865717	2.5860274639038	1.58538206118828	2.49931830915364	1.34353973507893	1.75594831257041	2.50396656077271	1.38672194998998	2.12833516219234	0.349599116718821	1.97202294769079	0.448777313918185	1.00009961740335	2.15566023552987	2.05109757543073	0.566898777556389	2.168514243711	1.8815845239198	1.39781769210964	1.6860779602153
	94	3.00329806966755	1.73895540859905	3.09462930993874	-0.7236040897713	-0.113139280336725	3.96056295600999	2.47148366795858	0.906490097806739	3.63123665799878	2.79089807656226	3.76621699338682	4.39104766911669	2.53482884592063	2.14523481099957	-0.533622445695755	2.48241840931752	2.36168960029931	1.05952879931664	1.84201245746033	0.0582360789673544	-0.0371221073709762	1.72772221325789	4.46165102037526	0.933099899240119	3.81072641231225	2.94477468777535	1.44801974679513	2.28590228248157	0.231364353893071	2.11561556905178	1.83802511543911	2.89011371975647	1.2505899573984	1.75039047311435	2.24235300956286	1.00342655951476	2.98374015231457	-0.159695683314851	1.75685213776484	0.5984611483442	0.343363796409506	2.47763410863791	2.02263455113069	0.648915864779838	1.4140171172416	1.06246264794947	1.62800921144111	1.29387639292179
	94.5	6.61221138670788	2.30538036495739	2.67176073503657	-2.91943823974663	-2.50767463827282	3.85155578623869	3.3860778143798	0.788704884657648	4.03030027594252	2.89223935700909	3.51795518167899	4.03565813250816	2.26614840627121	1.89259088171127	-1.71587738657786	2.75423233616385	5.63287981775352	1.98746075636899	1.66147401796923	-0.83494436633174	-1.21060235048884	0.253408230624188	4.84399747563134	0.760883708333608	5.5153177906181	3.47202784484392	1.89002750932104	4.01774289751046	0.638006523153592	1.72659657554902	1.94012342205644	2.90291607887565	0.801306660682656	2.29177129518945	1.71140535703887	0.4725809484396	3.30307732948268	-0.0944844394928737	2.44357441792641	0.511075238583658	-1.79080874157574	4.44102661482867	2.28065792908973	1.95462522895127	-0.274132574431462	-0.668307744307526	1.69605860629184	-0.803919977894225
	95	4.71431572736191	1.2598512060996	1.00320586382855	-2.47034361947209	-2.32153689817682	1.50700746565633	1.87050687363848	0.23180781343973	1.76135184688985	1.32682380876201	1.25949951810787	1.48565217138093	0.805091002571999	0.54270024071036	-1.38843005036574	1.27216856239448	4.12759645637311	1.44821649835438	0.620984351197308	-0.895883206742667	-0.939105165353283	-0.736187618571023	2.09934235656669	0.397413400269784	3.10356197781761	1.75823873768553	1.01435099444961	2.69817759511187	0.698563807812945	0.551361141867233	0.797380752757931	1.18089947910875	0.152031762156582	1.40716493962742	0.357491580781584	0.0476300775055734	1.37287644449725	0.111922083754678	1.57213854699563	-0.103454680007303	-1.89502458537203	2.84763623803138	1.17447814971564	1.62251769467298	-0.997392025064585	-0.933088133008255	0.687608538101301	-1.52143894361291
[truncated: 48 more columns]
