# Supplementary material for: Cuproptosis-related lncRNA SNHG16 as a biomarker for the diagnosis and prognosis of head and neck squamous cell carcinoma
Source: PeerJ. 2023 Oct 12;11:e16197. doi: 10.7717/peerj.16197 (PMC10576967; doi:10.7717/peerj.16197)
Supplement: Supplemental Information 3 [file peerj-11-16197-s003.zip › Data or code/hospital data/20230420-2/admin_2023-04-20 18-20-48_BR009687 - Melt Curve Peak Results.csv]

	Well	Fluor	Target	Content	Sample	Melt Temperature	Peak Height	Begin Temperature	End Temperature	Well Note
	A01	SYBR	C7	Unkn	AC090587.1	76	147.037425955464	71	83.5
	A02	SYBR	T7	Unkn	AC090587.1	78.5	129.474260096673	70.5	82
	A03	SYBR	C8	Unkn	AC090587.1	76	136.030475727285	71	84
	A04	SYBR	T8	Unkn	AC090587.1	78.5	154.152388832285	70.5	85
	A05	SYBR	T9	Unkn	AC090587.1	76.5	147.083718063489	71	82.5
	A06	SYBR	C9	Unkn	AC090587.1	78.5	145.568606275262	71.5	84.5
	A07	SYBR	T10	Unkn	AC090587.1	76.5	144.152049265837	71	85.5
	A08	SYBR	C10	Unkn	AC090587.1	78.5	157.097888484743	71	85.5
	A09	SYBR	C11	Unkn	AC090587.1	78.5	225.806454908132	71.5	83.5
	A10	SYBR	T11	Unkn	AC090587.1	78.5	173.175061475427	71	84
	A11	SYBR	C12	Unkn	AC090587.1	78.5	223.008967643116	71.5	82
	A12	SYBR	T12	Unkn	AC090587.1	78.5	171.25927451155	71	84
	B01	SYBR	C7	Unkn	AC090587.1	76	143.304593288325	71	83
	B02	SYBR	T7	Unkn	AC090587.1	78.5	112.75850975696	70.5	86.5
	B03	SYBR	C8	Unkn	AC090587.1	76	121.062023747105	70.5	83
	B04	SYBR	T8	Unkn	AC090587.1	78.5	157.294832713898	71	83
	B05	SYBR	T9	Unkn	AC090587.1	76.5	129.290794583739	71.5	84.5
	B06	SYBR	C9	Unkn	AC090587.1	78.5	141.595289881967	70.5	83.5
	B07	SYBR	T10	Unkn	AC090587.1	76	124.272271573528	71.5	84
	B08	SYBR	C10	Unkn	AC090587.1	78	111.382298465692	71	82
	B09	SYBR	C11	Unkn	AC090587.1	78.5	221.652568331172	72	85.5
	B10	SYBR	T11	Unkn	AC090587.1	78.5	175.507769267001	71	82.5
	B11	SYBR	C12	Unkn	AC090587.1	78.5	207.769286955146	72	82.5
	B12	SYBR	T12	Unkn	AC090587.1	78.5	165.496983597333	71	83.5
	C01	SYBR	C7	Unkn	SNHG16	85	155.102683363339	80.5	89
	C02	SYBR	T7	Unkn	SNHG16	85	147.188299204141	81	90.5
	C03	SYBR	C8	Unkn	SNHG16	85	147.738940910436	80.5	88.5
	C04	SYBR	T8	Unkn	SNHG16	85	177.874624655256	79.5	89
	C05	SYBR	T9	Unkn	SNHG16	85.5	163.171787518348	80	89
	C06	SYBR	C9	Unkn	SNHG16	85.5	191.104437923903	80.5	89
	C07	SYBR	T10	Unkn	SNHG16	85.5	195.919117181561	80.5	92.5
	C08	SYBR	C10	Unkn	SNHG16	85.5	174.555005688367	80	89.5
	C09	SYBR	C11	Unkn	SNHG16	85	170.739094396722	78.5	89
	C10	SYBR	T11	Unkn	SNHG16	85	193.003660443497	80.5	89.5
	C11	SYBR	C12	Unkn	SNHG16	85	172.017361854047	80	89
	C12	SYBR	T12	Unkn	SNHG16	85	170.520679545671	80	89
	D01	SYBR	C7	Unkn	SNHG16	85	151.714204645328	80.5	88.5
	D02	SYBR	T7	Unkn	SNHG16	85	141.094085993782	81	89
	D03	SYBR	C8	Unkn	SNHG16	85	136.167955390725	81	89.5
	D04	SYBR	T8	Unkn	SNHG16	85	173.611622665806	80	89
	D05	SYBR	T9	Unkn	SNHG16	85.5	181.896119148319	80	89.5
	D06	SYBR	C9	Unkn	SNHG16	85.5	160.610520611896	78.5	89
	D07	SYBR	T10	Unkn	SNHG16	85.5	188.157500783205	79.5	90.5
	D08	SYBR	C10	Unkn	SNHG16	85	170.59811586828	79.5	89
	D09	SYBR	C11	Unkn	SNHG16	85	162.032311055644	80	89
	D10	SYBR	T11	Unkn	SNHG16	85	184.233967058973	80	89.5
	D11	SYBR	C12	Unkn	SNHG16	85	167.786592716868	79	89
	D12	SYBR	T12	Unkn	SNHG16	85	166.040448342713	79.5	89
	E01	SYBR	C7	Unkn	AC012184.3	81.5	187.60819689228	77.5	86
	E02	SYBR	T7	Unkn	AC012184.3	81	149.404636644046	77.5	86
	E03	SYBR	C8	Unkn	AC012184.3	81.5	166.19911888202	77.5	86
	E04	SYBR	T8	Unkn	AC012184.3	81.5	190.435033850537	77.5	86
	E05	SYBR	T9	Unkn	AC012184.3	81	172.214827826498	77.5	87.5
	E06	SYBR	C9	Unkn	AC012184.3	81.5	214.976350371998	77.5	87.5
	E07	SYBR	T10	Unkn	AC012184.3	81.5	179.603330451713	78	86.5
	E08	SYBR	C10	Unkn	AC012184.3	81.5	212.747848693806	77.5	87
	E09	SYBR	C11	Unkn	AC012184.3	81	189.209129481747	77.5	86.5
	E10	SYBR	T11	Unkn	AC012184.3	81.5	194.018857528364	77.5	87
	E11	SYBR	C12	Unkn	AC012184.3	81.5	174.013545692098	77.5	88
	E12	SYBR	T12	Unkn	AC012184.3	81.5	202.874320595334	77.5	86
	F01	SYBR	C7	Unkn	AC012184.3	81	153.005919293895	77.5	85.5
	F02	SYBR	T7	Unkn	AC012184.3	81	138.171763033976	77	86.5
	F03	SYBR	C8	Unkn	AC012184.3	81.5	146.55319940162	78	86
	F04	SYBR	T8	Unkn	AC012184.3	81	171.758138122245	77.5	85.5
	F05	SYBR	T9	Unkn	AC012184.3	81	160.626170243412	77.5	87
	F06	SYBR	C9	Unkn	AC012184.3	81.5	216.303824578377	77	85
	F07	SYBR	T10	Unkn	AC012184.3	81	154.316769912717	78	87.5
	F08	SYBR	C10	Unkn	AC012184.3	81.5	197.329875657533	77.5	86
	F09	SYBR	C11	Unkn	AC012184.3	81	199.547895071376	77.5	88.5
	F10	SYBR	T11	Unkn	AC012184.3	81.5	196.457550634734	77.5	85.5
	F11	SYBR	C12	Unkn	AC012184.3	81.5	183.438382337602	77.5	86
	F12	SYBR	T12	Unkn	AC012184.3	81.5	188.159765159015	78	86
	G01	SYBR	C7	Unkn	ACTIN	86.5	207.532529149841	80.5	90.5
	G02	SYBR	T7	Unkn	ACTIN	86.5	189.054407102406	80	93
	G03	SYBR	C8	Unkn	ACTIN	86.5	182.223712098983	80	90
	G04	SYBR	T8	Unkn	ACTIN	86.5	205.231303939562	80	93
	G05	SYBR	T9	Unkn	ACTIN	86.5	198.341668315539	78	91.5
	G06	SYBR	C9	Unkn	ACTIN	86.5	222.617309693232	79.5	90.5
	G07	SYBR	T10	Unkn	ACTIN	86.5	211.181583918737	80.5	90
	G08	SYBR	C10	Unkn	ACTIN	86.5	221.425594327742	79	90.5
	G09	SYBR	C11	Unkn	ACTIN	86.5	220.76978970692	80.5	92
	G10	SYBR	T11	Unkn	ACTIN	86.5	193.084645584772	81.5	91
	G11	SYBR	C12	Unkn	ACTIN	86.5	206.165157571963	81	90
	G12	SYBR	T12	Unkn	ACTIN	86.5	211.250449612026	79.5	92.5
	H01	SYBR	C7	Unkn	ACTIN	86.5	196.687136443218	80.5	90
	H02	SYBR	T7	Unkn	ACTIN	86.5	179.38766874849	80	92
	H03	SYBR	C8	Unkn	ACTIN	86.5	180.894300690876	80	90
	H04	SYBR	T8	Unkn	ACTIN	86.5	201.404857654633	79.5	92.5
	H05	SYBR	T9	Unkn	ACTIN	86.5	186.778248835333	79	94
	H06	SYBR	C9	Unkn	ACTIN	86.5	187.847033027364	80	90
	H07	SYBR	T10	Unkn	ACTIN	86.5	200.12141460487	80	90
	H08	SYBR	C10	Unkn	ACTIN	86.5	199.789972228454	80	91.5
	H09	SYBR	C11	Unkn	ACTIN	86.5	205.024506666637	80	90.5
	H10	SYBR	T11	Unkn	ACTIN	86.5	195.753791493386	80	90.5
	H11	SYBR	C12	Unkn	ACTIN	86.5	205.912065143158	79	93
	H12	SYBR	T12	Unkn	ACTIN	86.5	203.29186139609	78	90
