# Supplementary material for: Cuproptosis-related lncRNA SNHG16 as a biomarker for the diagnosis and prognosis of head and neck squamous cell carcinoma
Source: PeerJ. 2023 Oct 12;11:e16197. doi: 10.7717/peerj.16197 (PMC10576967; doi:10.7717/peerj.16197)
Supplement: Supplemental Information 3 [file peerj-11-16197-s003.zip › Data or code/hospital data/20230420-2/admin_2023-04-20 18-20-48_BR009687 - Melt Curve Plate View Results_SYBR.csv]

		1	2	3	4	5	6	7	8	9	10	11	12
A	Content	Unkn	Unkn	Unkn	Unkn	Unkn	Unkn	Unkn	Unkn	Unkn	Unkn	Unkn	Unkn
A	Sample	AC090587.1	AC090587.1	AC090587.1	AC090587.1	AC090587.1	AC090587.1	AC090587.1	AC090587.1	AC090587.1	AC090587.1	AC090587.1	AC090587.1
A	Peak 1	76	78.5	76	78.5	76.5	78.5	76.5	78.5	78.5	78.5	78.5	78.5
A	Peak 2	None	None	None	None	None	None	None	None	None	None	None	None
B	Content	Unkn	Unkn	Unkn	Unkn	Unkn	Unkn	Unkn	Unkn	Unkn	Unkn	Unkn	Unkn
B	Sample	AC090587.1	AC090587.1	AC090587.1	AC090587.1	AC090587.1	AC090587.1	AC090587.1	AC090587.1	AC090587.1	AC090587.1	AC090587.1	AC090587.1
B	Peak 1	76	78.5	76	78.5	76.5	78.5	76	78	78.5	78.5	78.5	78.5
B	Peak 2	None	None	None	None	None	None	None	None	None	None	None	None
C	Content	Unkn	Unkn	Unkn	Unkn	Unkn	Unkn	Unkn	Unkn	Unkn	Unkn	Unkn	Unkn
C	Sample	SNHG16	SNHG16	SNHG16	SNHG16	SNHG16	SNHG16	SNHG16	SNHG16	SNHG16	SNHG16	SNHG16	SNHG16
C	Peak 1	85	85	85	85	85.5	85.5	85.5	85.5	85	85	85	85
C	Peak 2	None	None	None	None	None	None	None	None	None	None	None	None
D	Content	Unkn	Unkn	Unkn	Unkn	Unkn	Unkn	Unkn	Unkn	Unkn	Unkn	Unkn	Unkn
D	Sample	SNHG16	SNHG16	SNHG16	SNHG16	SNHG16	SNHG16	SNHG16	SNHG16	SNHG16	SNHG16	SNHG16	SNHG16
D	Peak 1	85	85	85	85	85.5	85.5	85.5	85	85	85	85	85
D	Peak 2	None	None	None	None	None	None	None	None	None	None	None	None
E	Content	Unkn	Unkn	Unkn	Unkn	Unkn	Unkn	Unkn	Unkn	Unkn	Unkn	Unkn	Unkn
E	Sample	AC012184.3	AC012184.3	AC012184.3	AC012184.3	AC012184.3	AC012184.3	AC012184.3	AC012184.3	AC012184.3	AC012184.3	AC012184.3	AC012184.3
E	Peak 1	81.5	81	81.5	81.5	81	81.5	81.5	81.5	81	81.5	81.5	81.5
E	Peak 2	None	None	None	None	None	None	None	None	None	None	None	None
F	Content	Unkn	Unkn	Unkn	Unkn	Unkn	Unkn	Unkn	Unkn	Unkn	Unkn	Unkn	Unkn
F	Sample	AC012184.3	AC012184.3	AC012184.3	AC012184.3	AC012184.3	AC012184.3	AC012184.3	AC012184.3	AC012184.3	AC012184.3	AC012184.3	AC012184.3
F	Peak 1	81	81	81.5	81	81	81.5	81	81.5	81	81.5	81.5	81.5
F	Peak 2	None	None	None	None	None	None	None	None	None	None	None	None
G	Content	Unkn	Unkn	Unkn	Unkn	Unkn	Unkn	Unkn	Unkn	Unkn	Unkn	Unkn	Unkn
G	Sample	ACTIN	ACTIN	ACTIN	ACTIN	ACTIN	ACTIN	ACTIN	ACTIN	ACTIN	ACTIN	ACTIN	ACTIN
G	Peak 1	86.5	86.5	86.5	86.5	86.5	86.5	86.5	86.5	86.5	86.5	86.5	86.5
G	Peak 2	None	None	None	None	None	None	None	None	None	None	None	None
H	Content	Unkn	Unkn	Unkn	Unkn	Unkn	Unkn	Unkn	Unkn	Unkn	Unkn	Unkn	Unkn
H	Sample	ACTIN	ACTIN	ACTIN	ACTIN	ACTIN	ACTIN	ACTIN	ACTIN	ACTIN	ACTIN	ACTIN	ACTIN
H	Peak 1	86.5	86.5	86.5	86.5	86.5	86.5	86.5	86.5	86.5	86.5	86.5	86.5
H	Peak 2	None	None	None	None	None	None	None	None	None	None	None	None
