# Supplementary material for: Cuproptosis-related lncRNA SNHG16 as a biomarker for the diagnosis and prognosis of head and neck squamous cell carcinoma
Source: PeerJ. 2023 Oct 12;11:e16197. doi: 10.7717/peerj.16197 (PMC10576967; doi:10.7717/peerj.16197)
Supplement: Supplemental Information 3 [file peerj-11-16197-s003.zip › Data or code/hospital data/20230420-2/admin_2023-04-20 18-20-48_BR009687 - Melt Curve RFU Results_SYBR.csv]

	Temperature	A1	A2	A3	A4	A5	A6	A7	A8	A9	A10	A11	A12	B1	B2	B3	B4	B5	B6	B7	B8	B9	B10	B11	B12	C1	C2	C3	C4	C5	C6	C7	C8	C9	C10	C11	C12	D1	D2	D3	D4	D5	D6	D7	D8	D9	D10	D11	D12
	65	3098.94479575592	2961.29298086202	3106.38637039365	3087.713808424	3088.44235312585	3106.86647236162	3110.60126573926	3099.71369897874	3168.19684831199	3134.66348592557	3148.00863456847	3158.03606448385	2967.16038605731	2864.28651431231	2936.56751786077	3108.02449190322	2971.6455681359	3012.09798996676	2946.81897603091	2785.37837141578	3113.6019240747	3079.28065543929	3119.81594479947	3054.00295755986	3081.36900059234	3092.79496419988	3057.64170237162	3190.38716679916	3063.9088324919	3264.6575549648	3225.78731685642	3134.14133153375	3163.21033916189	3250.18006596534	3139.51295153474	3175.35383055873	3052.06238344174	3042.19896935951	3038.23374106376	3177.1543229778	3172.7369805049	3104.77672425479	3206.24062191844	3096.33673774325	3141.15356284377	3131.77594184262	3087.91573277065	3111.23562689644
	65.5	3104.01124898704	2963.87967787905	3109.883104429	3098.2765460797	3092.57240369644	3112.65351174555	3115.62122239837	3103.41128677241	3173.30282967304	3138.68642566242	3151.48145830028	3160.53642760595	2971.36897242154	2866.09925174463	2937.78254722473	3111.00117269227	2974.60389458536	3012.73540974544	2949.63492634348	2788.63934445469	3117.86647516575	3081.65279908945	3123.39274281328	3054.5197163116	3086.96316829127	3097.7737665258	3059.97687432447	3194.82828447306	3068.99602612153	3268.98734654725	3230.69994855193	3137.39368973477	3167.1573538168	3253.31040521672	3142.65760114135	3178.8455401917	3055.58171310952	3045.88242538893	3043.71428425923	3181.63405392839	3179.70454014025	3106.7449301652	3214.65884120555	3099.58886284514	3144.65012191586	3136.58742779865	3091.80099754413	3112.78668174243
	66	3109.07770221816	2966.46637489608	3113.37983846435	3108.83928373539	3096.70245426703	3118.44055112947	3120.64117905749	3107.10887456608	3178.40881103409	3142.70936539927	3154.9542820321	3163.03679072805	2975.57755878578	2867.91198917696	2938.99757658869	3113.97785348133	2977.56222103483	3013.37282952412	2952.45087665606	2791.90031749359	3122.13102625681	3084.0249427396	3126.9695408271	3055.03647506334	3092.5573359902	3102.75256885173	3062.31204627732	3199.26940214696	3074.08321975117	3273.31713812971	3235.61258024745	3140.64604793579	3171.10436847171	3256.44074446811	3145.80225074796	3182.33724982467	3059.10104277731	3049.56588141834	3049.19482745471	3186.11378487898	3186.6720997756	3108.71313607561	3223.07706049265	3102.84098794703	3148.14668098795	3141.39891375468	3095.68626231761	3114.33773658842
	66.5	3114.14415544928	2969.05307191312	3116.87657249971	3119.40202139109	3100.83250483762	3124.22759051339	3125.6611357166	3110.80646235975	3183.51479239515	3146.73230513612	3158.42710576391	3165.53715385015	2979.78614515001	2869.72472660928	2940.21260595266	3116.95453427038	2980.52054748429	3014.0102493028	2955.26682696864	2795.16129053249	3126.39557734786	3086.39708638975	3130.54633884091	3055.55323381508	3098.15150368913	3107.73137117765	3064.64721823017	3203.71051982086	3079.1704133808	3277.64692971216	3240.52521194296	3143.89840613681	3175.05138312662	3259.57108371949	3148.94690035458	3185.82895945764	3062.6203724451	3053.24933744775	3054.67537065018	3190.59351582957	3193.63965941095	3110.68134198602	3231.49527977975	3106.09311304892	3151.64324006003	3146.2103997107	3099.57152709108	3115.88879143441
	67	3119.2106086804	2971.63976893015	3120.37330653506	3129.96475904678	3104.9625554082	3130.01462989731	3130.68109237572	3114.50405015342	3188.6207737562	3150.75524487297	3161.89992949573	3168.03751697225	2983.99473151424	2871.5374640416	2941.42763531662	3119.93121505944	2983.47887393376	3014.64766908148	2958.08277728122	2798.4222635714	3130.66012843892	3088.7692300399	3134.12313685473	3056.06999256682	3103.74567138806	3112.71017350357	3066.98239018302	3208.15163749476	3084.25760701044	3281.97672129462	3245.43784363848	3147.15076433782	3178.99839778152	3262.70142297088	3152.09154996119	3189.32066909062	3066.13970211289	3056.93279347717	3060.15591384565	3195.07324678016	3200.6072190463	3112.64954789643	3239.91349906686	3109.34523815082	3155.13979913212	3151.02188566673	3103.45679186456	3117.4398462804
	67.5	3124.27706191149	2974.22646594721	3123.87004057043	3140.52749670246	3109.09260597883	3135.80166928127	3135.70104903489	3118.20163794712	3193.72675511729	3154.77818460979	3165.37275322756	3170.53788009439	2988.20331787853	2873.35020147391	2942.64266468057	3122.90789584847	2986.43720038322	3015.28508886015	2960.89872759376	2801.68323661033	3134.92467953001	3091.14137369008	3137.69993486852	3056.58675131858	3109.33983908699	3117.68897582951	3069.3175621359	3212.59275516868	3089.3448006401	3286.3065128771	3250.35047533401	3150.40312253884	3182.94541243643	3265.83176222227	3155.2361995678	3192.81237872363	3069.65903178067	3060.61624950658	3065.63645704115	3199.55297773077	3207.57477868161	3114.61775380682	3248.33171835398	3112.59736325269	3158.6363582042	3155.83337162273	3107.34205663803	3118.99090112638
	68	3129.34351514261	2976.81316296425	3127.36677460578	3151.09023435815	3113.22265654941	3141.58870866519	3140.721005694	3121.89922574079	3198.83273647834	3158.80112434664	3168.84557695937	3173.03824321649	2992.41190424276	2875.16293890623	2943.85769404454	3125.88457663753	2989.39552683269	3015.92250863883	2963.71467790634	2804.94420964923	3139.18923062107	3093.51351734023	3141.27673288234	3057.10351007032	3114.93400678592	3122.66777815543	3071.65273408875	3217.03387284258	3094.43199426974	3290.63630445955	3255.26310702952	3153.65548073986	3186.89242709134	3268.96210147366	3158.38084917441	3196.3040883566	3073.17836144846	3064.29970553599	3071.11700023662	3204.03270868136	3214.54233831696	3116.58595971723	3256.74993764108	3115.84948835458	3162.13291727629	3160.64485757875	3111.22732141151	3120.54195597237
	68.5	3135.80979629851	2979.25542613144	3131.68659811355	3162.20737982665	3118.44156688268	3148.02905912648	3146.44524909977	3126.11780049511	3204.65139783475	3164.40996506903	3172.89507345795	3175.60100530836	2997.63379610828	2877.32357595295	2945.82350603653	3129.67381025726	2993.1292522952	3016.7974375356	2967.35593271371	2808.47785627451	3144.39653738246	3096.37836224316	3145.29997075553	3058.31474746441	3121.37747928169	3128.15763336833	3074.5600126569	3222.14091019534	3099.90250442931	3295.90208017777	3261.10007091054	3158.16327763896	3190.96478526033	3272.83035712179	3161.85322875568	3200.24582491271	3077.76822682277	3068.0761071489	3076.84582292971	3209.27821436564	3222.73788564335	3119.62317253671	3266.40021014914	3120.19311772795	3166.05011457602	3166.65451380083	3116.10426196669	3122.73698496347
	69	3143.25411662625	2981.84173862825	3136.90525025987	3173.05534465294	3124.23197471875	3154.85065918381	3152.90488636574	3131.01188762737	3211.43865791283	3170.33971834253	3177.4735533659	3178.36756880544	3003.38049631194	2879.44130296369	2948.45560762571	3134.32822519699	2997.75710010411	3017.89419778231	2971.38336972915	2812.05103439644	3150.52566889044	3099.56520325562	3149.76923174895	3059.91221740762	3127.80201685551	3133.23928931052	3078.03359685058	3227.93862386706	3105.53889113491	3301.79812556651	3267.80892473323	3163.6155983417	3195.24402375036	3277.17293923103	3165.82153596992	3204.81578426675	3082.40746480294	3072.16562431863	3083.05051634276	3214.71224226978	3231.88296910478	3123.37008657936	3276.30294607007	3125.15714642769	3170.80942126067	3173.40262712631	3121.71822186758	3125.12636687514
	69.5	3150.75424717782	2984.30344136734	3142.38839407394	3182.27441120001	3130.12923427934	3162.02278763083	3159.0889238278	3136.48142193974	3218.25920659612	3176.31171526683	3182.34012853148	3180.95955778653	3009.56452077192	2881.744956094	2951.09716120843	3139.07060682207	3003.41809710078	3019.23197253624	2976.59732289913	2816.01340224016	3157.63255324199	3103.30183469369	3154.45626141475	3061.55687856545	3134.40535096685	3137.56899810521	3081.45820007905	3234.43251577899	3111.4014282106	3308.15291417609	3275.02896220398	3169.91284419788	3199.33803351728	3281.97276023896	3169.77848897391	3209.0014590838	3086.81221221151	3075.91875520921	3089.49606550386	3220.53724148558	3241.60959415731	3127.57170324031	3285.29482869812	3131.05645037046	3175.74440641034	3181.14792776027	3128.05575959283	3127.7435611383
	70	3157.53980693819	2986.16214999873	3147.47948723407	3188.96966123719	3135.53099334934	3168.89947040782	3164.35827258683	3141.78635586091	3224.85258980819	3181.93576086247	3187.22441800199	3183.43539613894	3015.5042236823	2883.69939207237	2953.07377687043	3143.41889766208	3009.18350618525	3020.36804978215	2982.4725997395	2819.54669061051	3165.27974110308	3107.00007317605	3159.18251117346	3063.67013497443	3139.99468655204	3141.10751870929	3084.78773702066	3241.18303671691	3116.89762139122	3314.29099134402	3282.41683992521	3176.28404245836	3203.05625233117	3286.93891710678	3173.66179725447	3213.15869041581	3090.72628920682	3079.30676233217	3094.70490472983	3225.92860695539	3250.66876868686	3131.46695485485	3292.97837453484	3137.60429137883	3180.75229962113	3188.80736560578	3134.56437605016	3129.76136325354
	70.5	3162.54405870494	2987.15955912331	3151.70905491186	3191.84963079534	3139.90897385043	3174.91295755675	3167.9814177637	3146.29697163779	3230.65529067479	3186.50504753982	3192.02138793081	3185.20369615188	3019.98471267561	2884.78522224953	2953.70317753475	3146.95140828845	3014.74456469198	3020.87819182965	2988.10201816966	2822.49290353689	3173.17266668255	3110.24500059263	3163.7085380857	3066.13128137703	3144.50814316609	3143.13847624261	3087.88360447747	3247.54988492435	3121.58009374106	3319.42143304694	3289.13745681219	3182.05153328365	3206.14879265972	3291.48730127238	3177.42373829523	3216.76689812444	3093.49002964087	3081.93573445075	3098.85680417141	3230.99315961335	3258.25008394914	3134.65463802914	3298.31430321795	3144.14993996863	3185.15605356474	3196.7365293433	3140.86696900969	3131.64214347579
	71	3164.05286142545	2987.12255562711	3153.62397446468	3189.8710773928	3141.74591982015	3178.98204314802	3168.66799327352	3148.79498431113	3234.89805501564	3188.47438786611	3195.49751810533	3185.71476801929	3021.77981114182	2884.62228983204	2952.59481385139	3148.75659130355	3019.22535396681	3020.03932492794	2992.54873775936	2824.10631470645	3180.18850750792	3112.27052954403	3167.42421405158	3067.13566241132	3146.75416051749	3143.16571575843	3089.6580808305	3252.75073376713	3125.01317392491	3322.61688552548	3294.31803051356	3186.3089908781	3208.05549442833	3294.87077342201	3180.32757905762	3219.27173363017	3094.11987195168	3083.69404276663	3101.27136137703	3234.56453894294	3262.86786716549	3136.2142086055	3299.94347400558	3149.55899631668	3188.35556016595	3204.3925905389	3146.63961598966	3132.42697260207
	71.5	3160.3640596667	2984.88098569604	3151.72169346456	3182.78160930728	3139.89072090261	3180.02434732164	3165.21119628974	3148.01261146349	3236.40233274402	3187.22427932233	3197.12235372826	3184.08577448416	3019.68214416055	2882.97346922824	2948.7940225147	3147.83342200008	3021.19887018358	3017.3022039176	2994.64790522364	2823.96640319658	3185.10087037412	3112.17971474419	3170.01602531124	3066.70755362822	3146.67247207484	3141.35022886953	3089.70374925614	3255.95415959417	3126.66433270761	3323.17522584287	3296.67592128974	3188.89470442446	3208.40932420298	3296.94238901731	3182.19688789551	3220.05659468209	3092.76829616353	3083.60328334761	3101.46543246632	3236.53409262652	3263.9508020975	3135.59642316789	3297.65076621983	3153.32890484281	3189.39168758875	3211.19103405585	3151.04411744508	3132.09967073076
	72	3150.12641916675	2979.44313109574	3144.74119697579	3170.41075627367	3132.67107227199	3176.58435466023	3156.66729952453	3142.6068199721	3234.18480321174	3181.12430284307	3195.67363060401	3179.52616652849	3012.14177914373	2878.57222927253	2941.1347334071	3143.09521224595	3019.03417309786	3011.22755788819	2992.5195685501	2821.2053116967	3186.66956218797	3108.32055569724	3170.57780257444	3064.34949697732	3143.24615116423	3137.27118973629	3087.88653460339	3256.14856689828	3125.9172983546	3319.8757264553	3295.75214310665	3188.58797214829	3206.48009687387	3296.43766726925	3182.39817723257	3219.36929950877	3088.89262227029	3081.29308144935	3098.70830593809	3235.37435438124	3260.42215262225	3132.20033458987	3291.66471434598	3154.31244239974	3187.75338771241	3215.48762957014	3153.21523573301	3130.19518273721
	72.5	3132.3193004038	2970.05974564454	3131.23526395627	3152.49050325977	3119.03834516958	3167.94012481479	3141.87893334621	3131.63722366049	3227.69787434665	3169.28142150002	3190.78222577565	3171.1548757475	2997.84013340777	2870.77106356745	2928.56465074672	3133.27585533091	3011.18377829252	3001.0251316005	2984.57729165362	2815.35095351873	3183.71974982665	3100.23104709572	3168.00573900371	3058.35134949153	3136.72019249547	3130.48173264473	3083.61513140552	3252.35504658637	3122.35624666523	3312.57681923217	3291.28954865539	3185.05118390689	3201.95493721254	3292.76386728654	3180.40672542281	3216.81067396817	3082.36804546286	3076.3995373009	3093.79488652861	3230.78035342012	3252.46603865737	3126.58440029155	3281.77646993375	3151.53126046444	3183.3294028494	3216.83873560775	3152.85326199875	3127.17644949006
	73	3105.62330633778	2955.39966947931	3109.66334384659	3129.40623226617	3097.53178623623	3153.56054730872	3120.15906341111	3114.28219731071	3216.66979695601	3151.25368285892	3181.45155095561	3157.97168003081	2975.80499867411	2859.19473373021	2909.58995437245	3117.79793500831	2996.11069424727	2986.34384666533	2969.75059956318	2805.62840234213	3176.11101495496	3086.95557540473	3161.95393079351	3047.58313148975	3126.60478901017	3120.77729415866	3076.72902020731	3244.69361849249	3116.20197893706	3301.70469532002	3283.1575457352	3178.09234484907	3194.38333511548	3285.74211624229	3175.62195094588	3211.77227070599	3072.90796223053	3068.61771358779	3085.73313284655	3222.22336003146	3240.56751532829	3118.44683498369	3268.9553563035	3145.05127151132	3176.34958281458	3214.01607802659	3149.39477026878	3122.36182634754
	73.5	3069.45091963583	2934.982728989	3079.31759167216	3101.314853718	3067.5365738018	3133.16820385285	3090.48630125236	3090.80378005424	3200.91814261175	3126.89980770228	3167.97549668977	3139.43854947498	2945.22605176465	2842.99386131555	2882.70804831152	3095.65820490243	2972.38745262584	2966.43144278529	2946.60779466436	2792.19449478645	3163.62932783469	3068.07284409333	3152.58127138268	3032.2963342084	3113.95330918193	3108.41549571443	3067.20910579378	3232.86832387148	3107.34178881756	3287.50655233084	3271.20942323062	3168.31630419101	3184.00403301031	3275.30387236216	3168.2719822398	3204.541040279	3060.79257272574	3057.65007321099	3075.20191121412	3210.36965262606	3225.90282593174	3107.75632343451	3253.76267330572	3135.15745394743	3166.07088940223	3206.77725041959	3141.84586109235	3115.60396028137
	74	3023.80182313479	2908.95845006701	3039.73430295415	3068.33018080364	3028.74755643448	3107.00720064978	3052.29229478748	3061.31996342376	3181.00251903399	3096.58204074513	3150.31703112688	3115.11568959536	2905.17699161609	2822.00945428934	2847.06430934083	3066.69533103792	2939.68690720914	2941.30078663982	2914.45346815803	2775.12818528534	3147.01243822014	3043.63193896523	3139.36533802061	3011.51904764389	3098.90093415606	3093.34547549484	3054.92999365162	3217.11418019551	3096.07683176721	3270.79187350721	3256.64441395827	3155.5246417578	3170.68847211516	3261.31851134446	3157.27820700173	3195.0063303496	3046.42478119646	3043.96996215156	3061.99810957142	3194.75514596261	3208.85976281856	3095.22037149192	3237.06717574561	3122.37196761342	3152.99570330822	3195.01898290423	3130.7140913337	3106.33568069123
	74.5	2969.17804083353	2877.57651137547	2991.2778768672	3031.47541802754	2981.34384072243	3075.83880075018	3005.1721430436	3026.63559246499	3158.22239545204	3061.9192650317	3129.73561751497	3085.36838390841	2855.278099365	2796.81735740358	2803.05989295827	3031.53773277355	2897.61925477558	2911.72993544057	2873.37111941727	2754.67640815703	3127.18576709562	3014.70186296526	3122.82983932258	2985.54286776163	3082.15984248105	3076.04471489646	3040.29397943807	3198.80299558178	3082.88448472642	3252.56858246535	3240.28913230909	3140.99624530106	3155.41560596	3244.79613056544	3143.54980021182	3183.18335875131	3030.42125482879	3028.45388530847	3046.89125400865	3176.97547319627	3190.87159431341	3081.59316029016	3219.09156178838	3107.38236486509	3137.85092643255	3179.50086795903	3116.55100448944	3095.14262950539
	75	2906.52362443839	2842.00560522119	2934.34004089441	2991.52895585866	2925.13466167916	3040.4739983634	2949.59998645676	2988.15146495413	3133.31675376672	3024.04857973749	3106.19928181226	3051.05166061481	2796.14694021332	2767.99798967543	2751.31167040015	2991.36199238178	2847.16123447042	2878.45264676671	2824.09376604216	2731.62541957481	3105.16832522602	2982.16397335149	3103.91958915296	2954.89747994627	3064.16479205816	3056.75474741095	3023.65763354378	3178.83344978631	3068.52308066126	3233.27355965023	3222.44647537026	3125.38654428248	3138.61604423859	3226.29908863565	3127.5499423726	3169.08840568661	3012.90577846143	3011.32189498995	3029.98153624885	3157.54890544384	3172.77170848005	3066.50854095564	3200.36721700319	3091.33664518323	3120.68953478623	3161.62931897092	3099.97833906734	3081.75261685616
	75.5	2837.699193259	2804.00299554302	2871.12209551	2949.53750153412	2861.17717502622	3002.52568849857	2886.20583886689	2947.09923773296	3106.34341870241	2983.58512866898	3080.40831004352	3013.36619410061	2729.83153813584	2736.52290143279	2693.88859238597	2947.17140812027	2789.60515026524	2842.54922867498	2767.52929011706	2707.05604872201	3081.06253839624	2947.10655033672	3082.39417155748	2920.94896951339	3045.80376844983	3036.65767912675	3005.52608120082	3157.86194284918	3053.34962233923	3213.32629045056	3204.06227643118	3108.86252426968	3120.98355820716	3206.77638140596	3110.64767754518	3153.78274870392	2995.00174843149	2993.45149898752	3012.26941963223	3137.55891698686	3154.68661449836	3050.95478991701	3181.36087247187	3074.76723418937	3102.37952524496	3142.69003855818	3081.96036031645	3066.68235482585
	76	2765.09176759966	2763.76470232478	2803.87712969803	2906.04314400392	2791.57429593536	2962.76849546314	2817.5280133164	2903.91273697719	3075.41159450489	2940.72863661332	3049.31030433179	2971.86956204717	2659.09912067595	2703.53121300967	2633.63613291359	2900.29843258587	2727.46936930381	2804.93881793352	2706.49851713642	2680.21997055301	3052.62947258307	2909.1563464758	3055.09189497445	2883.17341973478	3027.25185580285	3015.94449050985	2986.82290778357	3137.21907849272	3037.88748557002	3193.71331312974	3186.45344890802	3092.21681416913	3103.12072485597	3187.02451688952	3092.93895419706	3137.41903033504	2976.97676447967	2975.57401323085	2994.04976904309	3116.9632668026	3136.69423807911	3035.57922373258	3162.89200504562	3058.3072655998	3084.14074956315	3123.31039645347	3063.79560282312	3050.94310290277
	76.5	2691.53358165959	2719.70460584078	2736.15203198829	2859.59201337453	2718.67052703726	2919.65046298393	2745.98352565402	2857.05531492142	3033.53574997083	2891.77953608068	3005.8415148929	2923.42635232018	2587.95607451619	2667.34654193417	2573.74046097047	2849.21847904105	2663.07784572906	2764.05995306672	2644.21652844053	2647.76306465887	3013.02746169971	2864.02267505743	3015.8429123624	2838.32404467216	3008.97372518619	2995.58605832442	2968.40244699404	3117.46610117647	3022.70367196997	3174.70179220958	3169.22651904626	3075.83698256401	3085.85557723178	3167.93133630038	3076.08321394105	3120.84052715823	2958.71257446347	2958.32689231447	2975.94690473817	3097.29637128699	3119.35950797866	3020.49571111637	3144.7698554433	3042.225986178	3066.26292051471	3105.04686287491	3046.05009035932	3035.42445969913
	77	2619.42328737588	2669.54676326147	2670.76238708445	2805.18706045643	2645.53674804534	2869.466838306	2674.26049104706	2802.2031677458	2973.51530953354	2831.64001554137	2943.19687183284	2863.94966943394	2520.9707909861	2625.58139596087	2516.4987615588	2790.62910891825	2599.1681134815	2716.18942448724	2583.22530207103	2607.82562212168	2955.54170570254	2807.07717784331	2958.83862376858	2781.6995410308	2991.32673991979	2975.82215331051	2950.23724466527	3098.4583855616	3007.90776936601	3156.17393160215	3152.38865271592	3059.87292164401	3069.10712123586	3149.34960968307	3059.81972057809	3104.4456858869	2940.63798248845	2941.56765171698	2958.33606040598	3078.21871441026	3102.27313778565	3005.7707372114	3127.33976101235	3026.74271393647	3049.00414858256	3088.14296271126	3029.11742843069	3019.91769408653
	77.5	2551.63079975814	2612.55232056639	2611.64451781536	2742.61156432341	2575.379100287	2811.20170278847	2604.97795630724	2738.05458928084	2892.79563962838	2759.98196705454	2860.51150750627	2793.13828786326	2462.15247865074	2578.27828798003	2464.50518557829	2723.9502344924	2538.93987118915	2659.85713376866	2526.0524690863	2560.85765683557	2877.59343510898	2737.66841009946	2882.13245862896	2713.96436229562	2974.4061570941	2957.11354040564	2932.81161462769	3080.59664389956	2993.36339317707	3138.84398971807	3136.47671469852	3044.33104465719	3052.9516023474	3131.65343893233	3044.28049408207	3088.31660975072	2923.40016416277	2925.86881716814	2941.42328102089	3060.04453550261	3085.72085180714	2991.66332631371	3111.17055794128	3011.84178101479	3032.47231310614	3072.04582687689	3013.25872838685	3004.90716504426
	78	2490.98843287793	2549.86110630605	2560.66508126303	2672.24768964999	2511.89901762117	2745.23926844839	2541.68099075731	2665.95799789519	2792.9492447565	2678.90523537322	2759.03058716999	2712.42881847457	2413.43598054101	2525.72272545192	2419.80919297404	2650.37050070646	2484.46731077861	2595.69100814298	2475.41972045703	2507.65872652664	2780.35766257212	2656.76890814431	2788.17682593938	2636.36613266048	2958.15857840318	2938.7314826483	2916.02230880825	3063.64208213499	2979.59738582723	3122.03897308912	3120.92630384901	3029.99706085928	3037.59240292267	3114.58296612448	3028.93583010888	3072.29645502186	2906.76127145703	2910.66495913998	2924.75502986008	3042.44778841723	3069.9606021112	2977.80194848608	3095.89739546107	2997.59060269478	3016.3618454569	3056.5664544085	2998.12333565134	2990.6146736856
	78.5	2439.68639464185	2484.54287519412	2519.33124918497	2596.54505694063	2457.28847554937	2673.56566019344	2486.00434280004	2588.25070348463	2680.98135513714	2591.79325656111	2647.16773944598	2625.99808410507	2375.89397641933	2469.32528271639	2383.22626088006	2572.12856237996	2437.53490802812	2526.11288222549	2432.010874198	2451.47771197713	2670.54619767336	2568.72307159134	2684.11318149169	2553.08632398951	2942.50857063522	2921.03214720804	2899.77909071647	3047.19990650888	2966.53269502984	3105.47808876261	3105.46181974587	3016.1060929217	3022.57230999264	3098.1808544045	3014.25736129	3056.86954141486	2890.99921012019	2895.90902663428	2908.53204929991	3026.02777064748	3055.22730802881	2964.25860476804	3081.13607737407	2983.99031955867	3000.38467795444	3042.27003970577	2983.78275256426	2976.54467702261
	79	2398.86143261376	2422.81924308666	2487.41248741611	2521.01458366715	2413.09740857024	2602.42619668276	2439.24663650046	2511.93470654083	2572.23924007013	2509.4075502512	2541.15242777685	2544.81810531987	2348.87383938108	2415.16527374713	2354.67189564934	2495.9433654829	2398.87309691658	2456.71711954352	2395.92265334009	2401.07985404835	2563.6391172077	2485.1041935607	2585.1117330172	2474.45168686208	2927.4351311069	2903.50785859693	2883.84729913836	3031.4460943995	2953.8853516245	3088.95666739189	3090.75859675392	3002.96793777406	3007.33337851764	3082.1993426442	2999.58146893744	3041.59803981999	2876.50421912195	2881.36577875553	2892.84053772765	3010.00209938874	3041.07521939889	2950.62383541283	3066.70189831497	2970.46722560141	2984.50417761198	3027.82232212585	2970.23965527875	2962.61112770796
	79.5	2369.12465786433	2373.06297539124	2464.21299657646	2457.66104945441	2379.86965209259	2542.10876631505	2402.89844919493	2448.45558935436	2481.95433158619	2443.0508549309	2455.54003821991	2479.80822969498	2330.93720041203	2370.36973288348	2334.35038297117	2432.30214898731	2369.50942927073	2397.63776426479	2367.60406087457	2362.31565904119	2473.76048218067	2417.39730903254	2504.22743698242	2411.63069749236	2912.59807606806	2886.10717913359	2868.62651590161	3015.98321178066	2941.65326260363	3072.7928256232	3076.64073093863	2990.06650847687	2991.9175045126	3066.97284996167	2985.00901264428	3026.2115483155	2862.82049148827	2866.99369687998	2877.62428407392	2994.43958709013	3027.6744292495	2936.79362085442	3052.7192388074	2957.23076140161	2968.60270193856	3013.65435087887	2956.75115846211	2949.01678157249
	80	2349.15723200974	2337.90436573537	2447.73614183425	2409.27163326229	2357.33389094749	2496.50428467565	2377.10001872448	2401.92004064837	2416.53389183665	2395.17271320968	2394.38410995061	2433.47677696211	2319.15865330913	2336.52464359297	2320.7472045324	2384.4856540898	2347.9397104076	2353.88034443491	2346.82155996855	2335.27251201908	2407.69984271074	2368.64149386497	2446.65108175572	2366.9215769241	2898.15140104	2868.89169366997	2853.67914086753	3000.44083599084	2929.7164635566	3056.21816760925	3062.63540954363	2977.5748744089	2976.14707706058	3052.10467065093	2970.30399955573	3011.09102517	2849.65943516066	2852.35991007317	2862.6204430067	2978.87685889221	3014.4408347651	2922.88438053724	3038.42701368426	2944.05284791849	2953.07063044462	2999.72179801354	2943.01506894688	2935.44112430472
	80.5	2336.95647897188	2316.05540443204	2436.59113104223	2375.99478415982	2343.26740485705	2465.33648900712	2359.46592949699	2371.44263616719	2375.94128955575	2364.53592775225	2357.92106740426	2404.72565874345	2312.08277356935	2313.75192426718	2312.05932716369	2351.94931003035	2333.30869757632	2325.03574958949	2332.30710647436	2319.54722367016	2365.95981380587	2338.53773558246	2411.19731296053	2339.43101128341	2884.01429499565	2852.29260876731	2838.98473505913	2984.5587115698	2917.54040995508	3040.06184353914	3049.08245141903	2964.55582057533	2960.0000606058	3037.43213011782	2955.49378700778	2995.99347881099	2836.72660401825	2838.09923345654	2848.17886139331	2963.23479750401	3000.97185994081	2909.06936357236	3023.66362788763	2930.48460022798	2937.07337360594	2985.79221984068	2929.29925684279	2921.68102504097
	81	2329.86937890778	2305.27713618629	2429.10788437949	2355.85363454992	2335.42606589685	2447.26427611765	2348.38583516664	2355.33993525911	2355.75402985736	2349.27674275348	2341.33980740115	2391.16566235211	2307.65056307882	2301.39407815399	2306.7906029924	2333.5208952511	2323.59919992782	2309.22524816879	2323.01867603833	2313.05226148339	2344.98743521267	2324.35973439768	2394.80346018267	2326.19020501942	2869.72527276273	2835.958077565	2824.14639442012	2968.13944551378	2904.88525004498	3024.02926875974	3035.42688577631	2951.0855393582	2943.35945391435	3022.55047366994	2939.74473755573	2980.23369975301	2823.77839932974	2823.95802441528	2834.03900289261	2947.12738202516	2986.64841430282	2894.65039616638	3008.19807300548	2916.4115711441	2920.70429913949	2971.35833749949	2914.50131685283	2907.69076561975
	81.5	2325.90889614799	2301.83550362566	2423.7551770906	2346.52192950516	2331.79447579818	2438.66999749889	2342.08791636521	2349.20557324258	2348.44244782822	2342.96623220196	2335.82476756393	2385.90116551914	2305.1928020516	2295.57480807139	2303.99680667898	2325.35956394339	2317.8060656856	2303.33835161209	2317.49276102301	2310.93823264813	2336.56418707932	2319.54102865212	2389.09984624476	2321.28170108533	2855.2338919274	2819.56045891178	2809.05854929554	2950.75928412991	2891.59293009881	3007.60801496777	3020.8128689101	2936.6789129933	2925.87976227481	3006.9451046741	2923.01484264124	2963.79173837808	2810.15057538206	2809.56513596223	2819.76769413405	2930.29270991876	2971.73456133017	2879.74086563583	2992.46712804978	2901.8279761016	2903.46366470467	2956.2911133594	2898.1938012295	2893.04922252524
	82	2323.56993248783	2300.33519983031	2419.98879262962	2340.94252617664	2330.02023305405	2433.55864620179	2338.45222033696	2346.78556580878	2345.96356699652	2339.64136476009	2333.71333821408	2383.11353495548	2303.23662216462	2292.28963160625	2301.75825497519	2320.95211483847	2313.70126451859	2301.66196501657	2314.43419383667	2309.5279247746	2333.49407054461	2317.84483081966	2386.86072353843	2319.04061140835	2839.99405976574	2802.64715160887	2792.96140664474	2932.19345468459	2877.47375378895	2990.4671964984	3004.8381548321	2921.35887345044	2906.54367473688	2989.18702399747	2904.11717877598	2946.2968955998	2795.69081080438	2794.38555251666	2804.86285553414	2912.22928651195	2955.75084133236	2864.20208770554	2975.76662359106	2886.1567502069	2884.28160700313	2939.73417024446	2880.07961759441	2877.09167006843
	82.5	2322.04456212203	2299.03105475689	2417.00200495228	2337.23678823736	2328.93145800454	2429.73028336784	2335.83022570363	2344.90670616121	2344.38917918941	2337.49972089139	2332.48323718382	2380.81930583882	2302.01583525982	2290.13525881952	2300.0382989547	2318.11857301289	2310.83127114272	2300.55458089205	2312.58095873614	2308.34589027655	2331.69859834882	2316.92121829843	2385.2681969048	2317.21933666421	2822.72858032265	2783.56033224723	2775.04125052591	2910.85251349063	2861.72190023722	2971.60416526905	2986.78408022558	2903.77884310224	2883.92390505202	2968.40807254194	2881.71848089942	2926.46303799788	2779.01313905615	2777.56249141532	2788.5727822087	2892.10046231739	2937.77861522575	2846.89531996115	2957.03155416691	2868.03669161858	2861.21002035802	2920.3573514304	2858.16783921339	2859.28632551339
	83	2320.86432904584	2297.74603081138	2414.42071494559	2334.43862602511	2327.77203797866	2426.73484641709	2333.94195448005	2343.37931648651	2342.99616059626	2336.18879253902	2330.84554095031	2378.69811002831	2300.86455832591	2288.72931144199	2298.70609499721	2316.29335800414	2308.67186026056	2299.58190350748	2311.18635833817	2306.87223111185	2330.13021871456	2316.06874282115	2383.81453763949	2315.31645416342	2799.32043764518	2758.48574377853	2752.01513990478	2883.78056186108	2841.35202797583	2947.72530563779	2963.30416725612	2880.9458235733	2853.67464482574	2939.64893946374	2851.16491732732	2900.4960163567	2756.61263630249	2755.20771060936	2768.16334355886	2866.42272972233	2915.04458580589	2824.66720467233	2932.9895034629	2844.4857404909	2831.25069732914	2894.14877915062	2828.64015666946	2836.22841684684
	83.5	2320.09640216554	2296.7184582732	2411.90261968299	2332.92791438468	2326.70256332275	2424.09455063684	2332.36577303526	2342.05574574254	2342.04955770392	2335.10060178325	2329.24156680067	2376.53088378075	2300.1203489431	2287.4506215667	2297.55629493343	2314.49102941471	2307.09071455784	2298.96429910616	2310.20507463763	2305.27644280636	2328.70475904635	2315.23947488138	2382.06336553743	2313.88411901147	2764.38021634141	2721.78149320441	2718.78542142894	2844.09809379051	2811.18776096638	2912.20250585733	2927.84695190893	2846.63205605358	2809.79876773691	2896.28683870504	2806.73863303958	2862.25173969712	2722.73397908038	2722.18209493591	2737.94425771335	2828.43942056956	2881.41878417302	2792.37130685378	2897.22225180355	2808.94603033888	2788.52609339475	2853.82843537094	2786.18077942746	2801.79271333004
	84	2319.21975651435	2295.51387069316	2409.83277069503	2331.39040181121	2325.21150471618	2421.61121085291	2331.16902420023	2341.03963165944	2340.92485988251	2334.52729576638	2327.83329317411	2374.64077128224	2298.90471196256	2286.49472018067	2296.28880803988	2312.64926733459	2305.45958765679	2298.37803230116	2309.65512532734	2303.8248927876	2327.62295316703	2314.61684700609	2380.40025492283	2312.65493329582	2714.76137235772	2671.67628376257	2671.85547698756	2787.90724405788	2766.64766326825	2860.00061164396	2874.81103561633	2796.3560217373	2750.56243531155	2834.51010719269	2746.29204063815	2808.24844830391	2674.73730852208	2676.13585894094	2695.50695593719	2774.49141069833	2831.28593672824	2745.86717915706	2844.09454363431	2757.70648466174	2731.22714527861	2796.16302131494	2728.23383326461	2751.9679415597
	84.5	2318.23955674263	2294.52493709534	2407.61851529238	2330.27271957186	2323.92400968403	2419.49946441218	2330.14743158014	2339.7714606913	2339.69405442249	2334.0194664551	2326.31209716329	2372.77680339075	2297.73106794164	2285.61013944274	2295.71509471278	2310.95917024751	2304.59785339708	2297.7086468267	2309.10924864825	2302.52756613625	2326.67119922109	2313.52653951541	2379.01790582309	2311.25665585611	2651.387930524	2609.33799317808	2611.7985852521	2715.53948201841	2706.24149599207	2789.4541996008	2803.24751590945	2728.9765121262	2677.54782975861	2755.86705396386	2672.31279648068	2739.18443727129	2612.99220791731	2617.92198837418	2640.85471086453	2704.82781202446	2763.76631085164	2684.1725063296	2772.69836310296	2690.41212061688	2661.24357075683	2721.73806388862	2656.54632005193	2687.02314176423
	85	2317.05438685598	2293.58194019083	2405.5950239886	2329.13111197778	2322.67716666696	2417.31554257469	2329.29240970439	2338.84100880373	2338.56582912051	2333.34803366346	2324.92021832447	2370.72779405313	2296.38812043966	2284.84437316624	2295.15312646246	2309.32074420492	2303.82295682511	2297.16391252445	2308.52894972305	2301.36534885598	2325.8981228646	2312.25175288247	2377.63841897421	2309.94047757767	2576.80202095444	2537.91077907937	2541.15689879616	2630.89861283727	2632.05494905307	2703.10097316973	2714.82334942129	2647.16193077496	2594.57783586077	2663.20228499778	2588.28943037576	2657.69646511359	2540.23680040884	2550.07107927854	2576.15383212953	2622.28839365375	2681.15503269846	2609.34311550017	2685.82125701749	2609.79797941715	2582.35055436437	2633.90899904881	2575.18099862538	2608.69016583311
	85.5	2315.6914195996	2292.78612119247	2403.37703712378	2328.21063399877	2321.71812681472	2414.84524601515	2328.83686934043	2338.04871390369	2337.42092578613	2332.2736498881	2323.82141445323	2368.99488964155	2295.08002054962	2284.1967705527	2294.46689052147	2307.82625201089	2302.60319989458	2296.82772795267	2308.06584134203	2300.53819296844	2325.31941224878	2310.98814336072	2376.24441491229	2308.85597013361	2499.7737489945	2465.50179339007	2467.18362944467	2541.33285699602	2550.2418419605	2607.34830457303	2616.81980192744	2558.53971094992	2510.53110779546	2567.08782915862	2504.16030488199	2572.30744978315	2464.67375970685	2479.92449982194	2507.66972965609	2534.848163098	2589.86683506028	2528.0901124871	2590.87037855027	2523.27164328594	2502.65458159069	2541.49786255433	2492.38876045287	2524.41863806436
	86	2314.03284148954	2291.7445415417	2401.3721005848	2327.02970707899	2320.76209025262	2412.50766788697	2328.45416318692	2337.34606460566	2336.27427541027	2331.13771135659	2322.54724086539	2367.52117854759	2293.40963406609	2283.56535765863	2293.94005382047	2306.82707776452	2301.59009526054	2295.90155432498	2307.3233593247	2299.91561670772	2324.65141115671	2309.78324557938	2374.88234065928	2307.3960434706	2432.46402030173	2404.1164806834	2401.36947599078	2461.50199181032	2472.53804098485	2516.42728882538	2523.39824138234	2476.48704894357	2438.86322598668	2482.29827141175	2433.17627897291	2496.35662567289	2398.4749507103	2418.72046648569	2447.03483861405	2456.32395528149	2503.44632208053	2452.2753990472	2501.89158492359	2444.1713612239	2434.70909828338	2459.64521299445	2421.69291277333	2447.37460201696
	86.5	2312.77729597726	2290.97792187868	2399.04122001968	2325.96473797627	2320.17384208864	2410.50330429968	2327.88609081281	2336.27501432396	2335.11079707099	2329.8772364679	2321.33548354974	2366.13039299688	2292.15805706504	2283.03934779313	2293.4409879155	2305.99580363817	2300.89032034427	2294.82631504569	2306.40395028441	2299.0914394188	2323.53048647448	2308.2104667251	2373.15074465574	2306.22676696689	2381.64996320074	2358.70438613273	2351.28669104633	2400.26921066248	2409.13695655641	2442.69135238944	2447.36135468716	2410.9074916053	2385.44943875661	2417.9230111425	2381.09876860441	2438.0485409494	2348.20174593795	2372.20325372145	2400.24745782969	2395.7742519265	2433.47334079812	2391.29389837717	2430.20599105102	2381.72049736248	2384.18779743937	2397.35377688901	2369.25480575547	2386.82024662282
	87	2311.88299070019	2290.06826872917	2396.67540852373	2324.93564918539	2319.91681514512	2408.5626142203	2327.13297398559	2335.49332962439	2333.80792523421	2328.44537317833	2320.4252184958	2364.97912131092	2291.28392828219	2282.57438087788	2292.60467091747	2305.36305804603	2300.01277456591	2293.46791402339	2305.48475190816	2298.36607903683	2322.38087720301	2306.99996675399	2371.30597661725	2305.25868851335	2348.06261931947	2329.06193463204	2317.95346796017	2359.31536294159	2364.08808443345	2390.24920158471	2392.81615478551	2365.28163402863	2350.6390875122	2374.78889481493	2347.20440435428	2398.48421119844	2314.93270528908	2341.13969857073	2368.69643315412	2354.7649899153	2383.46408559941	2348.13294601972	2379.5859014129	2338.27486664537	2350.93320986481	2355.54089918579	2334.95510540995	2344.79915225534
	87.5	2311.21678088981	2289.24760204302	2394.18401260526	2323.83971527633	2319.58713332961	2406.56933717275	2326.23276059472	2334.58177752106	2332.59719039451	2327.03487789436	2319.49584860759	2364.20393104114	2290.61163937815	2282.15123019959	2292.22466037041	2304.83134407064	2299.44408196456	2292.14814156752	2304.60889797634	2297.81633061489	2321.16280139149	2305.76145231906	2369.27366091638	2304.21958023213	2330.35149758177	2313.5809665575	2299.81886438137	2336.34983530831	2336.67064293185	2358.68578390588	2359.60018509482	2338.54581561536	2332.35675243344	2351.47959649789	2329.92625103242	2376.25794544794	2297.23127685367	2324.25225953597	2351.27582594048	2331.78603607409	2352.88560390814	2322.53982116496	2349.37061886953	2313.10884397518	2333.20680194419	2332.46900373206	2317.09265101332	2320.76841800301
	88	2310.51084121494	2288.37615762469	2391.72698713137	2322.78380363425	2319.14107183213	2404.90316058094	2324.79744524216	2333.6571873024	2331.51672388338	2326.1435204007	2318.92229300941	2362.93348092824	2289.82512815239	2281.68676909912	2292.0735620135	2304.23680326855	2299.44701860769	2290.93440702064	2303.62084497939	2297.16544102064	2319.96051651412	2304.51838121086	2367.31765844238	2303.26035697081	2323.51774065243	2307.72242675974	2292.9509795794	2327.3577538258	2323.84381284359	2344.50040829488	2343.88932205527	2326.65835868463	2325.92575733991	2342.46857356766	2323.71697057041	2366.92968835304	2290.56345345251	2317.47746411496	2344.32624067965	2322.19794958737	2338.7803213529	2310.74011099447	2335.46859262397	2302.0846805767	2326.48104875702	2323.87749035643	2310.88854695252	2310.68955796811
	88.5	2309.89684475171	2287.73933383757	2389.30194986804	2321.77942682976	2318.61423765085	2403.21448652094	2323.50800846208	2332.5426575315	2330.005605254	2325.42907771489	2318.37453981235	2361.49776557044	2289.28638551465	2281.19869805797	2291.59453807814	2303.39311850994	2299.25945835411	2290.38610284863	2302.53896452992	2296.46002400365	2319.0642267998	2303.36348214939	2365.25622098806	2302.58991434726	2321.4421937592	2305.52311529896	2291.20027895376	2324.83748575319	2319.32894710077	2340.21347048008	2338.26960432377	2322.42424293951	2324.05459296044	2339.59777208366	2321.70123461786	2363.76509841353	2288.44923968877	2315.04627421605	2341.82525871479	2319.32470565548	2333.70026329613	2306.61405963274	2330.43483685332	2298.26927263355	2323.98291923474	2321.68068348741	2308.81871544688	2307.64882638136
	89	2309.34056477487	2287.06641386286	2387.04808327928	2320.99753818518	2317.92691248947	2401.2975679801	2322.26743266341	2331.92715454117	2328.67873377931	2324.74934174718	2317.71927480773	2360.1601795605	2288.67106802689	2280.47193762417	2291.36739137819	2302.60881355942	2299.03672659057	2290.05029940168	2301.28877055771	2295.75681398858	2318.44506047063	2302.75908838897	2363.49503120102	2301.76261738235	2320.33029646111	2304.11060620651	2290.46943496342	2323.93210149281	2317.65242410358	2338.83142574346	2335.88131182389	2320.78442851015	2323.18956784546	2338.02966261972	2320.45335513548	2361.95413883623	2287.37851122311	2314.256146587	2340.61592436979	2318.18653978136	2331.64117572436	2305.20029458678	2328.49917752719	2296.67284008196	2322.65464114753	2320.45967252309	2307.69209793848	2306.69326633532
	89.5	2308.10906238475	2286.52052147556	2385.10756898309	2319.77291532972	2316.72865802611	2399.20493220946	2321.23312549424	2331.18312813032	2327.67147078157	2324.56867323795	2316.91972226416	2358.59329061129	2287.72157039942	2279.75786445695	2291.08314044643	2301.89123518493	2298.52545971565	2289.74341703291	2299.88285846321	2294.78770847994	2317.8773312223	2302.13379456257	2361.73654930118	2301.01354509935	2319.13608369762	2303.12479888625	2289.51411710643	2323.10498987235	2316.46829867898	2338.43127316719	2334.09510241239	2319.56036249213	2322.38030889265	2336.98269561196	2319.42857160705	2360.31014806883	2286.02880533495	2313.69175464093	2339.74188874998	2316.85760120619	2330.44655699935	2304.47515410199	2327.41000950231	2295.58501374515	2321.74198809908	2319.65214867586	2306.47493666218	2306.0206823971
	90	2307.00975016265	2285.93532753571	2383.31510096276	2318.70000552204	2315.67785924032	2397.30067086042	2320.35724163275	2330.34052238991	2326.72032254828	2324.57841702487	2315.95862717956	2357.06889474273	2286.8166884636	2279.11362881198	2290.05914325654	2301.16480470775	2297.5473205166	2289.50110760208	2298.43398064406	2293.74829020353	2317.2818690374	2301.80394927163	2360.06368722637	2300.12657178583	2317.89261423654	2302.1637852038	2288.39153530522	2322.30682714367	2315.20976454013	2337.44882064251	2332.52352837774	2318.41768354091	2321.48718815245	2335.85234321635	2318.20706896738	2358.76380819857	2284.90522847043	2313.00252458563	2338.91723777989	2315.56702732086	2329.4298649112	2303.5307985647	2326.15144086635	2294.33721889202	2320.46844787875	2319.09284412303	2305.02068058702	2305.09631238808
	90.5	2305.95627548289	2285.54433002426	2381.82333760222	2317.53587534364	2314.79663100411	2395.25644672604	2319.84086517239	2329.53052843887	2325.67063366153	2324.29234417771	2314.68965140556	2355.97071704159	2286.42134974494	2278.39235847826	2288.82012187143	2300.6263008322	2296.57505224785	2288.86291843732	2297.00521426243	2292.83018186043	2316.41215028465	2301.48420170561	2358.70511272109	2299.16888105349	2317.06476617587	2301.59325925577	2287.27590548678	2321.48515418976	2313.76888345016	2336.25035457688	2330.84352013746	2317.10355953528	2320.23540288993	2334.75354772795	2317.10431874018	2357.12993730793	2283.7640384697	2312.47765894813	2337.70667333563	2314.78972756311	2328.0523156356	2302.69099751039	2325.14064737467	2293.08752508024	2319.35350260788	2317.9045671877	2303.68821082297	2303.99788417869
	91	2305.10464592706	2284.92868304532	2380.20089833048	2316.29448248918	2314.06948727422	2393.36788385526	2319.16957051775	2328.7603378534	2325.3683892534	2323.81775861727	2313.63042539483	2354.84255966271	2285.83869321679	2277.6773604992	2287.75789599384	2300.40972098175	2295.48366376394	2287.8662935828	2296.05216631474	2291.92350328136	2315.29042417504	2300.98698927752	2357.43566635246	2298.14964353647	2316.02798355594	2300.93231162772	2286.01075350931	2320.59407141721	2312.3829680328	2335.11152787132	2329.43829562169	2315.78667977652	2318.94577711124	2333.99724415808	2316.10158992564	2355.37162496648	2282.63961658457	2311.91231716488	2336.55056480676	2313.7494675012	2326.89810948388	2301.83538174464	2324.28667571437	2292.1057968476	2318.48875306573	2316.74556180936	2302.31902542507	2302.87625873363
	91.5	2304.05021091559	2284.20202071036	2378.61861638055	2314.81621084495	2313.16529104556	2391.39306292511	2318.5630499676	2327.7379931458	2325.04853461767	2323.22739115385	2312.65902975691	2353.59610821806	2285.36539699136	2277.20922623874	2286.23322426983	2299.97098118941	2294.33167236915	2286.6265444275	2295.63597222355	2291.01499941055	2314.22454609126	2300.3534879098	2356.07099729365	2297.01216243794	2315.27838122055	2300.10271596406	2284.70128343412	2319.78714143013	2310.84780040747	2333.95622209623	2328.41367668634	2314.68609200461	2317.85467638814	2333.46460235831	2314.95598589579	2353.82706517227	2281.80187775241	2310.75278661155	2335.48221727851	2312.29920218648	2325.74411835202	2300.65423907517	2323.32332150608	2291.30002778624	2317.20986101762	2315.91888761492	2300.91017853789	2301.72600238431
	92	2303.6144994581	2283.44987356866	2376.67356910264	2313.83076979519	2312.27127096614	2389.49511315558	2317.92469082296	2326.75882320015	2324.6218212762	2322.14930698769	2311.51378050202	2352.20930769895	2284.88028704413	2276.76541282786	2284.88239484602	2299.38444045965	2293.49460585472	2285.52502809489	2295.27827541121	2290.46920010029	2312.89708996252	2299.64780486113	2354.67298050209	2295.59743471121	2314.74302379045	2298.90506169387	2283.616059468	2318.88123770174	2309.24410822358	2332.28068038912	2327.63637237475	2313.56057247467	2316.80569394829	2332.66504029444	2313.84526070031	2352.2958293664	2281.4081752607	2309.67421452357	2334.25612395118	2311.6957939504	2324.57562764618	2299.61545382381	2322.19440937227	2290.64348567999	2315.60596952571	2314.65335001401	2299.83308138719	2300.54446185501
	92.5	2303.07057962001	2282.76002879722	2374.87845033261	2312.77178426045	2311.39550673888	2387.42711256799	2317.17086547156	2326.10687670053	2323.88400381668	2320.83404148762	2310.44032402308	2350.37917545992	2284.16487746855	2276.06709172349	2283.98796584572	2298.59428262713	2293.19928886782	2284.39611237997	2295.03066168545	2289.78751896027	2311.75313032622	2298.52975294104	2353.31530572985	2294.4911265815	2314.15349063691	2297.89408529432	2282.7547720761	2318.31768620151	2308.10720731315	2331.20672324761	2326.95284508937	2312.43761232203	2315.6480283546	2331.86855327409	2312.62962866932	2350.98531437787	2280.56855579137	2308.69261781223	2332.79231684055	2310.99422589285	2323.32731464	2298.8588339046	2321.16089851306	2290.46055279447	2314.28327599432	2312.95863466515	2298.79209769755	2299.34196394233
	93	2302.54815441143	2281.78065427239	2373.01038629973	2312.0111764426	2310.50755033364	2385.48708739476	2316.27960752265	2325.27280200062	2322.97307957774	2319.50719233751	2309.10830107695	2348.28360018803	2282.9264126742	2275.2223982127	2283.34793466414	2297.55544286441	2292.56504456909	2283.63796658482	2294.91675481118	2289.20438425162	2311.01250333804	2297.64874842704	2351.47084878145	2293.48129231835	2313.10548267834	2296.56887508495	2281.76810581461	2317.75306801678	2307.35311551151	2330.17987728616	2326.3590116449	2311.28110858033	2314.93349794791	2331.05726700489	2311.43808046448	2349.9564600455	2279.54536858772	2307.94432505459	2332.08534374513	2310.06959230323	2322.42143841742	2297.98627733402	2319.88024089678	2290.44746898029	2312.90279879517	2311.96471168499	2297.59741805799	2298.31985367579
	93.5	2301.90074617822	2281.04316991875	2371.15596625781	2311.60916009244	2309.59863543188	2383.22455873784	2315.33510530549	2324.78691538117	2321.47593382009	2318.10174914333	2307.35810353426	2346.08437607748	2281.91350877115	2274.40532329113	2282.91260771721	2296.28884793844	2292.23277327554	2283.08296739422	2294.16717188621	2288.78945692987	2310.5313715899	2296.46322938271	2349.43343713247	2292.66994876834	2312.05825919039	2295.08871565939	2281.09597046854	2317.04399348748	2306.79604013087	2328.75860818422	2325.61515673635	2310.12120647146	2314.2344705274	2330.32758626549	2310.00532834905	2349.15944847608	2278.62696100804	2307.62474232627	2331.23308070127	2309.5896876014	2321.52337929173	2297.09376797363	2318.87770160728	2290.37961571383	2311.44081416907	2310.84783367072	2296.85923470732	2297.14477040687
	94	2300.25289113847	2280.16828673413	2369.53948205545	2312.08610395982	2309.7007755811	2381.28238328322	2314.11553590641	2324.37207278551	2319.805426046	2316.6715345126	2305.60019281169	2343.9583348174	2280.71740661965	2273.48751374783	2283.20183190428	2295.06327606223	2290.92200527561	2282.39820903772	2293.27844676273	2288.82979676489	2310.42322501899	2295.72104047389	2347.33453360062	2292.04869149689	2310.25500034787	2293.58153970605	2280.36717904637	2315.7775183556	2306.43261693773	2327.67125493236	2324.77789150671	2308.76489937555	2313.59890208413	2329.32356215851	2308.95783480816	2348.56471128341	2277.3452161669	2307.5587054583	2330.18190304633	2309.48512585606	2321.42181973827	2295.82045957456	2317.80146846155	2289.91582163893	2310.75716109755	2310.1694526794	2296.10714163261	2296.64278722583
	94.5	2298.62348751399	2279.2747794669	2368.08600537674	2312.48254290845	2309.85314640483	2379.28120011096	2312.82641152597	2323.90254465764	2317.89490125245	2315.31869602257	2303.68661222369	2341.78007518905	2279.47210079794	2272.36036957417	2283.48357042983	2293.79853174738	2289.62919675459	2281.90818104965	2292.38698887222	2288.78913511396	2310.61332958647	2294.8860699734	2345.01367931984	2291.69843160691	2308.22077613295	2292.10780088151	2279.61932273245	2314.62953498732	2306.43260700208	2326.65390920061	2323.81617635104	2307.30384853873	2313.03249985482	2328.53460437846	2307.81146278335	2348.17165598113	2275.73734739802	2307.70525574224	2329.39692893626	2309.01115819894	2321.33096291124	2294.46625324208	2316.83730448381	2289.60876672885	2310.12925987564	2309.88606976396	2295.25679244713	2296.04190010391
	95	2294.34987351561	2278.06726310922	2367.01847511079	2314.65661443209	2311.86480243522	2377.70359611579	2311.03895929422	2323.63677679929	2316.11223898461	2313.98815583077	2302.33367255274	2340.19547909524	2278.60412196406	2271.73417734304	2284.71390169093	2292.52742379177	2285.90657000327	2280.59684862419	2291.72736544397	2289.55122619818	2311.44543466642	2295.3978064321	2342.88269240267	2291.3077544224	2305.26997669269	2290.39020498856	2278.64304240664	2312.15281371032	2305.83383660458	2326.03597883162	2322.995319255	2306.0829274371	2312.82127231164	2327.21575474735	2307.34127399628	2348.07467944294	2274.33090062147	2307.63025828244	2327.93724245169	2309.03212397365	2322.94229015199	2291.83196413341	2315.6928712158	2288.17417228912	2310.89446715113	2310.64537631862	2294.54593524511	2297.26014960959
[truncated: 48 more columns]
