# Supplementary material for: Cuproptosis-related lncRNA SNHG16 as a biomarker for the diagnosis and prognosis of head and neck squamous cell carcinoma
Source: PeerJ. 2023 Oct 12;11:e16197. doi: 10.7717/peerj.16197 (PMC10576967; doi:10.7717/peerj.16197)
Supplement: Supplemental Information 3 [file peerj-11-16197-s003.zip › Data or code/hospital data/20230420-2/admin_2023-04-20 18-20-48_BR009687 - Melt Curve Summary.csv]

	Well	Fluor	Target	Content	Sample	Melt Temp
	A01	SYBR	C7	Unkn	AC090587.1	76
	A02	SYBR	T7	Unkn	AC090587.1	78.5
	A03	SYBR	C8	Unkn	AC090587.1	76
	A04	SYBR	T8	Unkn	AC090587.1	78.5
	A05	SYBR	T9	Unkn	AC090587.1	76.5
	A06	SYBR	C9	Unkn	AC090587.1	78.5
	A07	SYBR	T10	Unkn	AC090587.1	76.5
	A08	SYBR	C10	Unkn	AC090587.1	78.5
	A09	SYBR	C11	Unkn	AC090587.1	78.5
	A10	SYBR	T11	Unkn	AC090587.1	78.5
	A11	SYBR	C12	Unkn	AC090587.1	78.5
	A12	SYBR	T12	Unkn	AC090587.1	78.5
	B01	SYBR	C7	Unkn	AC090587.1	76
	B02	SYBR	T7	Unkn	AC090587.1	78.5
	B03	SYBR	C8	Unkn	AC090587.1	76
	B04	SYBR	T8	Unkn	AC090587.1	78.5
	B05	SYBR	T9	Unkn	AC090587.1	76.5
	B06	SYBR	C9	Unkn	AC090587.1	78.5
	B07	SYBR	T10	Unkn	AC090587.1	76
	B08	SYBR	C10	Unkn	AC090587.1	78
	B09	SYBR	C11	Unkn	AC090587.1	78.5
	B10	SYBR	T11	Unkn	AC090587.1	78.5
	B11	SYBR	C12	Unkn	AC090587.1	78.5
	B12	SYBR	T12	Unkn	AC090587.1	78.5
	C01	SYBR	C7	Unkn	SNHG16	85
	C02	SYBR	T7	Unkn	SNHG16	85
	C03	SYBR	C8	Unkn	SNHG16	85
	C04	SYBR	T8	Unkn	SNHG16	85
	C05	SYBR	T9	Unkn	SNHG16	85.5
	C06	SYBR	C9	Unkn	SNHG16	85.5
	C07	SYBR	T10	Unkn	SNHG16	85.5
	C08	SYBR	C10	Unkn	SNHG16	85.5
	C09	SYBR	C11	Unkn	SNHG16	85
	C10	SYBR	T11	Unkn	SNHG16	85
	C11	SYBR	C12	Unkn	SNHG16	85
	C12	SYBR	T12	Unkn	SNHG16	85
	D01	SYBR	C7	Unkn	SNHG16	85
	D02	SYBR	T7	Unkn	SNHG16	85
	D03	SYBR	C8	Unkn	SNHG16	85
	D04	SYBR	T8	Unkn	SNHG16	85
	D05	SYBR	T9	Unkn	SNHG16	85.5
	D06	SYBR	C9	Unkn	SNHG16	85.5
	D07	SYBR	T10	Unkn	SNHG16	85.5
	D08	SYBR	C10	Unkn	SNHG16	85
	D09	SYBR	C11	Unkn	SNHG16	85
	D10	SYBR	T11	Unkn	SNHG16	85
	D11	SYBR	C12	Unkn	SNHG16	85
	D12	SYBR	T12	Unkn	SNHG16	85
	E01	SYBR	C7	Unkn	AC012184.3	81.5
	E02	SYBR	T7	Unkn	AC012184.3	81
	E03	SYBR	C8	Unkn	AC012184.3	81.5
	E04	SYBR	T8	Unkn	AC012184.3	81.5
	E05	SYBR	T9	Unkn	AC012184.3	81
	E06	SYBR	C9	Unkn	AC012184.3	81.5
	E07	SYBR	T10	Unkn	AC012184.3	81.5
	E08	SYBR	C10	Unkn	AC012184.3	81.5
	E09	SYBR	C11	Unkn	AC012184.3	81
	E10	SYBR	T11	Unkn	AC012184.3	81.5
	E11	SYBR	C12	Unkn	AC012184.3	81.5
	E12	SYBR	T12	Unkn	AC012184.3	81.5
	F01	SYBR	C7	Unkn	AC012184.3	81
	F02	SYBR	T7	Unkn	AC012184.3	81
	F03	SYBR	C8	Unkn	AC012184.3	81.5
	F04	SYBR	T8	Unkn	AC012184.3	81
	F05	SYBR	T9	Unkn	AC012184.3	81
	F06	SYBR	C9	Unkn	AC012184.3	81.5
	F07	SYBR	T10	Unkn	AC012184.3	81
	F08	SYBR	C10	Unkn	AC012184.3	81.5
	F09	SYBR	C11	Unkn	AC012184.3	81
	F10	SYBR	T11	Unkn	AC012184.3	81.5
	F11	SYBR	C12	Unkn	AC012184.3	81.5
	F12	SYBR	T12	Unkn	AC012184.3	81.5
	G01	SYBR	C7	Unkn	ACTIN	86.5
	G02	SYBR	T7	Unkn	ACTIN	86.5
	G03	SYBR	C8	Unkn	ACTIN	86.5
	G04	SYBR	T8	Unkn	ACTIN	86.5
	G05	SYBR	T9	Unkn	ACTIN	86.5
	G06	SYBR	C9	Unkn	ACTIN	86.5
	G07	SYBR	T10	Unkn	ACTIN	86.5
	G08	SYBR	C10	Unkn	ACTIN	86.5
	G09	SYBR	C11	Unkn	ACTIN	86.5
	G10	SYBR	T11	Unkn	ACTIN	86.5
	G11	SYBR	C12	Unkn	ACTIN	86.5
	G12	SYBR	T12	Unkn	ACTIN	86.5
	H01	SYBR	C7	Unkn	ACTIN	86.5
	H02	SYBR	T7	Unkn	ACTIN	86.5
	H03	SYBR	C8	Unkn	ACTIN	86.5
	H04	SYBR	T8	Unkn	ACTIN	86.5
	H05	SYBR	T9	Unkn	ACTIN	86.5
	H06	SYBR	C9	Unkn	ACTIN	86.5
	H07	SYBR	T10	Unkn	ACTIN	86.5
	H08	SYBR	C10	Unkn	ACTIN	86.5
	H09	SYBR	C11	Unkn	ACTIN	86.5
	H10	SYBR	T11	Unkn	ACTIN	86.5
	H11	SYBR	C12	Unkn	ACTIN	86.5
	H12	SYBR	T12	Unkn	ACTIN	86.5
