# Supplementary material for: Cuproptosis-related lncRNA SNHG16 as a biomarker for the diagnosis and prognosis of head and neck squamous cell carcinoma
Source: PeerJ. 2023 Oct 12;11:e16197. doi: 10.7717/peerj.16197 (PMC10576967; doi:10.7717/peerj.16197)
Supplement: Supplemental Information 3 [file peerj-11-16197-s003.zip › Data or code/hospital data/20230420-2/admin_2023-04-20 18-20-48_BR009687 - Quantification Amplification Results_SYBR.csv]

	Cycle	A1	A2	A3	A4	A5	A6	A7	A8	A9	A10	A11	A12	B1	B2	B3	B4	B5	B6	B7	B8	B9	B10	B11	B12	C1	C2	C3	C4	C5	C6	C7	C8	C9	C10	C11	C12	D1	D2	D3	D4	D5	D6	D7	D8	D9	D10	D11	D12
	1	-1.11975861705059	-1.02079378112012	-10.486005987103	-12.4068963936797	3.70326129719433	-8.99678389246992	-5.53047803546997	-5.43195181206829	-0.407264130620206	-5.18168718285915	-1.1163586073385	-2.91838260658278	-5.48580577205485	3.63418734420929	-3.22980721948761	-2.98548463207635	-1.72284551892744	-6.26117971286249	-5.9321830445092	-4.31948508743153	-5.79613129171184	3.4345006786607	-1.35346745109746	1.7426571881706	1.77352046119722	-2.77276444429435	-7.02451833546229	-7.36295489732174	-7.12628171888355	-6.79408591984748	-10.3090736008394	-3.31294708006544	-10.1211449219072	-9.89440107319433	-6.65603194892947	-7.68845437537311	-1.74278832737809	-7.82022617790517	-10.2358232552779	-4.5966217931832	-12.888663778413	-4.50242507808662	-11.530586265902	-8.49197591997063	-12.5922749347933	-18.2801794141042	-8.51553028764829	-0.950870464387663
	2	0.0580396923010085	1.03025940707175	-4.04836577999686	0.492165459889748	1.46615876797614	0.387839957118558	-6.60655812511595	-5.33730504583264	2.84328643550816	-8.84384589634737	-1.34047442076826	-0.74675994682093	-4.64532996134858	-1.78388530319444	-0.667855159809278	2.54845427213513	-2.07011727196186	0.474684899697877	-3.66719728496992	-3.2606370406279	-1.01454345447473	-1.16179254419831	-0.863709640035268	-3.50723577470035	-2.01699021210561	-2.92207711574019	-6.48923663623873	-3.14533068003811	1.13412953664283	-3.857957804536	-7.49479085200755	-4.99676610857887	-8.53940919616025	-8.32518086243454	-2.45987349290135	-3.58691596078506	-4.38386256537524	-0.839742857682268	-7.05441576425983	-2.5668433033843	-4.85996149232733	0.180177957719479	-6.69204534730943	-0.962372571719243	2.61481977272069	-13.5704901951049	-6.66956104652581	-5.41899499336705
	3	0.616425071766116	1.92393561256404	-1.05582169842774	-0.339233411251371	2.58825645049046	-1.68497667480187	-0.36846101307583	-1.82887317272935	-2.5140459815093	-0.028054535654519	2.17706488715021	3.02506596503417	-1.06111546900183	1.20258591091215	-1.07732810579182	-3.16634950748539	-2.17096721533699	2.46674837481987	1.10555889375792	-2.44165886850351	-0.741053814853331	-4.38038270263905	3.36768026484924	-2.55935543339137	-1.18527025396224	1.24883369518648	-1.43627423358703	-2.11014629532156	-0.04125415139697	1.79538115211881	-4.06690209029875	1.14583827283377	-0.0251174470658952	-4.66982724104173	-1.31427879676176	-0.879384357314393	-3.2702109466627	-2.53207794916079	-0.631664002793514	-0.998911933933869	1.69480213974339	-3.66525739369854	0.129052698336181	1.46765223821512	-1.38617123835002	0.950309215146262	-3.76290650784995	5.34981902509617
	4	-0.256522678615056	2.08317643051441	-2.89598979942002	1.64114727833066	-1.98917924417583	0.946299095418908	-0.617479997901683	-2.07623558884279	1.98257999824182	-3.02110755367175	-3.52650381092917	-2.3710536730373	-3.79462453479164	-0.14350290863149	0.919831625145889	-2.17924458403468	-0.903346398261874	3.7904399983795	-2.81848243298646	0.626484344465098	0.650088548464737	0.193260347461091	-2.46274483208708	1.87038480607589	-1.86352713591123	0.810374622538802	2.10645179459607	-1.79515112532135	0.558268892450997	2.3265209719425	-1.51715675029482	-1.82556692066237	1.1355900331132	0.945227525896826	-0.324818674566814	-0.653424947285657	0.118521110189249	-0.755151233052402	-0.932638398524887	-2.39959997341066	-3.29665901375893	2.07983483444468	0.317359119319462	-2.73536984746852	-0.762220466713188	-0.252655526714079	-1.28662896113974	-1.58933053224064
	5	3.66575114846455	1.29663986906689	4.81553378058425	3.20301045672204	-2.203575508016	0.215684865284857	2.44399622797255	1.31646305077447	0.490569325594151	0.291636893770374	2.98856686046929	-0.121671430976221	1.27530276884772	-3.84112824030717	-3.2715395244536	3.16968093736841	2.75506343997722	0.529046152531464	1.20765809434943	2.81442273491757	-1.96492495175244	-0.462434635573572	1.08813033654224	-0.148733099896617	-1.42483008731688	0.306882939994466	0.0537547247217844	2.25159979722503	0.436807076622244	0.874514969288157	3.80515826077044	-1.59246858872075	0.220025677735521	-1.65015936652298	-1.38335674170685	2.98887479397945	4.67733857566509	1.02353015202243	1.23644342663465	0.562554939215261	-0.666227122899272	-0.607106133728394	0.492074930732997	1.04986200598341	1.37333398430428	-2.11297968789131	-1.25397551401011	-1.07917653330469
	6	0.874912757497441	2.17764920658738	-2.39731130662767	3.17482326796153	4.00504958404554	2.97883495020415	1.28819631836404	0.214240273979158	1.74350499485581	2.5532812279157	-2.08488817345324	2.50843792024261	2.43071320336685	0.317089284121721	-1.14348083116329	3.32922679741978	1.6053335093502	-3.4290170566851	-1.94172041811908	5.69877321770764	-1.6641129873974	-0.341767015848291	1.11667866594689	0.642915629744948	-0.315850993282766	-0.827506174440259	-3.22168208615312	2.61851580127041	-2.61614421712829	-1.77344068552748	5.62021709315968	1.29485681124606	-0.406502278565313	4.41121890236354	-1.01206714641512	0.520817605899538	-0.276800538702901	2.80021378170295	-0.850791915866921	1.56703000499647	7.09818344961104	-1.21996026300121	-4.15407729403069	2.12761902302464	1.59020877922148	3.08197993119302	2.03572445776172	3.05634394098843
	7	0.423422994387238	0.576711297172096	1.76604455042661	-1.42529503094875	-1.26807362211002	-0.707860197044738	1.08987910232918	-1.53077320112379	0.919619750359288	0.427031985936992	-1.37737081410023	0.685570223039576	1.43154381902241	-0.254335936715961	0.104854073657862	1.93920099681827	1.92644130097869	-1.18586852340877	0.533136860864488	-6.23567604248046	2.10416112463645	0.591347095140009	-2.08578957881264	0.0946248566938266	1.31818352894834	-0.898377724704005	-1.54394976937692	-1.82221360337826	1.55785125568673	-1.88655353726972	-1.11844739425396	0.686444098041193	1.08254825228369	2.99726067333268	5.23209173000396	0.352376438993815	-1.85439935994873	-2.84432473878041	-0.547733140959281	-0.923014250778579	-0.00812624370018966	2.85660822966292	3.16684160093564	-1.11694654711482	-1.04342625749314	0.512261922708149	1.67319347286048	-1.00499671934131
	8	1.33599581989984	-1.24873206293751	4.4190467696335	2.99874798195242	6.47645877695868	3.30257582836384	3.15240529324637	1.30831271720263	3.59047983600203	1.42696711560939	2.25986394438223	-0.468206409032064	3.42694089837187	3.53458589183992	2.23217594267499	-1.69926097595589	0.249698094743508	1.84436778810959	2.66599379217541	4.14813615638332	2.47028758127135	3.8762319935995	3.98550563500339	0.386314883536215	3.2658793925184	0.699225153347925	4.88970191781573	0.843282437157086	2.39327951903169	-0.14815033878449	-3.62747930882097	0.157193966832892	4.69857092299435	2.18629125860753	4.92079662908918	-0.52571356319504	-0.306573600661523	4.7786086354181	1.98687851191517	0.145754765689162	5.83857459938963	4.55526007345225	4.95779755601689	-1.64243997101448	2.86462088237886	-1.33550084320132	3.91102197434657	0.305068069083063
	9	3.10466585266568	-1.95653544109155	5.87622478962749	0.0934968761207529	2.75340863564952	0.141692783663984	-1.16955643572146	4.16279467565209	-2.05419601690392	2.29652378942728	5.45104874648041	-3.01306072750322	0.207869001499603	2.75328659092565	0.536890885701268	2.13909489687103	4.84170324818069	1.5651130402025	3.19664210543306	-1.61142040437699	-0.447228857390201	2.0926691072691	1.79416886291801	2.21711572691947	3.4030496725436	2.90145126109292	0.236104821261961	0.699829463790138	2.79687446318485	1.0536413777595	1.55101871874967	3.49163100461556	0.222674515021936	-0.00153036929987138	-0.512956851678609	1.10680011819932	0.324322626066532	0.80215820004878	-3.13460586688734	-1.97615617539577	-1.33275556550052	1.69768975167653	1.16486108200843	1.10560102585032	3.97590490858966	0.694313859762588	0.961294452510629	-2.58642343662723
	10	-2.12936221184782	-0.194827281808557	-0.784263937187916	-4.80912550189396	1.92009952846274	2.91800581803636	-0.722889128539464	1.85274940734553	1.77355882043867	6.45022022833837	-1.73700974129952	1.54907709348754	-1.93452691870516	-3.51915829317522	-0.697940248030136	1.12933208047843	4.54585872376174	-2.60258232697606	-0.59577086366653	-0.00216971030522473	3.74250339547598	0.898260573269908	-0.672149245744549	-0.380938786013758	6.32412814132931	1.74000497278212	4.19907141814292	5.97993823048046	2.22708920798686	0.468368653957441	1.17152136726872	1.2290743100998	0.581417701140708	-0.443136647041229	2.27568403489886	3.09293877015716	5.59121376226722	-1.84805307810893	1.07029238766154	6.42467769158247	1.06019659672802	3.39712707638546	-1.30087294163059	-1.63974749835234	3.08952953265316	0.805206131631621	2.62268882523176	0.589664277506472
	11	-1.12317720215469	-3.50402352028823	4.10183534818725	-4.96918594351246	-2.86696958120956	2.17347363194631	-2.69332935431976	0.843642310017458	1.56784468360456	2.07725052132173	3.00422035055226	-0.603351856696918	1.46736022252844	-1.04336071555008	3.72851567481848	0.527133180494729	0.584376534893636	-1.16115491874143	0.223723642389359	1.17392244342091	3.51825993163402	2.55436187090254	1.31426593569267	2.57845271194446	2.2042474441605	-3.74230135277048	0.582129196448932	0.592695256802472	-3.20299325371889	3.00929642533856	3.44582088058769	1.86870421173626	1.54443777050028	4.17251100688009	0.230841130521185	-0.0708046723680127	4.05261627273512	-1.45006652451048	1.1495810218612	1.98968577490587	-1.61897443042153	0.0256600033312679	1.71186134890058	-0.00987787923759242	-0.727552163251858	2.09735123778137	2.96900704422842	4.2920262114535
	12	-1.76017554797909	0.635054638371912	3.50894883586852	-0.176823419718858	1.01570067400644	-4.62798918819226	-2.07653259198514	1.39724953410632	3.09547728346524	-1.69243296957757	-0.781960704318863	4.85164395074253	0.847718525032178	1.95797817815264	3.13598143950867	-1.21927736787757	-2.23534923735724	-3.43875481316309	2.25054542538555	2.0604232058663	-2.34315029905156	-0.0455661264045375	1.01347491796832	-2.35871644679401	-0.7861121818637	-1.27813744904279	-0.341819095279334	1.27546011293225	-0.26588064028283	-2.18844445471586	3.60374540324347	-0.328828663572494	-0.685594615301397	-0.355529232053868	-2.06440183050699	4.35772120500496	-1.03295350386315	1.24651180979436	1.43893436961571	1.28511194048633	-7.22818037133766	-2.37545789338265	-1.79185557926303	3.06493718066031	1.28868622376103	2.96919859867012	-0.125864490658387	4.02570345122422
	13	3.04353860240462	0.453287147138781	3.19379322700979	-1.34674552532488	2.10201431211271	0.370229987568564	3.25800570565434	2.77969609756019	-1.19437165480031	-4.80172953510737	-0.717206786700444	4.56670488888449	-3.06655017192224	-2.71053549087264	-1.32912413501208	-2.31921123347684	1.67438469264471	-0.419222251248357	0.825040411047667	2.4891651480998	1.47975017977842	1.15277512302509	1.28021870926523	1.87701417318704	-5.56256958580116	0.517550936488078	-2.2228631748003	1.60496107843437	2.16242449379206	5.32018284451169	-0.281842609068008	-1.50069189115084	-1.8497296606206	0.87299180477703	-0.0749235133075672	-1.35242502453002	-0.795681985515785	4.10338756145075	1.42814204552724	1.70029783594873	-1.11657351457006	-0.22715566509396	-3.44234268429545	1.50338605790239	-0.344932202210657	-3.56684052431501	-0.277194123977552	-2.26762340711002
	14	0.948864257895821	-2.09392510652879	0.959437893493032	1.06726774436174	0.454295613837076	-0.112287207490681	-4.21748773050649	0.955196946022625	1.1079263915758	0.768919676500445	-2.21693457477068	-1.39545151749917	2.05602452057883	3.69342764572139	3.33304151121683	3.04115275946288	-2.70783289684141	5.13293831583132	-2.75725982189988	-2.24735089015303	-1.26740464743398	3.4650647156268	-0.412432209167946	-0.512150222173204	-2.58938005319442	2.37768147514134	1.09653435108885	1.22201467184868	-5.09468024507532	-1.65065840880607	-0.0322635600350623	3.25083808893396	0.400272762726217	-0.147366343640442	-2.06863788352985	-0.970772898363975	-0.338187263537748	-0.820163623624921	4.85759041369465	5.25198822024686	0.367829771866582	-4.92642744686327	-0.850638139447256	1.67479654452563	-4.81875843992839	-3.02333315349233	-2.1510798513591	-4.89815604385467
	15	-6.32127006724522	2.82055863425558	-0.761257829461556	-0.0375852040115205	-7.46018239063415	-1.64486502042428	1.56360165831848	-0.368826121811253	-0.253427901521718	-1.22495305948996	2.54990510204834	2.44470287249578	3.05324033688066	-1.42311489869735	-1.93452271347542	1.28330650148519	-0.389361234944317	-4.38061469107606	-3.21212796092459	0.269174039721747	-0.730378564482635	1.30002004359812	3.01949252672011	1.84370655294379	-2.08364816524772	-0.75376841627849	-0.272176940839472	-1.95671678593499	3.72979103327316	3.21628693080675	0.784182136778327	-1.44119825195185	-2.10459487479284	-2.9665224285236	1.6153891077106	-2.33356027925083	-2.30819250752302	1.70612609945556	1.64083401017297	-2.33547186048781	-0.70686174058892	-3.01657410208782	-0.504072101441579	-0.675367108997307	-0.200035727875729	-0.980599366272145	-2.63056219856935	0.223665374484426
	16	-3.28019758853998	-4.70590578318934	1.78473096910011	0.0770552306180434	-0.8708171897174	-1.69397974249068	0.28834523384694	-3.06012919070326	0.0522448696615356	-4.82376206847266	-1.40593298098156	2.55090982283082	-0.914909957722102	2.47184326564866	1.26996812687003	0.680365474182508	-0.948716676629829	-2.40195008509954	-0.1069175267844	0.761518340029852	-2.847417711464	0.853696298537216	-1.7342763847646	-2.23860327545253	5.50022862438482	-1.46845686322695	2.48096918315514	-5.59724872308198	-2.56885684934514	-0.720494626976233	-1.33045167394039	-3.32428279830401	0.710682735200862	-1.72748394518385	-0.956277316634896	0.861062569435035	-3.96530101976714	0.304395703260525	-0.776505110696689	-5.58805038129867	-1.99399121519764	0.219706863331339	-1.81542699311058	-0.0576346766106326	-1.66539723802725	-2.02664090026701	1.98537417696207	-0.0697138939799515
	17	-0.302982777361194	-0.0407922361382589	-1.34248086276921	-1.23915093799042	-2.84735283276495	1.63420213563268	0.01202535438415	-0.759485775470239	-3.09587598665394	1.156171727936	-0.975081318473258	-2.67458030807711	0.870371983975019	0.257974463014307	4.85570159296367	-2.68069012790511	-6.34276653101051	3.48075397204275	4.67925617288711	-7.02245795084127	-0.772288912455224	-2.62619027389019	-9.42945428462963	-3.49671828569399	-2.60046924914604	-0.554057271071088	-4.28801191598222	-1.82673525203836	-2.27086247391117	0.979710687649458	-1.36844361460226	1.86241486451399	-1.11221107142001	0.984167446134506	0.190895021437882	-2.34290099641976	-0.35401641481667	-0.61171886357215	-0.854928111614754	0.34278039658011	1.57997002298907	5.30884743061461	-0.273286666511922	-1.51496422096579	-4.41676754485252	-1.1549789016558	-1.71372073605426	0.0852331622745623
	18	-3.68493510211601	-4.71698515118624	-1.02806892921944	-2.56852005605242	-2.02505540870106	-1.18568841427759	-1.42019649374561	-1.99114422188995	-5.96854993774105	-7.24953567828652	-0.41138136981408	-0.149287035839279	-1.32491949236646	-0.274449426110095	-0.701208369625419	-2.31151210989265	-3.77420699937466	1.67727058168975	0.571419933552534	-4.58564774946717	1.47249567950894	-3.40011570034994	-0.297263858256429	-1.25933894108766	-2.83240469109705	-3.1071198265945	-6.30248692088571	-0.264915947611826	4.96327498849678	-0.315386273343847	0.287684791053834	0.938578881073227	-4.37961670139111	1.44812333912296	3.36077392551761	0.997315140976298	-0.341823452079097	-6.45394538417986	-0.419996083849583	-1.41233251471294	6.62574401672555	3.31607743364293	5.20847567982628	2.45327899271342	0.26697852290954	-4.39356974903194	-2.70636698645694	-3.98927044750826
	19	0.433546132200718	0.118266421950011	1.62492540796347	1.33046718027208	-1.09771171551938	0.893692394884965	-0.304184058516967	2.04284303862687	-1.41977719010038	1.25181678304125	3.4213450003781	0.076847794013247	-5.80642272809291	1.03252514696578	-3.67087240839237	-1.69371145701825	-1.61492646072065	-1.0866285863026	-2.68229399709207	-0.270198455204081	0.195933958019396	0.475638535569942	-4.65663064216596	-0.284638599011942	1.38882383766213	-0.48622033716174	2.50829557772386	-1.72381225425397	4.7873471439334	1.1344021669006	4.03299850708163	4.07471885176028	-6.51775191715933	1.05885355000464	-0.892338135844057	3.42897089719509	-2.09082986900739	0.971299973498844	-0.630103872339078	-1.26229007059919	6.79726054200091	9.61249527273276	6.14481326948453	-1.93529751974029	0.154474249373379	3.47926003132761	2.99989767957459	-0.261857757069265
	20	2.34603463373014	0.751378828280849	2.01786247084192	1.24988787219081	1.87966661224027	1.18735408650082	1.06292990460088	-4.33916342785142	-2.08398152313384	0.833355783857769	-5.30261823090405	-4.5709051730264	0.40770663401554	0.106433410608133	-2.4098571520226	1.23932745934462	-3.9729576311961	1.7083967749104	-3.8201719705803	0.0269074891220953	-0.540919683190623	-2.14962100280491	-1.99937101806245	2.38566641591524	2.52442942496236	2.92504788317046	1.45403423824473	3.37329648154036	20.0236388803928	14.7766485704096	19.155866514734	14.4111175280159	1.15940930396391	10.6413923485443	4.26228354283467	3.7734703528954	3.42620280127267	2.73682061608724	-3.89951178937736	2.54059024445814	17.1904269095503	14.8871936270384	23.1093622510925	14.2384655852543	7.20322514272493	5.15465199908886	0.129148870886183	9.06455256080471
	21	-2.44167194098372	1.25212518159242	-0.689110011811408	2.78516656850661	-4.22125985953971	-3.24914166294593	0.852668530728806	3.0206839856296	3.33332133986823	1.15102749039352	0.160380255976179	0.477530502770605	-0.591462750328901	-0.110567208280827	-1.28023255060543	3.13297003072057	0.368699943478077	-3.93111134781657	1.28264379094253	0.808354917568977	1.94152927390451	-3.34305450351121	0.2237334952124	-0.75060647466853	4.59186624586255	2.88123350678279	3.05400764991646	3.00528114110466	37.9248843248456	39.8481581562005	43.1719459085516	28.057447797878	12.0277925953333	20.6046100970725	6.75037041689257	14.1283197573398	2.623511689515	7.7325766620952	2.10456664879348	7.17048285135888	42.1000666617665	28.6068413859366	47.2859254377895	26.1164226288133	6.19911449667734	16.0247928991766	9.89575124870225	11.6366071500215
	22	-0.660822980124976	4.05126876446138	-2.37156626200795	0.29965172345419	-2.19113994396457	2.49639150646226	2.25779356477642	-0.826013752200197	7.68515657211447	4.09568264617701	4.84871479169169	2.76613444317127	-2.06401079834859	-0.654935255241526	-0.466274977746707	-1.0039683141481	-0.255730800628953	2.18706324954746	-2.77229689225533	-2.85001175295292	7.904359569809	2.03133625638475	2.36786031176734	0.237755221804036	7.77644746204032	6.64614293057002	8.00248914754047	7.51072595662936	76.1104786353171	64.8809101686011	90.9139979338074	60.4763378132029	21.6881096368679	42.4171636952196	19.9048339980254	38.7230428871353	5.51327165776047	11.4544517110016	7.03245208998715	12.8385421568164	78.7671453757507	62.4667768418367	85.5463570229822	56.7927778000962	20.7224090391819	39.0467737279878	17.3890635042508	31.5364659030283
	23	3.32700239088899	2.79085480808635	3.88075957634101	1.63649480962249	-0.83039479011768	3.32772800838029	4.51703054865675	2.10496644844443	11.7620079373	2.17929110190244	8.13030130731613	2.66270566397907	1.33714006627361	-0.938483409135188	-2.37266606914545	-0.753268521795235	-0.658594872429603	2.86600500414761	3.77355883932933	2.35881065898957	12.3561140380075	3.04365996341403	10.1864100671246	2.02709488887103	18.9479508582745	17.4263586787529	19.8604885621139	26.4794986572037	134.999831976127	121.309373791678	157.599367425133	115.070555105453	42.5917010405929	76.2629944223077	50.1364384927811	66.8782494230995	17.9919441926613	19.484698937667	18.7377319777688	26.1768755655862	147.856650843529	110.670336763154	152.405136396936	111.206960438054	43.0485752432387	70.5407387584787	36.2065898990718	65.480625797943
	24	6.09410897565795	9.32194474380458	3.13169279434533	6.58708770750354	6.56120385067743	7.6941054566114	8.49796699877743	1.83130045065718	26.7958448877853	5.63683198830267	25.5365013350911	5.17584331397757	4.35828170829291	7.09524920879676	4.1442670107831	2.02084079359929	4.28808050394673	9.22136606862614	1.95291625003347	6.70157463054147	24.3232173333695	7.55101422665075	13.183961840472	7.81165723232425	33.3647348879808	46.5743680327901	38.5784457340865	47.0135879964901	225.065826917179	216.141463282911	263.422075744206	195.718834336941	80.8400725242609	136.923408245324	81.3563986176482	131.516953036036	29.8410936823602	44.3709465843831	29.8405652345232	47.8738199836157	242.958805164164	191.903817607477	254.97253622711	189.257835048031	77.3836472858175	128.863148759614	70.5016835904871	122.546882015835
	25	3.63259945420805	15.747978668875	4.89260694931545	13.6934827635187	6.97668546450177	17.0007371946531	14.7782787654069	11.7009087206457	53.719251184617	18.500524031665	51.7706665504479	16.9245011586918	3.33279179612555	11.1754691425472	5.66781319076608	13.7157778802607	8.35381601815561	15.8275583185709	8.05490782463539	11.0043647072844	47.9173599760029	15.2126049660974	40.9868578197543	16.7492378492607	66.8704919769971	83.5509403428209	69.1984058875651	93.6776157339523	329.012107772136	339.834646028267	382.202597547541	308.052724884116	146.13687525778	234.316301207987	150.739193659112	222.351681613777	62.1983759514001	78.4010748280666	64.3407991347144	101.388805724324	355.139509551236	301.552978566988	370.720630080467	304.1529845188	144.707052810546	215.497158327484	131.964159934078	212.653650556729
	26	15.7385520947869	28.7413288356174	13.2724539497913	28.7327089247037	17.033506373898	33.5576500486059	23.8018061647394	31.3166557061377	103.999504307792	39.4291575578532	102.424963119738	29.6439741271338	13.9725894573858	23.9773517352955	20.6299832311915	30.926933626617	13.9556917624213	33.8201623833334	14.5476230988725	28.5229799711933	88.2725105398795	33.802337586028	92.6175438364794	38.5343121649184	126.20228731304	149.599435098226	128.259457982942	171.488163924539	414.811352158383	451.147603296684	479.813702340282	408.838113286877	244.077814456124	360.617799772075	249.574352562094	333.078729222408	126.306022603109	145.825212953378	116.679602236821	176.761658688155	446.352799430575	400.104921702966	470.243624462632	405.752703668017	239.235133539393	329.725635534311	229.80176698392	327.680127168727
	27	31.1023253925969	57.8934043776171	30.6771989430054	53.2041503481464	36.2600178450252	64.5516212078737	56.3955308338864	61.0873581059968	196.134965639607	75.111732568324	186.133576337704	70.3056893889743	34.7546729479272	40.3127452247531	31.9798897347532	57.2285540991575	39.4345856988966	68.1703953485599	35.8742417294966	47.9843368271549	170.286406709203	59.8286342778256	165.583868172862	61.8689433461923	217.156557924331	244.918133920165	218.573204396225	285.917202928321	479.288753751265	536.418085764467	552.708620216203	485.765923520815	361.786963414885	468.877485618373	362.300628295755	425.948083033107	213.128971515621	240.705017891135	190.799877161729	291.608793935017	513.603362555878	477.676124554925	545.020208653093	484.344588845318	353.553363109029	425.978596402885	340.172996893808	424.060751850505
	28	70.8107379924595	107.895356353388	57.293368507871	102.650355536479	70.7533726486636	114.937087482146	102.493485997578	117.986191421496	342.195634355132	139.039580956075	320.951572675152	132.263629560236	70.5656803268139	86.5358344003653	69.9725859294531	110.409662223644	69.7874404571248	130.358327233605	72.019180919403	95.3119085678563	290.661799259341	115.794559657083	286.47579878958	124.773118001024	325.579356105654	351.710698422378	324.44318432506	393.953551591913	522.996692874087	594.625939302038	603.20099740225	538.600466885595	455.608904183803	551.108627229841	453.280624256267	493.12559766686	316.965173754891	336.848135908575	286.125565018853	398.495303129011	561.682962204286	531.771413453878	598.028912573081	536.277238570038	444.369762705659	500.450565259108	428.990992258433	494.023126255205
	29	134.324634466553	184.751243612902	116.292412695002	184.008002173718	136.605309733268	214.365347247819	178.952822515897	213.471557524399	487.231557477709	246.400369739154	464.312904995115	232.281845652167	127.21367531084	154.909042814615	127.068175689619	198.103600667914	135.034341516146	225.482710087085	133.507472095949	162.464153175265	439.283934251235	212.920606638956	436.699689998551	217.145794760561	416.989216897765	438.324311489194	410.646673606161	485.100018255941	555.787334930637	636.088736885011	643.363546901155	574.965796413444	517.542442326783	605.348994749523	516.948372999046	540.812430049851	405.006173152329	413.28519225211	364.893898222035	488.206976567121	600.089007879544	569.497994688334	638.268578274053	573.579502709793	506.559975609475	553.59667146234	492.87508475057	541.013213169179
	30	235.358022439249	308.010631601952	208.121255670051	316.762530146111	241.620152347368	350.879420553686	314.008848605603	352.505751003392	607.096685532232	394.906688897663	588.165215440255	375.135474233335	216.086493386198	261.997868689816	223.678910526152	339.690263105157	225.489964481575	356.99211621087	226.511245515689	250.189075568355	562.488947094157	350.653085560972	558.813657930446	355.454107793666	485.46183801334	501.807628595946	476.942676510643	547.278584319065	581.742429713467	671.127369995278	674.154731490513	608.147483971553	561.390422950341	647.420142136967	559.789177623158	574.709129741709	472.706364496693	469.039691078955	426.815616894399	553.229357626843	627.481651302416	601.203344060623	671.417969416783	605.552077107046	550.695588021584	593.329414031338	533.457679744127	576.586885960026
	31	378.85142897378	420.427405616246	330.748150255089	444.248953237263	379.932706923214	474.510053950098	451.823487639089	480.013994674893	690.400216597094	526.890256381173	677.269088623365	501.155803035734	344.734657104316	361.87429204507	348.846339190746	472.812174010568	351.701845856658	473.332360628448	350.947492207962	327.723600006827	648.94825096964	476.593024322676	643.945712148121	476.018277446935	536.680134357124	549.828242895889	527.070381918296	592.864538092597	602.704954686355	697.749182516692	696.493834873412	630.674579978193	595.573152318019	682.532556113389	592.246862819385	602.878243670299	523.249170344463	509.462550545508	472.68287522446	600.625347996757	647.862992684338	624.706232121603	697.2848340694	629.217780397226	583.944234447623	623.051254879158	566.8625830098	604.177076052023
	32	513.936635907463	515.752658534715	449.17565770062	557.503302869407	506.61880200963	576.009056654422	576.662789875269	585.981396576996	738.929266525422	630.772876848251	727.990451222543	599.149693615829	461.655526639969	445.495529111437	458.686732008468	589.455616003031	466.663711846124	566.397747818078	458.721557464361	387.890343916502	699.398437801526	582.384468857165	695.179596401207	574.349981715081	575.680938530465	587.343685993174	566.167454431222	630.80444328919	618.430413337825	717.285428099004	713.476999125941	650.51294042704	626.467094388931	710.051167046812	618.109585328359	624.132096474936	563.439478952679	542.769617040879	508.990744645922	638.829780767797	662.459786550909	644.78017184997	713.640248950317	646.976000724384	612.13083302831	642.933547252235	593.738013324388	626.44659071774
	33	626.092472409963	580.980827527976	548.926402421709	638.382728298708	608.471124138388	645.211706588752	669.472979716469	656.592222466737	776.326767613214	703.423799648347	764.913142661383	665.346773482964	554.578958024902	503.030319197163	541.599955388794	671.916015803845	555.981470958804	628.50274035446	541.946803242935	425.263815792119	733.212362832571	656.462711783555	730.276517152164	639.212124403618	604.609811294268	616.056853533754	592.617695113756	660.472328534836	630.980838576695	731.785545470998	728.402111855598	663.388588131683	647.407246584289	728.925701575295	637.110429786163	643.656727734714	594.433598553882	566.197158696501	536.352358594437	667.807717246971	675.965924426659	657.606770365398	727.482353013378	658.419499183206	633.187906918942	660.700504896485	614.763325134683	640.80752909242
	34	703.890166991975	625.530734204909	614.261803269129	690.570499041662	678.018805714163	690.377673282324	727.145651025099	701.97536194851	800.105247424873	749.826907457837	789.718770358943	708.356911624055	614.536432525979	544.848385129977	596.163029493591	726.472506566157	612.039706913708	667.792441354921	593.200219832483	449.635706224299	757.374758308843	704.336366195321	756.772831732485	685.502726710567	625.139584767959	636.918402978153	610.669080264499	682.126090135494	639.546221494933	742.016398317497	737.319313193069	675.524023061508	662.032676911312	741.2358244597	651.000962250619	656.130730748382	615.583457019426	582.771841358913	554.83759445599	688.456431822018	685.070924524057	668.743067414904	738.215238411106	669.162029957248	650.325509477887	674.071037423298	630.336494529713	652.742259623404
	35	749.794928828906	654.858908630596	654.912204988824	724.111895597802	721.887441720157	720.339133312824	763.588272426426	732.193564868347	817.100745629309	782.536485197066	806.142930618435	737.104425262962	650.527182425061	569.693152753723	629.732743022923	760.604649932151	643.649633072724	691.715942671246	623.665845365807	466.116652217485	774.280793514216	732.942225201634	775.990929045593	714.653218762597	639.503735214345	653.56683356417	624.73501683074	697.215846355946	647.218311411377	750.254689377294	745.194122687714	682.027909450184	673.20787067883	752.254353242184	662.128169110379	664.366101532505	630.690221641467	595.163956206118	569.110117723033	702.615649810988	693.212429222575	676.90600043788	749.035389288543	676.541589651493	661.678483268707	686.521626038313	641.58750384311	659.820593081051
	36	778.328260435566	674.176734475873	680.091599393348	744.218718839263	748.117811682123	739.191722244028	785.755602780157	752.186844723261	828.736338371563	801.18511866596	817.417464295475	756.336519727438	670.420856484595	585.092348851559	651.339195800406	781.893255659342	662.84534809041	707.184034231537	641.795828234431	477.106507856787	786.82608162418	750.976939582948	788.482851676241	732.812649102647	651.218728083992	665.442809025777	637.73297086437	708.53549009495	650.656000953206	755.331623961734	749.5704530273	687.572945151098	683.826984731521	760.95183983769	670.908321138336	668.612057765091	640.730878719959	604.180424648037	578.005413282703	713.573524538933	699.716868684571	682.831485812034	753.256859013997	683.737690440107	670.036491507325	695.907372175307	652.085713284146	666.41336994505
	37	796.075190110391	687.341625364242	697.45356492772	762.17883342313	765.724650772936	754.027968593184	802.470202626335	765.925839329048	837.735084856191	816.649107690199	825.183884912969	769.029528440778	686.618029943827	597.02744823615	665.802570506915	799.568940535324	677.994116828462	721.070624686303	657.083280333154	485.350074334854	796.086547287693	765.6782498749	796.021256938896	744.118161146529	658.952562324513	674.177942327729	648.418299580714	715.208417321905	654.614181601789	761.462840371763	754.003047850291	690.608624459697	692.597650169544	768.672130450707	678.645486290357	673.680666632113	647.832535150586	613.43683098937	585.861892005043	721.369334069512	705.016541353702	687.697007852365	758.896474896358	688.388852860533	678.691697492419	701.907371873126	657.398356578408	673.163187010234
	38	810.06499970038	695.409442597772	707.598831289151	774.385282740211	777.897635770103	763.648690332229	814.315415390744	775.553289170588	846.129733131669	827.791517761123	832.516997255525	779.05169019615	698.138450545158	605.174689467155	676.846252377203	813.623279587834	691.163563331004	730.403402797402	668.653248167793	490.77836793145	804.042020623074	777.433258503172	802.513625977666	753.646108180059	665.60939960206	680.658319472089	656.629811245618	722.284781172339	656.449072205069	764.056338688183	756.907706387434	694.344878846634	697.177474985936	774.474799885892	683.457890029008	679.60366470948	653.546316546007	619.606445867189	592.159861728232	728.412027812331	708.170588253771	690.933747668792	764.089789893563	694.411166211138	684.938746939709	706.913987561143	662.702637838746	678.814071727157
	39	820.757321273367	702.123432878058	715.830423859879	785.269176484765	787.58249333872	772.423724978099	823.716779572016	783.332312328401	852.741842988144	838.942286022032	839.915668833318	786.774467705457	708.077374595146	613.820921740026	685.54230634916	825.356625981083	700.220894177805	739.551739403864	678.41437569893	496.407383740504	808.638414957767	785.943027491283	807.674819577925	761.45279535901	670.772559247822	684.865561166764	662.073361963532	726.908351270963	659.80322047349	766.627466020498	760.333173656063	696.920586553787	700.780870939127	779.471742243451	685.213470332192	682.841811943314	659.255138581667	624.829872079759	597.682355322621	732.065408525967	708.219544717836	696.061798315082	769.085722738849	697.652187234933	689.72705361581	710.43122772185	666.915931014676	682.239757978071
	40	830.828642768553	708.561801109978	724.185538839698	792.265216584723	795.157309026984	779.750040599621	831.191741047818	791.287100682197	858.575582488507	849.200434508018	847.520665729988	794.064599163737	714.83328934222	621.880637416567	693.187908621219	833.298246641353	706.205071936015	747.426760887176	687.545777938601	501.1127446493	813.14366021521	793.380431382264	811.067813530854	768.870447271005	676.080852790337	688.947039731739	666.978703156002	730.380764911282	664.108202874059	766.733844616351	764.197287090181	700.122942617546	704.910489109114	783.015691353858	686.553712716315	683.676046300041	665.222838501485	626.993157846136	603.140009319613	737.042104152211	706.184805689099	701.128849019521	769.690226653472	700.298051907309	691.634486824943	715.464100466057	674.668365369638	681.65474744338
[truncated: 48 more columns]
