# Supplementary material for: Cuproptosis-related lncRNA SNHG16 as a biomarker for the diagnosis and prognosis of head and neck squamous cell carcinoma
Source: PeerJ. 2023 Oct 12;11:e16197. doi: 10.7717/peerj.16197 (PMC10576967; doi:10.7717/peerj.16197)
Supplement: Supplemental Information 3 [file peerj-11-16197-s003.zip › Data or code/hospital data/20230420-2/admin_2023-04-20 18-20-48_BR009687 - Quantification Cq Results.csv]

	Well	Fluor	Target	Content	Sample	Biological Set Name	Cq	Cq Mean	Cq Std. Dev	Starting Quantity (SQ)	Log Starting Quantity	SQ Mean	SQ Std. Dev	Set Point	Well Note
	A01	SYBR	C7	Unkn	AC090587.1		28.3589728958583	28.3589728958583	0	NaN	NaN	NaN	0	60
	A02	SYBR	T7	Unkn	AC090587.1		27.7143141327102	27.7143141327102	0	NaN	NaN	NaN	0	60
	A03	SYBR	C8	Unkn	AC090587.1		28.6155546641391	28.6155546641391	0	NaN	NaN	NaN	0	60
	A04	SYBR	T8	Unkn	AC090587.1		27.8171780793887	27.8171780793887	0	NaN	NaN	NaN	0	60
	A05	SYBR	T9	Unkn	AC090587.1		28.3470988660361	28.3470988660361	0	NaN	NaN	NaN	0	60
	A06	SYBR	C9	Unkn	AC090587.1		27.5767314719478	27.5767314719478	0	NaN	NaN	NaN	0	60
	A07	SYBR	T10	Unkn	AC090587.1		27.8073020673254	27.8073020673254	0	NaN	NaN	NaN	0	60
	A08	SYBR	C10	Unkn	AC090587.1		27.5715960299339	27.5715960299339	0	NaN	NaN	NaN	0	60
	A09	SYBR	C11	Unkn	AC090587.1		25.7933781489657	25.7933781489657	0	NaN	NaN	NaN	0	60
	A10	SYBR	T11	Unkn	AC090587.1		27.2893695507548	27.2893695507548	0	NaN	NaN	NaN	0	60
	A11	SYBR	C12	Unkn	AC090587.1		25.8259879540392	25.8259879540392	0	NaN	NaN	NaN	0	60
	A12	SYBR	T12	Unkn	AC090587.1		27.3761392951995	27.3761392951995	0	NaN	NaN	NaN	0	60
	B01	SYBR	C7	Unkn	AC090587.1		28.4068074256943	28.4068074256943	0	NaN	NaN	NaN	0	60
	B02	SYBR	T7	Unkn	AC090587.1		28.1034713903402	28.1034713903402	0	NaN	NaN	NaN	0	60
	B03	SYBR	C8	Unkn	AC090587.1		28.4140060468216	28.4140060468216	0	NaN	NaN	NaN	0	60
	B04	SYBR	T8	Unkn	AC090587.1		27.6841141999653	27.6841141999653	0	NaN	NaN	NaN	0	60
	B05	SYBR	T9	Unkn	AC090587.1		28.3651217834596	28.3651217834596	0	NaN	NaN	NaN	0	60
	B06	SYBR	C9	Unkn	AC090587.1		27.4090843547503	27.4090843547503	0	NaN	NaN	NaN	0	60
	B07	SYBR	T10	Unkn	AC090587.1		28.3511452994459	28.3511452994459	0	NaN	NaN	NaN	0	60
	B08	SYBR	C10	Unkn	AC090587.1		27.964050485409	27.964050485409	0	NaN	NaN	NaN	0	60
	B09	SYBR	C11	Unkn	AC090587.1		26.0650864676165	26.0650864676165	0	NaN	NaN	NaN	0	60
	B10	SYBR	T11	Unkn	AC090587.1		27.6036149823354	27.6036149823354	0	NaN	NaN	NaN	0	60
	B11	SYBR	C12	Unkn	AC090587.1		26.0136084900748	26.0136084900748	0	NaN	NaN	NaN	0	60
	B12	SYBR	T12	Unkn	AC090587.1		27.5046018354901	27.5046018354901	0	NaN	NaN	NaN	0	60
	C01	SYBR	C7	Unkn	SNHG16		25.450686064842	25.450686064842	0	NaN	NaN	NaN	0	60
	C02	SYBR	T7	Unkn	SNHG16		25.1523057418862	25.1523057418862	0	NaN	NaN	NaN	0	60
	C03	SYBR	C8	Unkn	SNHG16		25.4133366843859	25.4133366843859	0	NaN	NaN	NaN	0	60
	C04	SYBR	T8	Unkn	SNHG16		24.9985618387397	24.9985618387397	0	NaN	NaN	NaN	0	60
	C05	SYBR	T9	Unkn	SNHG16		22.2971679210063	22.2971679210063	0	NaN	NaN	NaN	0	60
	C06	SYBR	C9	Unkn	SNHG16		22.5091330389626	22.5091330389626	0	NaN	NaN	NaN	0	60
	C07	SYBR	T10	Unkn	SNHG16		22.0404362669619	22.0404362669619	0	NaN	NaN	NaN	0	60
	C08	SYBR	C10	Unkn	SNHG16		22.60691716389	22.60691716389	0	NaN	NaN	NaN	0	60
	C09	SYBR	C11	Unkn	SNHG16		24.1955751626135	24.1955751626135	0	NaN	NaN	NaN	0	60
	C10	SYBR	T11	Unkn	SNHG16		23.2859774574785	23.2859774574785	0	NaN	NaN	NaN	0	60
	C11	SYBR	C12	Unkn	SNHG16		24.1766159277965	24.1766159277965	0	NaN	NaN	NaN	0	60
	C12	SYBR	T12	Unkn	SNHG16		23.4135642334968	23.4135642334968	0	NaN	NaN	NaN	0	60
	D01	SYBR	C7	Unkn	SNHG16		25.4899903681735	25.4899903681735	0	NaN	NaN	NaN	0	60
	D02	SYBR	T7	Unkn	SNHG16		25.2255784194182	25.2255784194182	0	NaN	NaN	NaN	0	60
	D03	SYBR	C8	Unkn	SNHG16		25.5592352990035	25.5592352990035	0	NaN	NaN	NaN	0	60
	D04	SYBR	T8	Unkn	SNHG16		24.8546519207722	24.8546519207722	0	NaN	NaN	NaN	0	60
	D05	SYBR	T9	Unkn	SNHG16		22.2148424693556	22.2148424693556	0	NaN	NaN	NaN	0	60
	D06	SYBR	C9	Unkn	SNHG16		22.6460877276701	22.6460877276701	0	NaN	NaN	NaN	0	60
	D07	SYBR	T10	Unkn	SNHG16		22.1206146506044	22.1206146506044	0	NaN	NaN	NaN	0	60
	D08	SYBR	C10	Unkn	SNHG16		22.6766200602861	22.6766200602861	0	NaN	NaN	NaN	0	60
	D09	SYBR	C11	Unkn	SNHG16		24.2410284792446	24.2410284792446	0	NaN	NaN	NaN	0	60
	D10	SYBR	T11	Unkn	SNHG16		23.3955557834129	23.3955557834129	0	NaN	NaN	NaN	0	60
	D11	SYBR	C12	Unkn	SNHG16		24.3759826014386	24.3759826014386	0	NaN	NaN	NaN	0	60
	D12	SYBR	T12	Unkn	SNHG16		23.4929336775074	23.4929336775074	0	NaN	NaN	NaN	0	60
	E01	SYBR	C7	Unkn	AC012184.3		23.6904700790957	23.6904700790957	0	NaN	NaN	NaN	0	60
	E02	SYBR	T7	Unkn	AC012184.3		24.0121990271463	24.0121990271463	0	NaN	NaN	NaN	0	60
	E03	SYBR	C8	Unkn	AC012184.3		24.1792637680178	24.1792637680178	0	NaN	NaN	NaN	0	60
	E04	SYBR	T8	Unkn	AC012184.3		24.0765962411944	24.0765962411944	0	NaN	NaN	NaN	0	60
	E05	SYBR	T9	Unkn	AC012184.3		24.2887763261989	24.2887763261989	0	NaN	NaN	NaN	0	60
	E06	SYBR	C9	Unkn	AC012184.3		22.8908707503709	22.8908707503709	0	NaN	NaN	NaN	0	60
	E07	SYBR	T10	Unkn	AC012184.3		23.9357262681083	23.9357262681083	0	NaN	NaN	NaN	0	60
	E08	SYBR	C10	Unkn	AC012184.3		23.029012512609	23.029012512609	0	NaN	NaN	NaN	0	60
	E09	SYBR	C11	Unkn	AC012184.3		23.4041418394249	23.4041418394249	0	NaN	NaN	NaN	0	60
	E10	SYBR	T11	Unkn	AC012184.3		23.0470628536997	23.0470628536997	0	NaN	NaN	NaN	0	60
	E11	SYBR	C12	Unkn	AC012184.3		23.5258499491517	23.5258499491517	0	NaN	NaN	NaN	0	60
	E12	SYBR	T12	Unkn	AC012184.3		23.1775864324581	23.1775864324581	0	NaN	NaN	NaN	0	60
	F01	SYBR	C7	Unkn	AC012184.3		24.0635446884544	24.0635446884544	0	NaN	NaN	NaN	0	60
	F02	SYBR	T7	Unkn	AC012184.3		23.3422175161988	23.3422175161988	0	NaN	NaN	NaN	0	60
	F03	SYBR	C8	Unkn	AC012184.3		23.7008190651228	23.7008190651228	0	NaN	NaN	NaN	0	60
	F04	SYBR	T8	Unkn	AC012184.3		24.0163296545637	24.0163296545637	0	NaN	NaN	NaN	0	60
	F05	SYBR	T9	Unkn	AC012184.3		23.6909429290434	23.6909429290434	0	NaN	NaN	NaN	0	60
	F06	SYBR	C9	Unkn	AC012184.3		22.6147717992339	22.6147717992339	0	NaN	NaN	NaN	0	60
	F07	SYBR	T10	Unkn	AC012184.3		23.8182408547949	23.8182408547949	0	NaN	NaN	NaN	0	60
	F08	SYBR	C10	Unkn	AC012184.3		22.8569716535431	22.8569716535431	0	NaN	NaN	NaN	0	60
	F09	SYBR	C11	Unkn	AC012184.3		23.2372008689551	23.2372008689551	0	NaN	NaN	NaN	0	60
	F10	SYBR	T11	Unkn	AC012184.3		23.1627872244159	23.1627872244159	0	NaN	NaN	NaN	0	60
	F11	SYBR	C12	Unkn	AC012184.3		23.4594375238958	23.4594375238958	0	NaN	NaN	NaN	0	60
	F12	SYBR	T12	Unkn	AC012184.3		23.3182995158501	23.3182995158501	0	NaN	NaN	NaN	0	60
	G01	SYBR	C7	Unkn	ACTIN		19.4754567222037	19.4754567222037	0	NaN	NaN	NaN	0	60
	G02	SYBR	T7	Unkn	ACTIN		20.2758992372033	20.2758992372033	0	NaN	NaN	NaN	0	60
	G03	SYBR	C8	Unkn	ACTIN		19.8320863407333	19.8320863407333	0	NaN	NaN	NaN	0	60
	G04	SYBR	T8	Unkn	ACTIN		20.016320643762	20.016320643762	0	NaN	NaN	NaN	0	60
	G05	SYBR	T9	Unkn	ACTIN		19.7220908409635	19.7220908409635	0	NaN	NaN	NaN	0	60
	G06	SYBR	C9	Unkn	ACTIN		16.8875358242918	16.8875358242918	0	NaN	NaN	NaN	0	60
	G07	SYBR	T10	Unkn	ACTIN		19.6524376323909	19.6524376323909	0	NaN	NaN	NaN	0	60
	G08	SYBR	C10	Unkn	ACTIN		16.9360584740945	16.9360584740945	0	NaN	NaN	NaN	0	60
	G09	SYBR	C11	Unkn	ACTIN		16.8993502554006	16.8993502554006	0	NaN	NaN	NaN	0	60
	G10	SYBR	T11	Unkn	ACTIN		17.7833543752378	17.7833543752378	0	NaN	NaN	NaN	0	60
	G11	SYBR	C12	Unkn	ACTIN		17.0530172118111	17.0530172118111	0	NaN	NaN	NaN	0	60
	G12	SYBR	T12	Unkn	ACTIN		17.6485265836145	17.6485265836145	0	NaN	NaN	NaN	0	60
	H01	SYBR	C7	Unkn	ACTIN		19.5524640033726	19.5524640033726	0	NaN	NaN	NaN	0	60
	H02	SYBR	T7	Unkn	ACTIN		20.3298080281978	20.3298080281978	0	NaN	NaN	NaN	0	60
	H03	SYBR	C8	Unkn	ACTIN		19.7558839039068	19.7558839039068	0	NaN	NaN	NaN	0	60
	H04	SYBR	T8	Unkn	ACTIN		20.1528661350557	20.1528661350557	0	NaN	NaN	NaN	0	60
	H05	SYBR	T9	Unkn	ACTIN		19.6344220323672	19.6344220323672	0	NaN	NaN	NaN	0	60
	H06	SYBR	C9	Unkn	ACTIN		17.1882018247786	17.1882018247786	0	NaN	NaN	NaN	0	60
	H07	SYBR	T10	Unkn	ACTIN		19.692709745499	19.692709745499	0	NaN	NaN	NaN	0	60
	H08	SYBR	C10	Unkn	ACTIN		17.1201026758992	17.1201026758992	0	NaN	NaN	NaN	0	60
	H09	SYBR	C11	Unkn	ACTIN		17.031945873539	17.031945873539	0	NaN	NaN	NaN	0	60
	H10	SYBR	T11	Unkn	ACTIN		17.8187555084163	17.8187555084163	0	NaN	NaN	NaN	0	60
	H11	SYBR	C12	Unkn	ACTIN		16.9146431433079	16.9146431433079	0	NaN	NaN	NaN	0	60
	H12	SYBR	T12	Unkn	ACTIN		17.6902972391081	17.6902972391081	0	NaN	NaN	NaN	0	60
