# Supplementary material for: Cuproptosis-related lncRNA SNHG16 as a biomarker for the diagnosis and prognosis of head and neck squamous cell carcinoma
Source: PeerJ. 2023 Oct 12;11:e16197. doi: 10.7717/peerj.16197 (PMC10576967; doi:10.7717/peerj.16197)
Supplement: Supplemental Information 3 [file peerj-11-16197-s003.zip › Data or code/hospital data/20230420-2/admin_2023-04-20 18-20-48_BR009687 - Quantification Plate View Results_SYBR.csv]

		1	2	3	4	5	6	7	8	9	10	11	12
A	Content	Unkn	Unkn	Unkn	Unkn	Unkn	Unkn	Unkn	Unkn	Unkn	Unkn	Unkn	Unkn
A	Sample	AC090587.1	AC090587.1	AC090587.1	AC090587.1	AC090587.1	AC090587.1	AC090587.1	AC090587.1	AC090587.1	AC090587.1	AC090587.1	AC090587.1
A	Cq	28.3589728958583	27.7143141327102	28.6155546641391	27.8171780793887	28.3470988660361	27.5767314719478	27.8073020673254	27.5715960299339	25.7933781489657	27.2893695507548	25.8259879540392	27.3761392951995
A	copy number	NaN	NaN	NaN	NaN	NaN	NaN	NaN	NaN	NaN	NaN	NaN	NaN
B	Content	Unkn	Unkn	Unkn	Unkn	Unkn	Unkn	Unkn	Unkn	Unkn	Unkn	Unkn	Unkn
B	Sample	AC090587.1	AC090587.1	AC090587.1	AC090587.1	AC090587.1	AC090587.1	AC090587.1	AC090587.1	AC090587.1	AC090587.1	AC090587.1	AC090587.1
B	Cq	28.4068074256943	28.1034713903402	28.4140060468216	27.6841141999653	28.3651217834596	27.4090843547503	28.3511452994459	27.964050485409	26.0650864676165	27.6036149823354	26.0136084900748	27.5046018354901
B	copy number	NaN	NaN	NaN	NaN	NaN	NaN	NaN	NaN	NaN	NaN	NaN	NaN
C	Content	Unkn	Unkn	Unkn	Unkn	Unkn	Unkn	Unkn	Unkn	Unkn	Unkn	Unkn	Unkn
C	Sample	SNHG16	SNHG16	SNHG16	SNHG16	SNHG16	SNHG16	SNHG16	SNHG16	SNHG16	SNHG16	SNHG16	SNHG16
C	Cq	25.450686064842	25.1523057418862	25.4133366843859	24.9985618387397	22.2971679210063	22.5091330389626	22.0404362669619	22.60691716389	24.1955751626135	23.2859774574785	24.1766159277965	23.4135642334968
C	copy number	NaN	NaN	NaN	NaN	NaN	NaN	NaN	NaN	NaN	NaN	NaN	NaN
D	Content	Unkn	Unkn	Unkn	Unkn	Unkn	Unkn	Unkn	Unkn	Unkn	Unkn	Unkn	Unkn
D	Sample	SNHG16	SNHG16	SNHG16	SNHG16	SNHG16	SNHG16	SNHG16	SNHG16	SNHG16	SNHG16	SNHG16	SNHG16
D	Cq	25.4899903681735	25.2255784194182	25.5592352990035	24.8546519207722	22.2148424693556	22.6460877276701	22.1206146506044	22.6766200602861	24.2410284792446	23.3955557834129	24.3759826014386	23.4929336775074
D	copy number	NaN	NaN	NaN	NaN	NaN	NaN	NaN	NaN	NaN	NaN	NaN	NaN
E	Content	Unkn	Unkn	Unkn	Unkn	Unkn	Unkn	Unkn	Unkn	Unkn	Unkn	Unkn	Unkn
E	Sample	AC012184.3	AC012184.3	AC012184.3	AC012184.3	AC012184.3	AC012184.3	AC012184.3	AC012184.3	AC012184.3	AC012184.3	AC012184.3	AC012184.3
E	Cq	23.6904700790957	24.0121990271463	24.1792637680178	24.0765962411944	24.2887763261989	22.8908707503709	23.9357262681083	23.029012512609	23.4041418394249	23.0470628536997	23.5258499491517	23.1775864324581
E	copy number	NaN	NaN	NaN	NaN	NaN	NaN	NaN	NaN	NaN	NaN	NaN	NaN
F	Content	Unkn	Unkn	Unkn	Unkn	Unkn	Unkn	Unkn	Unkn	Unkn	Unkn	Unkn	Unkn
F	Sample	AC012184.3	AC012184.3	AC012184.3	AC012184.3	AC012184.3	AC012184.3	AC012184.3	AC012184.3	AC012184.3	AC012184.3	AC012184.3	AC012184.3
F	Cq	24.0635446884544	23.3422175161988	23.7008190651228	24.0163296545637	23.6909429290434	22.6147717992339	23.8182408547949	22.8569716535431	23.2372008689551	23.1627872244159	23.4594375238958	23.3182995158501
F	copy number	NaN	NaN	NaN	NaN	NaN	NaN	NaN	NaN	NaN	NaN	NaN	NaN
G	Content	Unkn	Unkn	Unkn	Unkn	Unkn	Unkn	Unkn	Unkn	Unkn	Unkn	Unkn	Unkn
G	Sample	ACTIN	ACTIN	ACTIN	ACTIN	ACTIN	ACTIN	ACTIN	ACTIN	ACTIN	ACTIN	ACTIN	ACTIN
G	Cq	19.4754567222037	20.2758992372033	19.8320863407333	20.016320643762	19.7220908409635	16.8875358242918	19.6524376323909	16.9360584740945	16.8993502554006	17.7833543752378	17.0530172118111	17.6485265836145
G	copy number	NaN	NaN	NaN	NaN	NaN	NaN	NaN	NaN	NaN	NaN	NaN	NaN
H	Content	Unkn	Unkn	Unkn	Unkn	Unkn	Unkn	Unkn	Unkn	Unkn	Unkn	Unkn	Unkn
H	Sample	ACTIN	ACTIN	ACTIN	ACTIN	ACTIN	ACTIN	ACTIN	ACTIN	ACTIN	ACTIN	ACTIN	ACTIN
H	Cq	19.5524640033726	20.3298080281978	19.7558839039068	20.1528661350557	19.6344220323672	17.1882018247786	19.692709745499	17.1201026758992	17.031945873539	17.8187555084163	16.9146431433079	17.6902972391081
H	copy number	NaN	NaN	NaN	NaN	NaN	NaN	NaN	NaN	NaN	NaN	NaN	NaN
