# Supplementary material for: Cuproptosis-related lncRNA SNHG16 as a biomarker for the diagnosis and prognosis of head and neck squamous cell carcinoma
Source: PeerJ. 2023 Oct 12;11:e16197. doi: 10.7717/peerj.16197 (PMC10576967; doi:10.7717/peerj.16197)
Supplement: Supplemental Information 3 [file peerj-11-16197-s003.zip › Data or code/hospital data/20230420-2/admin_2023-04-20 18-20-48_BR009687 - Quantification Summary.csv]

	Well	Fluor	Target	Content	Sample	Cq	SQ
	A01	SYBR	C7	Unkn	AC090587.1	28.3589728958583	NaN
	A02	SYBR	T7	Unkn	AC090587.1	27.7143141327102	NaN
	A03	SYBR	C8	Unkn	AC090587.1	28.6155546641391	NaN
	A04	SYBR	T8	Unkn	AC090587.1	27.8171780793887	NaN
	A05	SYBR	T9	Unkn	AC090587.1	28.3470988660361	NaN
	A06	SYBR	C9	Unkn	AC090587.1	27.5767314719478	NaN
	A07	SYBR	T10	Unkn	AC090587.1	27.8073020673254	NaN
	A08	SYBR	C10	Unkn	AC090587.1	27.5715960299339	NaN
	A09	SYBR	C11	Unkn	AC090587.1	25.7933781489657	NaN
	A10	SYBR	T11	Unkn	AC090587.1	27.2893695507548	NaN
	A11	SYBR	C12	Unkn	AC090587.1	25.8259879540392	NaN
	A12	SYBR	T12	Unkn	AC090587.1	27.3761392951995	NaN
	B01	SYBR	C7	Unkn	AC090587.1	28.4068074256943	NaN
	B02	SYBR	T7	Unkn	AC090587.1	28.1034713903402	NaN
	B03	SYBR	C8	Unkn	AC090587.1	28.4140060468216	NaN
	B04	SYBR	T8	Unkn	AC090587.1	27.6841141999653	NaN
	B05	SYBR	T9	Unkn	AC090587.1	28.3651217834596	NaN
	B06	SYBR	C9	Unkn	AC090587.1	27.4090843547503	NaN
	B07	SYBR	T10	Unkn	AC090587.1	28.3511452994459	NaN
	B08	SYBR	C10	Unkn	AC090587.1	27.964050485409	NaN
	B09	SYBR	C11	Unkn	AC090587.1	26.0650864676165	NaN
	B10	SYBR	T11	Unkn	AC090587.1	27.6036149823354	NaN
	B11	SYBR	C12	Unkn	AC090587.1	26.0136084900748	NaN
	B12	SYBR	T12	Unkn	AC090587.1	27.5046018354901	NaN
	C01	SYBR	C7	Unkn	SNHG16	25.450686064842	NaN
	C02	SYBR	T7	Unkn	SNHG16	25.1523057418862	NaN
	C03	SYBR	C8	Unkn	SNHG16	25.4133366843859	NaN
	C04	SYBR	T8	Unkn	SNHG16	24.9985618387397	NaN
	C05	SYBR	T9	Unkn	SNHG16	22.2971679210063	NaN
	C06	SYBR	C9	Unkn	SNHG16	22.5091330389626	NaN
	C07	SYBR	T10	Unkn	SNHG16	22.0404362669619	NaN
	C08	SYBR	C10	Unkn	SNHG16	22.60691716389	NaN
	C09	SYBR	C11	Unkn	SNHG16	24.1955751626135	NaN
	C10	SYBR	T11	Unkn	SNHG16	23.2859774574785	NaN
	C11	SYBR	C12	Unkn	SNHG16	24.1766159277965	NaN
	C12	SYBR	T12	Unkn	SNHG16	23.4135642334968	NaN
	D01	SYBR	C7	Unkn	SNHG16	25.4899903681735	NaN
	D02	SYBR	T7	Unkn	SNHG16	25.2255784194182	NaN
	D03	SYBR	C8	Unkn	SNHG16	25.5592352990035	NaN
	D04	SYBR	T8	Unkn	SNHG16	24.8546519207722	NaN
	D05	SYBR	T9	Unkn	SNHG16	22.2148424693556	NaN
	D06	SYBR	C9	Unkn	SNHG16	22.6460877276701	NaN
	D07	SYBR	T10	Unkn	SNHG16	22.1206146506044	NaN
	D08	SYBR	C10	Unkn	SNHG16	22.6766200602861	NaN
	D09	SYBR	C11	Unkn	SNHG16	24.2410284792446	NaN
	D10	SYBR	T11	Unkn	SNHG16	23.3955557834129	NaN
	D11	SYBR	C12	Unkn	SNHG16	24.3759826014386	NaN
	D12	SYBR	T12	Unkn	SNHG16	23.4929336775074	NaN
	E01	SYBR	C7	Unkn	AC012184.3	23.6904700790957	NaN
	E02	SYBR	T7	Unkn	AC012184.3	24.0121990271463	NaN
	E03	SYBR	C8	Unkn	AC012184.3	24.1792637680178	NaN
	E04	SYBR	T8	Unkn	AC012184.3	24.0765962411944	NaN
	E05	SYBR	T9	Unkn	AC012184.3	24.2887763261989	NaN
	E06	SYBR	C9	Unkn	AC012184.3	22.8908707503709	NaN
	E07	SYBR	T10	Unkn	AC012184.3	23.9357262681083	NaN
	E08	SYBR	C10	Unkn	AC012184.3	23.029012512609	NaN
	E09	SYBR	C11	Unkn	AC012184.3	23.4041418394249	NaN
	E10	SYBR	T11	Unkn	AC012184.3	23.0470628536997	NaN
	E11	SYBR	C12	Unkn	AC012184.3	23.5258499491517	NaN
	E12	SYBR	T12	Unkn	AC012184.3	23.1775864324581	NaN
	F01	SYBR	C7	Unkn	AC012184.3	24.0635446884544	NaN
	F02	SYBR	T7	Unkn	AC012184.3	23.3422175161988	NaN
	F03	SYBR	C8	Unkn	AC012184.3	23.7008190651228	NaN
	F04	SYBR	T8	Unkn	AC012184.3	24.0163296545637	NaN
	F05	SYBR	T9	Unkn	AC012184.3	23.6909429290434	NaN
	F06	SYBR	C9	Unkn	AC012184.3	22.6147717992339	NaN
	F07	SYBR	T10	Unkn	AC012184.3	23.8182408547949	NaN
	F08	SYBR	C10	Unkn	AC012184.3	22.8569716535431	NaN
	F09	SYBR	C11	Unkn	AC012184.3	23.2372008689551	NaN
	F10	SYBR	T11	Unkn	AC012184.3	23.1627872244159	NaN
	F11	SYBR	C12	Unkn	AC012184.3	23.4594375238958	NaN
	F12	SYBR	T12	Unkn	AC012184.3	23.3182995158501	NaN
	G01	SYBR	C7	Unkn	ACTIN	19.4754567222037	NaN
	G02	SYBR	T7	Unkn	ACTIN	20.2758992372033	NaN
	G03	SYBR	C8	Unkn	ACTIN	19.8320863407333	NaN
	G04	SYBR	T8	Unkn	ACTIN	20.016320643762	NaN
	G05	SYBR	T9	Unkn	ACTIN	19.7220908409635	NaN
	G06	SYBR	C9	Unkn	ACTIN	16.8875358242918	NaN
	G07	SYBR	T10	Unkn	ACTIN	19.6524376323909	NaN
	G08	SYBR	C10	Unkn	ACTIN	16.9360584740945	NaN
	G09	SYBR	C11	Unkn	ACTIN	16.8993502554006	NaN
	G10	SYBR	T11	Unkn	ACTIN	17.7833543752378	NaN
	G11	SYBR	C12	Unkn	ACTIN	17.0530172118111	NaN
	G12	SYBR	T12	Unkn	ACTIN	17.6485265836145	NaN
	H01	SYBR	C7	Unkn	ACTIN	19.5524640033726	NaN
	H02	SYBR	T7	Unkn	ACTIN	20.3298080281978	NaN
	H03	SYBR	C8	Unkn	ACTIN	19.7558839039068	NaN
	H04	SYBR	T8	Unkn	ACTIN	20.1528661350557	NaN
	H05	SYBR	T9	Unkn	ACTIN	19.6344220323672	NaN
	H06	SYBR	C9	Unkn	ACTIN	17.1882018247786	NaN
	H07	SYBR	T10	Unkn	ACTIN	19.692709745499	NaN
	H08	SYBR	C10	Unkn	ACTIN	17.1201026758992	NaN
	H09	SYBR	C11	Unkn	ACTIN	17.031945873539	NaN
	H10	SYBR	T11	Unkn	ACTIN	17.8187555084163	NaN
	H11	SYBR	C12	Unkn	ACTIN	16.9146431433079	NaN
	H12	SYBR	T12	Unkn	ACTIN	17.6902972391081	NaN
