# Supplementary material for: Cuproptosis-related lncRNA SNHG16 as a biomarker for the diagnosis and prognosis of head and neck squamous cell carcinoma
Source: PeerJ. 2023 Oct 12;11:e16197. doi: 10.7717/peerj.16197 (PMC10576967; doi:10.7717/peerj.16197)
Supplement: Supplemental Information 3 [file peerj-11-16197-s003.zip › Data or code/hospital data/20230420-2/admin_2023-04-20 18-20-48_BR009687 - Run Information.csv]

File Name	admin_2023-04-20 18-20-48_BR009687.pcrd
Created By User	admin
Notes
ID
Run Started	04/20/2023 10:21:08 UTC
Run Ended	04/20/2023 11:33:35 UTC
Sample Vol	10
Lid Temp	105
Protocol File Name	vnz.prcl
Plate Setup File Name	Default_PrimePCR_96_runfile.pltd
Base Serial Number	BR009687
Optical Head Serial Number	788BR09530
CFX Maestro Version	3.1.1517.0823.
